# Supplementary material for: Comprehensive Evaluation and Analysis of the Mechanism of Cold Tolerance Based on the Transcriptome of Weedy Rice Seedlings
Source: Rice (N Y). 2020 Feb 13;13:12. doi: 10.1186/s12284-019-0363-1 (PMC7018935; doi:10.1186/s12284-019-0363-1)
Supplement: Supplementary file 1 — Additional file 1: Table S1. Five single index value for 133 weedy rice and the control variety Kongyu131. [file 12284_2019_363_MOESM1_ESM.xlsx]

## Sheet: Sheet1
Table S1 Five single index value for 133 weedy rice and the control variety KongYu131
Num	LWD7	RLWD7	WRR	CRI	NRI
WR1	1.2	1.1	0.0714286	0.0788288	0.269231
WR2	1.2	3.1	0.133333	0.370798	0.493976
WR3	1.2	2.1	0.333333	0.308718	0.435294
WR4	3.2	2.1	0.133333	0.560185	0.688525
WR5	3.2	3.1	0.133333	0.29429	0.421875
WR6	1.2	5.1	0.2	0.562124	0.639535
WR7	1.2	3.1	0.2	0.557666	0.676471
WR8	1.2	5.1	0.266667	0.330909	0.4
WR9	3.1	3.1	0.266667	0.355161	0.4125
WR10	5.2	9	0	1.04782	1.04545
WR11	5.2	9	0	1.18569	1.02667
WR12	5.2	5.1	0.0666667	0.650659	0.747253
WR13	3.2	9	0	0.460299	0.571429
WR15	7.1	3.1	0	0.703743	0.756098
WR16	7.1	9	0	0.543316	0.634146
WR17	7.1	9	0	0.588101	0.658228
WR18	7.1	9	0	0.817907	0.848837
WR19	7.1	3.1	0.0714286	0.871106	0.890244
WR20	7.1	9	0	0	0
WR21	7.1	9	0	0.733193	0.784091
WR22	1.2	1.2	0.636364	0.411154	0.676056
WR23	1.2	1.2	0.2	1.01489	0.886364
WR24	1.2	1.2	0.142857	0	0
WR25	1.1	1.1	0.466667	0	0
WR26	1.2	2.1	0.428571	0	0
WR27	1.1	1.1	0.285714	0.349078	0.410256
WR28	1.1	2.1	0.375	0.278932	0.409091
WR29	1.1	2.1	0.5	1.02997	1.025
WR30	1.1	1.1	0.6	0.601379	0.691176
WR31	1.2	1.2	0.363636	0.91779	1
WR32	5.1	3.1	0.214286	0	0
WR33	5.1	5.1	0.1875	0	0
WR94	9	9	0	0.426954	0.493333
WR95	9	9	0	0.667118	0.666667
WR96	9	9	0	0.331467	0.329114
WR97	9	9	0	0.261438	0.246914
WR98	9	3.1	0	0.266949	0.277108
WR99	9	2.1	0	0.259827	0.296703
WR100	9	2.1	0.0714286	0	0
WR101	1.1	5.1	0.7	0	0
WR102	1.2	5.1	0.333333	0.864389	0.904762
WR143	3.1	3.1	0.153846	0	0
WR144	1.1	3.1	0.285714	0.90587	0.929412
WR145	3.2	3.1	0.214286	0.646465	0.652778
WR146	3.1	5.1	0.2	0.562576	0.586667
WR147	3.1	5.1	0.166667	0.306918	0.315068
WR149	1.2	5.1	0.142857	0.190728	0.188406
WR150	3.1	9	0	0.546891	0.566265
WR151	3.1	9	0	0.561224	0.576923
WR152	1.2	9	0	0.920996	1.02703
WR153	3.1	9	0	0	0
WR154	3.2	9	0	1.1309	1.10526
WR155	1.2	9	0	1.01679	1
WR156	3.2	5.1	0.2	0	0
WR157	3.1	4.1	0.666667	1.07595	1.04762
WR158	3.2	3.1	0.0714286	0.300546	0.308642
WR159	3.2	5.1	0.222222	1.12464	0.90411
WR160	3.2	5.1	0.307692	0.684946	0.709302
WR161	3.2	4.1	0.466667	0.834382	0.869048
WR162	3.2	4.1	0.428571	0.838964	0.8625
WR163	1.1	5.1	0.4	0.964554	0.97561
WR164	1.1	5.1	0.133333	1.00222	1
WR165	1.1	5.1	0.214286	1.06913	1.05263
WR166	1.1	9	0	0.184309	0.219178
WR167	1.2	9	0	0.237989	0.25
WR168	1.2	9	0	0.267292	0.289474
WR169	1.2	5.1	0.0625	0	0
WR170	1	2.1	0.3125	0.29668	0.309524
WR171	1	3.1	0.466667	0	0
WR172	3.1	9	0	0	0
WR233	3.2	2.1	0.238095	0.854271	0.483333
WR234	9		0	0.802209	0.837209
WR235	9	3.1	0.0454545	0.713277	0.772727
WR236	3.2	2.1	0.238095	0.542939	0.622222
WR237	3.1	1.2	0.5	0.814076	0.857143
WR238	5.1	3.1	0.166667	0.523364	0.558824
WR239	5.1	3.1	0.111111	0.594969	0.611111
WR240	5.1	1.1	0.0588235	0.561937	0.582278
WR241	9	9	0	0.627059	0.644737
WR242	9	9	0	0.934493	0.97619
WR243	1.1	1.1	0.4	0	0
WR244	3.2	3.1	0.333333	0	0
WR245	3.2	3.1	0.266667	0	0
WR246	5.1	3.1	#VALUE!	0	0
WR247	5.1	3.1	0.25	0	0
WR248	5.1	3.1	0.25	0.271327	0.293333
WR249	5.1	3.1	0.357143	0	0
WR250	5.1	3.1	0.263158	0	0
WR251	3.2	3.1	0.473684	0	0
WR252	3.1	4.1	0.555556	0.277056	0.283951
WR253	1.2	2.1	0.777778	0.328723	0.325301
WR254	1.2	4.1	0.894737	0.322235	0.333333
WR255	1.2	4.1	0.944444	0	0
WR298	3.1	1.2	0.7	0	0
WR299	3.1	3.1	0.333333	0	0
WR300	9	3.1	0.0714286	0	0
WR301	9	9	0	0	0
WR302	9	9	0	0	0
WR303	9	9	0	0.242839	0.260274
WR304	9	9	0	0	0
WR305	9	9	0	0	0
WR306	9	9	0	0	0
WR307	9	9	0	0	0
WR393	1.1	2.1	0.461538	0.332099	0.328767
WR394	1.1	2.1	0.642857	0.325315	0.320513
WR395	9	9	0	0	0
WR396	9	9	0	0	0
WR397	9	9	0	0	0
WR398	9	9	0	0	0
WR399	9	9	0	0	0
WR400	1.2	2.1	0.583333	0	0
WR401	9	3.1	0.133333	0	0
WR402	9	9	0	0	0
WR403	9	9	0	0	0
WR404	9	9	0	0	0
WR405	9	9	0	0	0
WR406	9	9	0	0	0
WR407	9	9	0	0	0
WR408	9	9	0	0	0
WR409	9	9	0	0	0
WR410	9	9	0	0	0
WR411	9	9	0	0	0
WR412	9	9	0	0	0
WR413	9	9	0	0	0
WR414	9	9	0	0	0
WR415	9	9	0	0	0
WR416	9	9	0	0	0
WR417	9	9	0	0	0
WR418	9	9	0	0	0
WR419	9	9	0	0	0
WR420	9	9	0	0	0
WR421	9	9	0	0	0
WR422	9	9	0	0	0
Kongyu131	1	1	0.6	0.948179	0.955224
