# Supplementary material for: Comprehensive Evaluation and Analysis of the Mechanism of Cold Tolerance Based on the Transcriptome of Weedy Rice Seedlings
Source: Rice (N Y). 2020 Feb 13;13:12. doi: 10.1186/s12284-019-0363-1 (PMC7018935; doi:10.1186/s12284-019-0363-1)
Supplement: Supplementary file 2 — Additional file 2: Table S2. The value of comprehensive index for each variety. [file 12284_2019_363_MOESM2_ESM.xlsx]

## Sheet: Sheet1
Table S2 The value of comprenhensive index for each variety.
Num	CI(1)	CI(2)
WR1	0.38364	-0.87406
WR2	0.65161	-0.16339
WR3	0.88221	-0.72054
WR4	0.82329	0.28656
WR5	0.36079	-0.23275
WR6	0.79767	0.32967
WR7	0.99063	0.16289
WR8	0.54094	-0.32417
WR9	0.56048	-0.38626
WR10	0.4963	2.29139
WR11	0.57999	2.43272
WR12	0.41177	0.97599
WR13	-0.07046	0.94703
WR15	0.3719	1.0485
WR16	-0.32886	1.32035
WR17	-0.28012	1.40102
WR18	0.01781	1.89212
WR19	0.66817	1.28858
WR20	-1.16424	-0.05203
WR21	-0.08808	1.71744
WR22	1.55316	-0.8901
WR23	1.62375	0.75118
WR24	0.21006	-1.37925
WR25	0.6024	-1.90334
WR26	0.46419	-1.73627
WR27	0.93182	-0.73408
WR28	0.9	-0.85658
WR29	2.01327	0.54396
WR30	1.67363	-0.60612
WR31	1.82577	0.51019
WR32	-0.2302	-1.09465
WR33	-0.43092	-0.84854
WR94	-0.68753	1.11956
WR95	-0.39463	1.60302
WR96	-0.87202	0.81761
WR97	-0.98002	0.64018
WR98	-0.45388	0.07957
WR99	-0.36005	-0.0083
WR100	-0.67224	-0.76926
WR101	0.53285	-1.86183
WR102	1.35415	0.78288
WR143	-0.11466	-1.10379
WR144	1.52488	0.72586
WR145	0.86732	0.32222
WR146	0.58406	0.36821
WR147	0.17154	-0.19434
WR149	0.14793	-0.53901
WR150	-0.00388	1.03823
WR151	0.01382	1.06745
WR152	0.76473	1.91208
WR153	-0.79332	-0.26021
WR154	0.78297	2.35436
WR155	0.81291	1.99419
WR156	-0.24027	-0.96706
WR157	1.89941	0.67066
WR158	0.21275	-0.25849
WR159	1.22299	1.36839
WR160	0.8731	0.49009
WR161	1.36116	0.4989
WR162	1.31564	0.55663
WR163	1.56166	0.87292
WR164	1.29713	1.36444
WR165	1.47548	1.37696
WR166	-0.32158	0.10592
WR167	-0.27104	0.21006
WR168	-0.22222	0.29015
WR169	-0.21387	-0.85515
WR170	0.7784	-0.85727
WR171	0.44194	-1.70451
WR172	-0.79332	-0.26021
WR233	1.00513	0.23333
WR234
WR235	0.26688	1.1064
WR236	0.885	0.02525
WR237	1.63229	0.10778
WR238	0.48227	0.24223
WR239	0.50577	0.47435
WR240	0.57117	0.28021
WR241	-0.4385	1.53042
WR242	0.01465	2.27546
WR243	0.52528	-1.79861
WR244	0.0837	-1.38055
WR245	0.00658	-1.27582
WR246	-0.47808	-0.75802
WR247	-0.18889	-1.15075
WR248	0.21162	-0.49229
WR249	-0.06495	-1.31907
WR250	-0.17367	-1.17142
WR251	0.24605	-1.60104
WR252	0.66302	-0.97841
WR253	1.33191	-1.52174
WR254	1.29864	-1.49986
WR255	0.89121	-2.34265
WR298	0.67837	-2.1556
WR299	0.09297	-1.38576
WR300	-0.7571	-0.66725
WR301	-1.34043	0.04686
WR302	-1.34043	0.04686
WR303	-0.98358	0.63358
WR304	-1.34043	0.04686
WR305	-1.34043	0.04686
WR306	-1.34043	0.04686
WR307	-1.34043	0.04686
WR393	0.98021	-1.02217
WR394	1.17929	-1.32453
WR395	-1.34043	0.04686
WR396	-1.34043	0.04686
WR397	-1.34043	0.04686
WR398	-1.34043	0.04686
WR399	-1.34043	0.04686
WR400	0.64322	-1.9794
WR401	-0.68549	-0.7645
WR402	-1.34043	0.04686
WR403	-1.34043	0.04686
WR404	-1.34043	0.04686
WR405	-1.34043	0.04686
WR406	-1.34043	0.04686
WR407	-1.34043	0.04686
WR408	-1.34043	0.04686
WR409	-1.34043	0.04686
WR410	-1.34043	0.04686
WR411	-1.34043	0.04686
WR412	-1.34043	0.04686
WR413	-1.34043	0.04686
WR414	-1.34043	0.04686
WR415	-1.34043	0.04686
WR416	-1.34043	0.04686
WR417	-1.34043	0.04686
WR418	-1.34043	0.04686
WR419	-1.34043	0.04686
WR420	-1.34043	0.04686
WR421	-1.34043	0.04686
WR422	-1.34043	0.04686
Kongyu131	2.12415	0.09243
