# Supplementary material for: Comprehensive Evaluation and Analysis of the Mechanism of Cold Tolerance Based on the Transcriptome of Weedy Rice Seedlings
Source: Rice (N Y). 2020 Feb 13;13:12. doi: 10.1186/s12284-019-0363-1 (PMC7018935; doi:10.1186/s12284-019-0363-1)
Supplement: Supplementary file 3 — Additional file 3: Table S3. The subordinate function value of every variety. [file 12284_2019_363_MOESM3_ESM.xlsx]

## Sheet: Sheet1
Table S3 The subordinate function value of every variety
Num	μ(1)	μ(2)
WR1	0.497627	0.307534
WR2	0.574973	0.456354
WR3	0.641532	0.339683
WR4	0.624526	0.550577
WR5	0.491032	0.44183
WR6	0.617131	0.559605
WR7	0.672826	0.52468
WR8	0.54303	0.422686
WR9	0.54867	0.409683
WR10	0.530145	0.970404
WR11	0.554301	1
WR12	0.505747	0.694949
WR13	0.366558	0.688885
WR15	0.494239	0.710133
WR16	0.291975	0.767061
WR17	0.306043	0.783954
WR18	0.392036	0.886794
WR19	0.579753	0.760408
WR20	0.0508546	0.479674
WR21	0.361472	0.850215
WR22	0.835192	0.304175
WR23	0.855567	0.647872
WR24	0.447526	0.201744
WR25	0.560769	0.091995
WR26	0.520877	0.126981
WR27	0.655852	0.336847
WR28	0.646667	0.311195
WR29	0.967996	0.604479
WR30	0.869964	0.363643
WR31	0.913877	0.597407
WR32	0.320452	0.261341
WR33	0.262517	0.312878
WR94	0.18845	0.725014
WR95	0.272991	0.826254
WR96	0.1352	0.661783
WR97	0.104027	0.624628
WR98	0.25589	0.507232
WR99	0.282972	0.488831
WR100	0.192863	0.32948
WR101	0.540695	0.100687
WR102	0.777751	0.654511
WR143	0.3538	0.259427
WR144	0.82703	0.64257
WR145	0.637235	0.558045
WR146	0.555476	0.567675
WR147	0.436408	0.449873
WR149	0.429593	0.377696
WR150	0.385775	0.707983
WR151	0.390884	0.714102
WR152	0.607623	0.890974
WR153	0.157915	0.436079
WR154	0.612888	0.983591
WR155	0.62153	0.908168
WR156	0.317545	0.288059
WR157	0.935132	0.631011
WR158	0.448303	0.436439
WR159	0.739893	0.777121
WR160	0.638903	0.593198
WR161	0.779774	0.595043
WR162	0.766635	0.607132
WR163	0.837646	0.673366
WR164	0.761293	0.776294
WR165	0.812771	0.778916
WR166	0.294076	0.51275
WR167	0.308664	0.534558
WR168	0.322755	0.551329
WR169	0.325165	0.311494
WR170	0.611569	0.31105
WR171	0.514455	0.133632
WR172	0.157915	0.436079
WR233	0.677011	0.53943
WR234	0.386895	0.490569
WR235	0.463926	0.722258
WR236	0.642338	0.495857
WR237	0.858032	0.513139
WR238	0.526096	0.541294
WR239	0.532878	0.589902
WR240	0.551755	0.549247
WR241	0.260329	0.811051
WR242	0.391124	0.967069
WR243	0.53851	0.113926
WR244	0.411054	0.201471
WR245	0.388795	0.223403
WR246	0.248905	0.331834
WR247	0.332375	0.249593
WR248	0.447976	0.38748
WR249	0.368149	0.214346
WR250	0.336768	0.245265
WR251	0.457914	0.155299
WR252	0.578266	0.285683
WR253	0.771332	0.171905
WR254	0.761729	0.176487
WR255	0.64413	0
WR298	0.582697	0.0391697
WR299	0.41373	0.20038
WR300	0.16837	0.350842
WR301	0	0.500382
WR302	0	0.500382
WR303	0.102999	0.623246
WR304	0	0.500382
WR305	0	0.500382
WR306	0	0.500382
WR307	0	0.500382
WR393	0.669819	0.276519
WR394	0.72728	0.213202
WR395	0	0.500382
WR396	0	0.500382
WR397	0	0.500382
WR398	0	0.500382
WR399	0	0.500382
WR400	0.572551	0.0760674
WR401	0.189039	0.330477
WR402	0	0.500382
WR403	0	0.500382
WR404	0	0.500382
WR405	0	0.500382
WR406	0	0.500382
WR407	0	0.500382
WR408	0	0.500382
WR409	0	0.500382
WR410	0	0.500382
WR411	0	0.500382
WR412	0	0.500382
WR413	0	0.500382
WR414	0	0.500382
WR415	0	0.500382
WR416	0	0.500382
WR417	0	0.500382
WR418	0	0.500382
WR419	0	0.500382
WR420	0	0.500382
WR421	0	0.500382
WR422	0	0.500382
Kongyu131	1	0.509925
