# Supplementary material for: Comprehensive Evaluation and Analysis of the Mechanism of Cold Tolerance Based on the Transcriptome of Weedy Rice Seedlings
Source: Rice (N Y). 2020 Feb 13;13:12. doi: 10.1186/s12284-019-0363-1 (PMC7018935; doi:10.1186/s12284-019-0363-1)
Supplement: Supplementary file 4 — Additional file 4: Table S4. the comprehensive evaluation value (D) of each variety. [file 12284_2019_363_MOESM4_ESM.xlsx]

## Sheet: Sheet1
Table S4 the comprenhen evaluation value (D) of each variety.
Num	D
WR29	0.83289
WR157	0.821976
Kongyu131	0.818162
WR165	0.799466
WR31	0.796186
WR23	0.778072
WR163	0.776189
WR164	0.766067
WR144	0.758137
WR159	0.75289
WR154	0.749065
WR102	0.731497
WR237	0.729908
WR155	0.726678
WR11	0.71821
WR152	0.711572
WR161	0.710829
WR162	0.707012
WR10	0.692071
WR30	0.682262
WR19	0.645835
WR22	0.638412
WR233	0.625567
WR160	0.621399
WR7	0.617487
WR145	0.607376
WR242	0.603256
WR4	0.596614
WR6	0.595287
WR236	0.587644
WR12	0.575057
WR18	0.57421
WR15	0.57341
WR146	0.559422
WR235	0.558787
WR239	0.553387
WR240	0.550278
WR253	0.549372
WR254	0.545013
WR29	0.541457
WR27	0.537483
WR394	0.536858
WR238	0.531178
WR2	0.530628
WR3	0.529508
WR393	0.524021
WR28	0.522231
WR151	0.509761
WR150	0.504284
WR170	0.500066
WR8	0.49808
WR9	0.496835
WR13	0.48513
WR17	0.482086
WR95	0.476872
WR5	0.472385
WR252	0.469725
WR16	0.46699
WR241	0.463285
WR158	0.443477
WR147	0.44094
WR1	0.426985
WR248	0.425205
WR234	0.424764
WR149	0.410014
WR168	0.406776
WR255	0.405802
WR167	0.39171
WR400	0.388776
WR25	0.387231
WR94	0.386254
WR298	0.381553
WR243	0.3813
WR101	0.377791
WR26	0.375008
WR166	0.374473
WR171	0.373417
WR99	0.358651
WR24	0.356385
WR98	0.348379
WR251	0.345791
WR299	0.33459
WR244	0.333307
WR96	0.329374
WR245	0.327376
WR169	0.319795
WR143	0.318623
WR249	0.311027
WR156	0.306347
WR250	0.302667
WR247	0.301496
WR32	0.298319
WR97	0.296025
WR303	0.294867
WR33	0.280838
WR246	0.279257
WR153	0.2604
WR172	0.2604
WR100	0.243082
WR401	0.24104
WR300	0.235534
WR20	0.209038
WR301	0.184641
WR302	0.184641
WR304	0.184641
WR305	0.184641
WR306	0.184641
WR307	0.184641
WR395	0.184641
WR396	0.184641
WR397	0.184641
WR398	0.184641
WR399	0.184641
WR402	0.184641
WR403	0.184641
WR404	0.184641
WR405	0.184641
WR406	0.184641
WR407	0.184641
WR408	0.184641
WR409	0.184641
WR410	0.184641
WR411	0.184641
WR412	0.184641
WR413	0.184641
WR414	0.184641
WR415	0.184641
WR416	0.184641
WR417	0.184641
WR418	0.184641
WR419	0.184641
WR420	0.184641
WR421	0.184641
WR422	0.184641
