# Supplementary material for: Comprehensive Evaluation and Analysis of the Mechanism of Cold Tolerance Based on the Transcriptome of Weedy Rice Seedlings
Source: Rice (N Y). 2020 Feb 13;13:12. doi: 10.1186/s12284-019-0363-1 (PMC7018935; doi:10.1186/s12284-019-0363-1)
Supplement: Supplementary file 5 — Additional file 5: Table S5. The value of the nine physiological index. [file 12284_2019_363_MOESM5_ESM.xlsx]

## Sheet: Sheet1
Table S5 The value of the nine physiological index.
Num	SOD	CAT	GSH	MDA	ATPase	Pro	Chl	ABA	TPI
WR16	0.0945077	0.0185177	-0.00667384	0.11805	0.307302	-0.255735	0.00572476	-0.323215	-0.0397346
WR21	0.0568073	0.0752365	0.158421	-0.154641	-0.198703	0.0497615	-0.117483	0.00194018	0.0839092
WR20	0.0888404	-0.0806776	-0.157352	-0.0381411	-0.129361	-0.161452	-0.0148544	0.0112919	-0.0852092
WR164	0.146793	-0.0586883	0.22595	-0.0670378	-0.0762198	0.0112816	-0.127632	0.0399684	-0.0371876
WR155	-0.146684	0.089398	-0.0494618	-0.294835	0.00514273	-0.430819	0.0956075	-0.0152764	-0.216544
WR157	0.172103	-0.220088	0.00204122	0.236791	0.0182482	-0.0912096	-0.11889	0.0356891	-0.140017
