# Supplementary material for: Comprehensive Evaluation and Analysis of the Mechanism of Cold Tolerance Based on the Transcriptome of Weedy Rice Seedlings
Source: Rice (N Y). 2020 Feb 13;13:12. doi: 10.1186/s12284-019-0363-1 (PMC7018935; doi:10.1186/s12284-019-0363-1)
Supplement: Supplementary file 6 — Additional file 6 : Table S6. The differential expression genes between WR157T and WR157CK. [file 12284_2019_363_MOESM6_ESM.xlsx]

## Sheet: Sheet1
Table S6 The differential expression genes between WR157T and WR157CK.
Gene_id	log2FoldChange	pval	padj	GeneName	GeneDescription
EPlOSAG00000004225	-2.9005	1.0531e-06	7.0138e-06	-	-
EPlOSAG00000005605	3.9291	3.0258e-05	0.00015784	-	-
EPlOSAG00000007932	6.193	8.2619e-06	4.7853e-05	-	-
EPlOSAG00000016344	6.0817	0.00012508	0.00057345	-	-
EPlOSAG00000019073	5.5659	1.7361e-06	1.1157e-05	-	-
EPlOSAG00000019201	4.7816	4.4164e-05	0.00022278	-	-
EPlOSAG00000019347	4.0701	0.0011022	0.0040608	-	-
EPlOSAG00000020430	7.7725	0.00083912	0.0031872	-	-
EPlOSAG00000020593	1.7919	0.0010323	0.0038379	-	-
EPlOSAG00000020608	5.3259	0.00035622	0.0014794	-	-
EPlOSAG00000023627	5.6885	4.4375e-05	0.00022379	-	-
EPlOSAG00000023976	5.7584	4.6588e-07	3.2556e-06	-	-
EPlOSAG00000047244	3.6162	0.00054605	0.0021763	-	-
Novel00041	-4.7512	3.9579e-05	0.00020146	-	-
Novel00054	-2.1816	1.5689e-05	8.6351e-05	-	-
Novel00089	1.9449	2.5037e-11	2.7897e-10	-	-
Novel00116	7.1531	0.00010254	0.0004789	-	-
Novel00123	3.5281	5.0157e-05	0.00024992	-	-
Novel00181	-2.0258	0.00034215	0.0014259	-	-
Novel00190	-3.4472	3.9625e-07	2.7934e-06	-	-
Novel00192	3.2564	0.00023913	0.0010328	-	-
Novel00195	-8.685	1.2765e-08	1.0828e-07	-	-
Novel00253	-2.6974	0.00054967	0.0021893	-	-
Novel00257	-2.3391	6.7923e-05	0.00032962	-	-
Novel00333	4.4337	6.4827e-08	5.0661e-07	-	-
Novel00335	-5.9197	3.9002e-12	4.6516e-11	-	-
Novel00368	2.7683	2.1143e-31	6.4899e-30	-	-
Novel00369	5.4293	3.8075e-12	4.5467e-11	-	-
Novel00406	-2.2431	0.00018239	0.00080365	-	-
Novel00435	-3.4244	6.773e-05	0.00032876	-	-
Novel00470	-5.7203	0.0011659	0.0042668	-	-
Novel00487	2.3039	0.00019232	0.00084335	-	-
Novel00488	5.4803	2.5713e-08	2.1101e-07	-	-
Novel00491	1.5314	7.3162e-11	7.794e-10	-	-
Novel00534	5.5171	7.391e-07	5.0237e-06	-	-
Novel00617	-1.6316	6.6701e-05	0.00032435	-	-
Novel00629	-3.1253	0.00010539	0.00049105	-	-
Novel00676	1.8857	1.8469e-08	1.5428e-07	-	-
Novel00703	-2.5403	7.7896e-06	4.5337e-05	-	-
Novel00707	1.5964	2.9801e-13	3.9069e-12	-	-
Novel00750	1.857	7.7108e-05	0.00036997	-	-
Novel00760	4.2779	5.7026e-11	6.1537e-10	-	-
Novel00887	3.676	1.7862e-20	3.6709e-19	-	-
Novel00888	-2.9053	1.1361e-05	6.4249e-05	-	-
Novel00912	-2.7533	4.4973e-05	0.00022651	-	-
Novel00922	-3.3696	5.9537e-07	4.0947e-06	-	-
Novel00956	-2.295	1.0974e-18	2.0407e-17	-	-
Novel00965	-2.1894	8.4937e-05	0.00040399	-	-
Novel01002	-1.2515	5.8579e-07	4.0317e-06	-	-
Novel01013	-4.7946	4.0082e-16	6.4516e-15	-	-
Novel01041	-1.2357	2.1748e-21	4.7552e-20	-	-
Novel01054	-3.0322	0.0011813	0.0043175	-	-
Novel01055	9.0707	3.419e-12	4.1033e-11	-	-
Novel01077	2.4655	3.1228e-18	5.7075e-17	-	-
Novel01106	7.067	9.1517e-08	7.0286e-07	-	-
Novel01138	-1.8751	0.00030139	0.0012702	-	-
Novel01145	-2.4495	6.4289e-05	0.00031389	-	-
Novel01151	2.3523	0.00024211	0.001044	-	-
Novel01161	3.6069	6.8109e-64	4.2356e-62	-	-
Novel01162	-2.7251	4.3521e-06	2.628e-05	-	-
Novel01169	-3.9282	6.9563e-54	3.5437e-52	-	-
Novel01199	-4.8331	0.00016516	0.00073568	-	-
Novel01207	-6.7498	0.0013545	0.0048775	-	-
Novel01230	-2.4064	9.9079e-06	5.6633e-05	-	-
Novel01236	-2.1044	0.00011932	0.00054925	-	-
Novel01272	-1.8811	1.0229e-16	1.7037e-15	-	-
Novel01277	1.8747	6.714e-20	1.3452e-18	-	-
Novel01278	-2.5126	1.9473e-05	0.00010516	-	-
Novel01280	-1.0067	0.00011468	0.00053072	-	-
OS01G0101700	-1.5495	3.4839e-08	2.8132e-07	-	DnaJ_domain_CS||DnaJ_domain
OS01G0102300	-1.701	1.0353e-11	1.1889e-10	-	-
OS01G0102500	2.8186	2.9813e-11	3.3065e-10	-	-
OS01G0102600	-1.6052	9.2883e-07	6.2353e-06	-	P-loop_NTPase||Shikimate/glucono_kinase||-
OS01G0103800	-1.252	0.00018762	0.00082464	-	-
OS01G0104400	-2.6157	1.1994e-100	1.2763e-98	-	Ricin_B_lectin
OS01G0104900	-3.0623	2.8293e-07	2.0343e-06	-	Transferase||CAT-like_dom
OS01G0106400	-8.6696	1.1399e-15	1.7838e-14	-	NmrA||NAD(P)-bd_dom
OS01G0107000	-1.5812	2.2623e-07	1.6514e-06	-	Pex14_N||PEX14
OS01G0108600	-1.9283	7.5621e-14	1.0376e-12	-	bHLH_dom||ASH
OS01G0110200	-7.5168	8.4248e-27	2.1925e-25	-	-
OS01G0111100	-4.5902	1.3151e-05	7.3265e-05	-	Cyclophilin-type_PPIase||Cyclophilin-like_PPIase_dom||Cyclophilin-like_dom
OS01G0111800	-4.0343	1.4466e-06	9.4406e-06	-	-
OS01G0111900	-4.4833	1.7973e-29	5.1151e-28	-	-
OS01G0114300	-2.0403	3.5176e-10	3.5368e-09	-	-
OS01G0115600	-2.5864	0.00068074	0.0026443	-	Protein_kinase_ATP_BS||Kinase-like_dom||Ser/Thr_kinase_AS||Ser/Thr_dual-sp_kinase_dom||Prot_kinase_dom||ConA-like_subgrp
OS01G0115900	-4.3416	7.3409e-09	6.4176e-08	-	-
OS01G0116900	-2.1944	0.00014779	0.00066603	-	Protein_kinase_ATP_BS||Kinase-like_dom||Ser/Thr_kinase_AS||Ser/Thr_dual-sp_kinase_dom||Prot_kinase_dom||ConA-like_subgrp
OS01G0117900	-1.3838	5.8945e-09	5.2101e-08	-	DMT||WAT1-related
OS01G0118700	1.0506	0.00037431	0.0015455	-	Glycosyltransferase_AER61
OS01G0119000	-3.7638	2.4659e-08	2.028e-07	-	Glycosyltransferase_AER61
OS01G0119100	-2.7326	3.7603e-20	7.6541e-19	-	Glycosyltransferase_AER61
OS01G0120300	-1.2904	0.00022148	0.00096132	-	Leu_tRNA-synth_edit||V/L/I-tRNA-synth_anticodon-bd||tRNAsynth_1a_anticodon-bd||Val/Leu/Ile-tRNA-synth_edit||Leu-tRNA-ligase_bac/mito||aa-tRNA-synth_Ia||Rossmann-like_a/b/a_fold
OS01G0120600	2.2143	2.9474e-06	1.8288e-05	-	Riboflavin_synthase-like_b-brl||OxRdtase_FAD/NAD-bd||Phe_hydroxylase
OS01G0120700	1.9818	1.5223e-06	9.8874e-06	-	-
OS01G0121100	1.6662	6.8777e-10	6.7488e-09	-	Methyltranfer_dom||See1-like||SAM-dependent_MTases-like
OS01G0121500	5.6549	4.7139e-08	3.7449e-07	-	-
OS01G0121600	3.9895	5.4097e-14	7.5194e-13	-	-
OS01G0122000	-7.7103	1.7791e-05	9.6836e-05	-	SINA_like
OS01G0123900	-2.4928	9.2652e-71	6.6467e-69	-	Prot_inh_BBI
OS01G0124000	-3.8695	0.00023129	0.0010009	-	Prot_inh_BBI
OS01G0124100	4.6576	3.7862e-06	2.3074e-05	-	Prot_inh_BBI
OS01G0124200	3.8663	2.3226e-23	5.4253e-22	-	Prot_inh_BBI
OS01G0126200	-2.3876	2.3622e-25	5.8231e-24	-	Cu-oxidase_2||Cupredoxin
OS01G0128300	1.8697	6.5482e-06	3.8509e-05	-	DUF4281
OS01G0131300	-2.488	1.4288e-34	4.8182e-33	-	-
OS01G0132000	2.0459	8.528e-08	6.5654e-07	-	Prot_inh_BBI
OS01G0133500	-2.2299	8.3754e-09	7.2393e-08	-	Beta-lactamas-like
OS01G0134700	5.5553	1.5014e-138	2.3767e-136	-	CaM-bd-like
OS01G0134900	-4.3485	0.00040824	0.0016701	-	Glycoside_hydrolase_SF||Galactose-bd-like||CenC_carb-bd||Glyco_hydro_10||Glyco_hydro_catalytic_dom
OS01G0135700	4.479	1.8413e-135	2.777e-133	CML16	EF_Hand_1_Ca_BS||EF-hand-dom_pair||EF_hand_dom
OS01G0135900	-1.1633	3.399e-36	1.1902e-34	HSP17.9B	HSP20-like_chaperone||HSP20||a-crystallin/Hsp20_dom
OS01G0136400	2.085	1.1584e-08	9.8702e-08	-	WAK_GUB||Protein_kinase_ATP_BS||Kinase-like_dom||Ser/Thr_kinase_AS||Ser/Thr_dual-sp_kinase_dom||Prot_kinase_dom||ConA-like_subgrp
OS01G0138800	3.0882	0.00092362	0.003475	-	GATASE||Peptidase_C26||Class_I_gatase-like
OS01G0139700	4.6271	2.0074e-10	2.0584e-09	-	-
OS01G0140100	-7.1914	2.0715e-07	1.5179e-06	-	Peptidase_aspartic_dom||Aspartic_peptidase_AS||Aspartic_peptidase
OS01G0141000	1.4348	1.6547e-07	1.2271e-06	-	DNA-bd_dom||DNA-bd_pseudobarrel||B3_DNA-bd||AP2/ERF_dom
OS01G0141600	-1.0161	0.0001785	0.00078868	-	RUS2/WXR1
OS01G0141900	-1.8999	0.0011026	0.0040615	-	-
OS01G0142100	-2.2849	5.0271e-10	4.9736e-09	EGY2	Peptidase_M50
OS01G0142500	2.0174	2.0016e-12	2.456e-11	-	Myb_dom||Myb-like_dom||Homeodomain-like||Myb_dom_plants||SANT/Myb
OS01G0143900	2.4555	0.00066283	0.0025831	-	-
OS01G0147700	-1.3682	6.651e-05	0.00032358	-	Znf-XS_domain||XS_domain||Uncharacterised_XH
OS01G0149600	3.1886	2.8557e-25	6.9856e-24	-	Histone-fold||Histone_H2B
OS01G0149800	-2.028	2.108e-134	3.1059e-132	MT2A	Metalthion_15p
OS01G0149900	2.1721	4.8669e-06	2.9168e-05	-	DUF4378
OS01G0151100	1.1476	0.00014466	0.00065365	-	-
OS01G0151500	-2.1006	4.3466e-08	3.4675e-07	-	GGT_peptidase||Ntn_hydrolases_N
OS01G0152900	1.4288	0.00095983	0.003595	H2B.7	Histone-fold||Histone_core_D||Histone_H2B
OS01G0155500	-1.1126	1.7228e-10	1.7798e-09	-	Malectin-like_Carb-bd_dom||Protein_kinase_ATP_BS||Kinase-like_dom||Ser/Thr_kinase_AS||Ser/Thr_dual-sp_kinase_dom||Ser-Thr/Tyr_kinase_cat_dom||Prot_kinase_dom||ConA-like_subgrp
OS01G0155800	-5.0839	5.9199e-107	6.7494e-105	-	-
OS01G0157900	2.2682	1.723e-17	3.0195e-16	-	Uncharacterised_Cys-rich
OS01G0158100	-2.1033	0.00018093	0.00079778	-	-
OS01G0159200	-6.1914	0.00014861	0.00066928	-	FAS1_domain
OS01G0159300	2.6654	4.0368e-21	8.727e-20	-	Znf_RING||Znf_RING/FYVE/PHD
OS01G0159400	1.6863	0.00024424	0.0010515	-	AcylCoA_DH/ox_N||AcylCoA_DH/oxidase_NM_dom||AcylCo_DH/oxidase_C||Acyl-CoA_Oxase/DH_cen-dom||Acyl-CoA_DH_CS
OS01G0160800	6.4369	3.664e-20	7.4659e-19	-	Ribosome_inactivat_prot_subgr||Ribosome_inactivat_prot||Ribosome_inactivat_prot_sub1
OS01G0165000	1.7805	0.00047557	0.0019193	DREB2A	DNA-bd_dom||AP2/ERF_dom
OS01G0166700	-1.1734	2.0232e-05	0.00010888	-	Saposin-like||Saposin||SaposinB||SapB_2||SapB_1
OS01G0167400	2.6881	1.6866e-05	9.222e-05	-	Ribosome_inactivat_prot_subgr||Ribosome_inactivat_prot||Ribosome_inactivat_prot_sub1
OS01G0168800	-3.1328	0.0006828	0.0026512	-	AB_hydrolase_1||AB_hydrolase
OS01G0169900	1.2875	2.6688e-05	0.00014075	-	DUF1421
OS01G0170051	1.9724	1.3912e-14	2.0248e-13	-	-
OS01G0171000	-2.5833	2.7455e-07	1.9807e-06	-	Protein_kinase_ATP_BS||LRR-contain_N2||Kinase-like_dom||Ser/Thr_kinase_AS||Ser/Thr_dual-sp_kinase_dom||Leu-rich_rpt||Prot_kinase_dom||ConA-like_subgrp
OS01G0172100	-1.2572	2.7293e-05	0.0001437	PPT3	Tpt_PEP_trans_dom||Tpt_PEP_transl
OS01G0172800	-2.3735	2.7961e-09	2.5613e-08	-	Embryo-specific_3||PLAT/LH2_dom
OS01G0173000	-2.3366	1.7318e-05	9.4421e-05	-	DCC
OS01G0175850	5.2925	6.1563e-07	4.2249e-06	-	UDP_glucos_trans
OS01G0178500	3.3736	4.7752e-54	2.4521e-52	IAA1	AUX_IAA||OPR_PB1
OS01G0178900	2.2159	0.00070309	0.0027228	-	-
OS01G0179200	2.3058	1.9004e-14	2.7451e-13	-	t-SNARE||Syntaxin/epimorphin_CS||T_SNARE_dom||Integral_membrane_Sed5p
OS01G0179300	2.1343	8.9451e-18	1.5983e-16	-	-
OS01G0179500	1.6664	1.0358e-06	6.9057e-06	-	Enhancer_polycomb-like_N
OS01G0179600	1.6365	3.3332e-13	4.3579e-12	-	UDP_glucos_trans
OS01G0179800	2.1836	5.8124e-21	1.2439e-19	-	TMS_TDE
OS01G0180300	-1.6631	6.4212e-05	0.00031359	-	-
OS01G0184200	-2.6052	7.4402e-10	7.2709e-09	-	-
OS01G0185400	3.5908	9.8981e-42	3.885e-40	-	G-protein_beta_WD-40_rep||WD40_repeat_CS||WD40_repeat_dom||WD40_repeat||WD40/YVTN_repeat-like_dom
OS01G0186200	2.0175	7.093e-14	9.774e-13	-	PAC||PAS
OS01G0186900	6.7327	3.3723e-05	0.00017427	-	-||HARBI1_dom
OS01G0188400	2.8983	5.5285e-13	7.1309e-12	ME6	Malic_enzyme_CS||Malic_NAD-bd||Malic_N||Malic_OxRdtase||NAD(P)-bd_dom
OS01G0189700	-1.249	0.000432	0.0017602	-	TPR-like_helical||Ankyrin_rpt-contain_dom||Ankyrin_rpt||-
OS01G0190000	-1.5716	3.5793e-20	7.3011e-19	-	Taurine_dOase
OS01G0191200	-3.9787	1.8285e-63	1.1226e-61	-	HAD-like_dom||VSP||Acid_phosphatase_pln||Acid_phosphat_B
OS01G0191700	1.3588	3.8989e-14	5.4912e-13	-	Phosphofructokinase||PyroP-dep_PFruKinase_TP0108||Phosphofructokinase_dom
OS01G0191900	-3.4293	1.1123e-12	1.3944e-11	-	Myb_dom||Homeodomain-like||SANT/Myb
OS01G0192300	-2.5662	1.4773e-15	2.2875e-14	-	Myb_dom||Homeodomain-like||Myb_dom_plants||Znf_CCHC||SANT/Myb
OS01G0194000	2.4744	1.2236e-12	1.5239e-11	-	-
OS01G0194300	3.7333	6.7925e-47	2.9435e-45	-	DUF3420||NPR1/NIM1-like_C||Ankyrin_rpt-contain_dom||BTB/POZ_fold||Ankyrin_rpt||BTB/POZ-like
OS01G0194600	-1.879	2.1494e-13	2.8511e-12	GRXS2	Thioredoxin-like_fold||GlrX-like_pln_2||Glutaredoxin
OS01G0195000	1.9599	1.6278e-09	1.5291e-08	-	Znf_C2H2-like||Znf_C2H2||Znf_C2H2/integrase_DNA-bd
OS01G0195400	-6.6089	2.1216e-28	5.898e-27	-	LEA-14
OS01G0198500	3.7876	0.00017494	0.00077457	-	-
OS01G0198900	-4.5902	4.4341e-14	6.2084e-13	-	Polyketide_cyclase/dehydratase||START-like_dom
OS01G0201100	3.4573	8.3452e-09	7.2232e-08	-	Glyco_trans_14
OS01G0201200	1.856	2.0282e-16	3.3204e-15	-	Kinase-like_dom||Ser/Thr_kinase_AS||Ser/Thr_dual-sp_kinase_dom||Ser-Thr/Tyr_kinase_cat_dom||Prot_kinase_dom
OS01G0203000	1.4763	8.0615e-06	4.6791e-05	BZR2	BZR1
OS01G0207200	-4.2683	0.00083786	0.0031848	-	PNGase_A
OS01G0209400	-1.4159	0.00033032	0.0013821	-	Ataxin-2_C||RRM_dom||Nucleotide-bd_a/b_plait
OS01G0212100	-1.2287	0.00037535	0.0015484	-	P-loop_NTPase||Helicase_ATP-bd||DUF1605||Helicase-assoc_dom||DNA/RNA_helicase_DEAH_CS||Helicase_C
OS01G0212400	2.5642	1.2479e-37	4.5442e-36	-	EF_Hand_1_Ca_BS||EF-hand-dom_pair||NaCa_Exmemb||EF_hand_dom
OS01G0212700	2.1818	0.00064144	0.0025084	-	Znf_RING||Znf_RING/FYVE/PHD
OS01G0213400	3.1627	0.00024294	0.0010471	-	Znf_RING-CH||Znf_RING||Znf_RING/FYVE/PHD
OS01G0214500	4.0937	1.0452e-14	1.5317e-13	-	-
OS01G0214600	-4.1253	2.744e-17	4.735e-16	-	Lipase_GDSL||SGNH_hydro
OS01G0218900	-2.0633	1.5126e-06	9.8313e-06	-	Znf_PHD-finger||Znf_FYVE_PHD||Znf_PHD||PWWP_dom||Znf_RING/FYVE/PHD
OS01G0220200	2.2881	8.3431e-09	7.2232e-08	-	CHP01589_pln
OS01G0220400	-1.197	1.5401e-21	3.3907e-20	-	-
OS01G0221600	-1.4281	6.5514e-05	0.00031938	-	ALMT
OS01G0222600	-1.6633	8.1183e-05	0.00038787	-	-
OS01G0223200	-3.7074	3.5604e-16	5.7501e-15	-	Lipase_GDSL||SGNH_hydro
OS01G0223700	-2.8671	3.9599e-05	0.00020151	-	Bulb-type_lectin_dom
OS01G0224100	6.5236	1.7986e-23	4.2166e-22	-	DNA-bd_dom||AP2/ERF_dom||AP2/ERF-transcript_factor
OS01G0225000	1.9945	0.00073832	0.0028392	-	Mt_carrier_dom||Mitochondrial_sb/sol_carrier||Mit_carrier
OS01G0227350	-2.5744	8.3738e-08	6.4596e-07	-	-
OS01G0227500	-3.1291	1.7168e-11	1.9332e-10	-	Cyt_P450_CS||Cyt_P450_E_grp-I||Cyt_P450
OS01G0228400	3.1407	1.132e-07	8.5907e-07	-	Pentatricopeptide_repeat||TPR-like_helical
OS01G0229600	-6.4472	3.8111e-05	0.00019456	-	HotDog_dom
OS01G0230200	-1.3441	0.000941	0.0035327	-	bHLH_dom
OS01G0231000	-2.164	1.5218e-15	2.3507e-14	IAA3	AUX_IAA||OPR_PB1
OS01G0232700	-1.6244	0.00016521	0.00073568	HDH	Histidinol_DH_monofunct||Ald_DH/histidinol_DH||Hstdl_DH||Histidinol_DH_CS
OS01G0234300	-3.0258	0.00029987	0.0012649	-	Pectin_lyase_fold/virulence||Pectinesterase_inhib_dom||Pectinesterase_cat||Pectin_lyas_fold
OS01G0234700	-3.3049	1.6955e-05	9.2626e-05	-	LEA-14
OS01G0235400	1.6945	0.00052874	0.0021139	-	ARM-type_fold||Cse1||Importin-beta_N||ARM-like||CAS_CSE1_C
OS01G0236300	-1.764	0.00024853	0.0010681	ARF1	DNA-bd_pseudobarrel||Auxin_resp||B3_DNA-bd||AUX_IAA||OPR_PB1
OS01G0237100	-1.4623	4.7284e-07	3.3018e-06	-	His_Pase_superF_clade-1||His_PPase_superfam
OS01G0238500	-3.0709	2.8393e-51	1.3874e-49	-	Aminotrans_IV
OS01G0239000	1.3085	4.9607e-23	1.1448e-21	GLK2	-||Myb_dom||Homeodomain-like||Myb_dom_plants||SANT/Myb
OS01G0239200	-1.0226	1.9959e-06	1.2684e-05	TPT	Tpt_PEP_trans_dom||Tpt_PEP_transl
OS01G0239700	-1.1371	1.4803e-16	2.4379e-15	-	Protein_kinase_ATP_BS||LRR-contain_N2||Kinase-like_dom||Ser/Thr_kinase_AS||Ser/Thr_dual-sp_kinase_dom||Leu-rich_rpt||Prot_kinase_dom||ConA-like_subgrp
OS01G0246700	3.2894	2.4325e-151	4.1974e-149	-	-
OS01G0249200	-4.9556	5.6233e-39	2.1037e-37	-	Germin_Mn-BS||RmlC_Cupin||Cupin_1||Germin||RmlC-like_jellyroll
OS01G0250900	-1.2555	9.5412e-07	6.3944e-06	-	HAD-like_dom||HAD-SF_hydro_IG_5-nucl
OS01G0252100	1.4789	5.5711e-07	3.8481e-06	-	Protein_kinase_ATP_BS||Kinase-like_dom||Ser/Thr_kinase_AS||Ser/Thr_dual-sp_kinase_dom||Prot_kinase_dom
OS01G0252200	1.8762	0.00020419	0.0008913	-	Znf_U1-C||Znf_U1||Znf_CCCH
OS01G0252600	-3.1099	8.3754e-09	7.2393e-08	-	-
OS01G0253300	1.1918	1.6042e-06	1.037e-05	-	Importing_su_alpha||ARM-type_fold||Importin-a_IBB||Armadillo||ARM-like||Arm_3
OS01G0253900	3.0307	4.6955e-17	7.931e-16	-	Lipase_3||AB_hydrolase
OS01G0256500	4.0771	0	0	-	LEA-5
OS01G0257100	-2.9234	2.8232e-10	2.8657e-09	-	RALF
OS01G0257400	2.5308	1.8049e-07	1.3327e-06	-	Znf_CCCH
OS01G0260800	-1.3477	0.00026338	0.0011258	-	-
OS01G0261100	1.5033	3.8821e-06	2.3575e-05	-	Znf_C3HC4_RING-type||Znf_RING||Znf_RING/FYVE/PHD
OS01G0261200	3.6912	1.3989e-120	1.8353e-118	NAC74	NAC-dom||-
OS01G0262500	-4.7022	0.00032946	0.0013797	-	TLC-dom
OS01G0262700	-2.4148	3.3746e-05	0.00017432	-	-
OS01G0263600	2.5511	1.0807e-08	9.2327e-08	-	TPR-contain_dom||PRP1_N||HAT||TPR-like_helical||Prp6/Prp1
OS01G0264000	4.1756	5.2169e-12	6.1303e-11	-	Znf_Dof
OS01G0265100	-3.4711	1.3646e-06	8.9454e-06	-	P-loop_NTPase||Small_GTPase_ARF||Small_GTPase_ARF/SAR||Small_GTP-bd_dom||Small_GTPase_Rab_type
OS01G0266500	-2.7054	6.732e-05	0.00032711	-	Phenazine_PhzF
OS01G0266600	-1.2433	0.00013968	0.00063325	PRXIIF	Redoxin||Thioredoxin-like_fold
OS01G0267200	1.2533	5.1736e-06	3.0851e-05	-	Rpn11/EIF3F_C||JAB_MPN_dom
OS01G0268600	3.9635	2.5871e-06	1.6199e-05	-	Glycoside_hydrolase_SF||Gal_mutarotase_SF_dom||Glyco_hydro_31
OS01G0268800	1.569	3.4242e-05	0.00017662	-	Peptidase_S54_rhomboid_dom||UBA/transl_elong_EF1B_N_euk||UBA-like
OS01G0271400	-1.6458	3.4474e-07	2.4456e-06	-	ClpP/TepA||ClpP||ClpP/crotonase-like_dom
OS01G0274800	2.8206	8.0547e-05	0.00038502	-	Myb_dom||Homeodomain-like||SANT/Myb
OS01G0275900	-1.5165	4.1376e-05	0.00020983	-	-
OS01G0276100	1.7144	3.5034e-10	3.5262e-09	-	IsoPropMal-DH-like_dom||IsoCit/isopropylmalate_DH_CS||Isocitrate_DH_NAD||Isocitrate/isopropylmalate_DH
OS01G0276900	2.1341	1.5028e-06	9.7772e-06	-	-
OS01G0277600	1.4812	1.3578e-06	8.9069e-06	-	ATPase_P-typ_cyto_domN||HAD-like_dom||ATPase_P-typ_P_site||ATPase_P-typ_transduc_dom_A||ATPase_P-typ_Plipid-transp||Cation_transp_P_typ_ATPase||P_typ_ATPase_c||P-type_ATPase_N
OS01G0278000	3.9835	1.118e-35	3.8724e-34	-	VQ
OS01G0278900	-3.555	3.4851e-14	4.9301e-13	-	-
OS01G0279100	-2.0855	1.992e-78	1.5767e-76	-	Ferritin-like_SF||AcsF||Rubrerythrin||-
OS01G0279700	1.0727	1.2037e-06	7.9558e-06	PHT4;1	MFS_dom||MFS
OS01G0279800	-2.269	1.6372e-11	1.8501e-10	-	LRR-contain_N2||Leu-rich_rpt||SERK
OS01G0280500	8.6145	1.655e-05	9.0702e-05	-	eIF6
OS01G0281000	2.8132	7.5689e-56	4.0271e-54	-	F-box_dom
OS01G0281100	4.1935	2.404e-44	1.0032e-42	-	-
OS01G0281600	-3.1842	3.6815e-10	3.6939e-09	-	Cupredoxin||Plcyanin-like
OS01G0283500	3.0427	1.3436e-16	2.2185e-15	-	-||Peptidase_S54_rhomboid_dom||Znf_RanBP2
OS01G0284500	-1.7921	0.0012709	0.0046149	GER4	Germin_Mn-BS||RmlC_Cupin||Cupin_1||Germin||RmlC-like_jellyroll
OS01G0284900	1.5191	1.4363e-05	7.9486e-05	-	-
OS01G0285300	-2.5577	0.00033364	0.0013944	-	Myb_dom||Homeodomain-like||SANT/Myb
OS01G0286000	-1.1392	3.2412e-06	1.9975e-05	-	Snf7
OS01G0286100	3.8594	6.2807e-51	3.0302e-49	-	bHLH_dom
OS01G0286600	-1.2253	0.0006805	0.0026439	PPOX1	Pyr_nucl-diS_OxRdtase_FAD/NAD||Protoporphyrinogen_oxidase||Amino_oxidase||Protoporphyrinogen_oxidase_C
OS01G0287600	-4.4609	0.00010312	0.00048118	CHT10	Lysozyme-like_dom||Glyco_hydro_19||Glyco_hydro_19_cat
OS01G0290000	-1.1366	3.8404e-37	1.3749e-35	-	Peptidase_aspartic_dom||Saposin-like||SaposinB||SapB_2||SapB_1||Aspartic_peptidase_AS||Aspartic_peptidase
OS01G0292200	2.0392	3.3827e-10	3.4083e-09	CIPK1	KA1/Ssp2_C||NAF/FISL_domain||Protein_kinase_ATP_BS||Kinase-like_dom||Ser/Thr_kinase_AS||NAF_dom||Ser/Thr_dual-sp_kinase_dom||KA1_dom||Prot_kinase_dom
OS01G0293000	-1.0189	1.7343e-07	1.2826e-06	METK3	S-AdoMet_synthetase_sfam||ADOMET_SYNTHASE_CS||S-AdoMet_synt_C||S-AdoMet_synt_central||S-AdoMet_synt_N||S-AdoMet_synthetase
OS01G0294700	-2.2879	1.5449e-07	1.1495e-06	-	Peroxidases_AS||Haem_peroxidase||Haem_peroxidase_pln/fun/bac||Peroxidase_pln
OS01G0295700	3.6798	3.6971e-64	2.3294e-62	-	PP2C-like_dom||PP2C_Mn2_Asp60_BS||Protein_Pase_2C
OS01G0295900	-1.9497	0.0013777	0.0049501	-	KAE1/YgjD||Gcp-like_dom
OS01G0297200	3.1601	0.00010808	0.00050261	-	P-loop_NTPase||AAA_N_dom||ATPase_AAA_CS||ATPase_AAA_core||AAA+_ATPase
OS01G0299500	-1.1842	4.0873e-05	0.00020744	-	-
OS01G0300900	-6.2408	0.00011595	0.00053592	-	Kelch-typ_b-propeller
OS01G0301900	-4.8703	4.3394e-13	5.6236e-12	-	DUF247_pln
OS01G0302000	-6.5004	2.8038e-05	0.0001473	-	-
OS01G0302100	-2.605	0.00030058	0.0012673	-	-
OS01G0303600	3.419	0.00088533	0.0033447	-	DUF3675||Znf_RING-CH||Znf_RING/FYVE/PHD
OS01G0305900	-5.8396	1.7618e-06	1.1309e-05	-	Myb_dom||Homeodomain-like||SANT/Myb
OS01G0306900	-1.5031	2.581e-05	0.0001366	-	DUF789
OS01G0307624	9.2734	1.6158e-13	2.1607e-12	-	-
OS01G0307686	6.3274	3.0689e-108	3.5411e-106	-	-
OS01G0309800	-3.3945	4.0183e-33	1.3001e-31	-	HeavyMe-assoc_HMA
OS01G0310500	-2.0022	1.5083e-09	1.4217e-08	-	Protein_kinase_ATP_BS||Kinase-like_dom||Ser/Thr_kinase_AS||Ser/Thr_dual-sp_kinase_dom||Ser-Thr/Tyr_kinase_cat_dom||Prot_kinase_dom||-
OS01G0313300	4.3488	6.1183e-48	2.7574e-46	-	DNA-bd_dom||AP2/ERF_dom
OS01G0315800	2.0885	0.00052462	0.0020996	-	NAD(P)-bd_dom
OS01G0323000	-4.3563	1.0295e-06	6.8657e-06	-	Protein_kinase_ATP_BS||Kinase-like_dom||Ser/Thr_kinase_AS||Ser/Thr_dual-sp_kinase_dom||Prot_kinase_dom
OS01G0323300	-3.1077	4.7972e-10	4.7535e-09	-	RNA-binding_CRM
OS01G0323600	6.1226	1.8819e-06	1.2012e-05	SAM2	S-AdoMet_synthetase_sfam||ADOMET_SYNTHASE_CS||S-AdoMet_synt_C||S-AdoMet_synt_central||S-AdoMet_synt_N||S-AdoMet_synthetase
OS01G0326000	-1.5608	0.00021617	0.00093974	-	Peroxidases_AS||Peroxidases_heam-ligand_BS||Haem_peroxidase||Haem_peroxidase_pln/fun/bac||Peroxidase_pln
OS01G0326300	3.3817	1.667e-36	5.9021e-35	-	Peroxidases_heam-ligand_BS||Haem_peroxidase||Haem_peroxidase_pln/fun/bac||Peroxidase_pln
OS01G0327400	1.1241	0.00016507	0.00073561	-	Peroxidases_AS||Peroxidases_heam-ligand_BS||Haem_peroxidase||Haem_peroxidase_pln/fun/bac||Peroxidase_pln
OS01G0328400	1.1374	1.5924e-05	8.7571e-05	RPS27AA	Ubiquitin||Ubiquitin_CS||Ribosomal_zn-bd||Ribosomal_S27a||Ubiquitin_dom||Ubiquitin-rel_dom
OS01G0328700	1.2814	2.5198e-12	3.0605e-11	-	Pyr_nucl-diS_OxRdtase_FAD/NAD||FAD/NAD-linked_Rdtase_dimer||Pyr_OxRdtase_I_AS||Lipoamide_DH||Pyr_nucl-diS_OxRdtase_dimer
OS01G0329400	2.8305	2.6934e-38	9.9401e-37	-	Mt_carrier_dom||Mitochondrial_sb/sol_carrier
OS01G0329800	2.8932	6.5243e-11	6.997e-10	-	YTH_domain||-
OS01G0329900	-4.4281	4.0407e-19	7.7011e-18	-	Lipase_GDSL||SGNH_hydro
OS01G0332800	-2.5714	2.025e-24	4.8606e-23	-	Peptidase_S10_AS||Peptidase_S10||AB_hydrolase
OS01G0339500	-3.7647	5.7649e-05	0.00028364	-	-
OS01G0341200	-3.1182	0.00050559	0.0020304	-	-
OS01G0346250	-3.5562	2.4913e-05	0.00013215	-	-
OS01G0348600	-1.5189	3.5941e-11	3.9564e-10	-	Enoyl-CoA_hyd/isom_CS||6-PGluconate_DH_C-like||3-OHacyl-CoA_DH_CS||3-OHacyl-CoA_DH_NAD-bd||3HC_DH_C||Crotonase_core_superfam||NAD(P)-bd_dom||DH_multihelical||ClpP/crotonase-like_dom
OS01G0349400	1.7895	1.0796e-05	6.1322e-05	-	Ser/Thr-sp_prot-phosphatase||PEstase_dom||Metallo-depent_PP-like||STPPase_N
OS01G0349600	-1.7358	0.00026835	0.0011427	-	-
OS01G0350000	-2.592	0.0013178	0.0047588	-	Transferase||CAT-like_dom
OS01G0356400	2.0161	5.9382e-76	4.4957e-74	-	P-loop_NTPase||ABC_transporter_CS||ABC1_TM_dom||AAA+_ATPase||ABC_transporter-like
OS01G0357800	-1.5175	3.5385e-06	2.1647e-05	-	Pentatricopeptide_repeat||TPR-like_helical
OS01G0357900	2.2911	2.0752e-16	3.3944e-15	-	RALF
OS01G0359400	-2.2216	1.0407e-09	9.9722e-09	-	P-loop_NTPase||NB-ARC
OS01G0361500	-2.2056	3.2999e-16	5.3428e-15	-	Lysophospholipase_put||DAGAT||AB_hydrolase
OS01G0361800	-2.381	3.8646e-05	0.00019702	-	-
OS01G0363300	-2.5895	4.6723e-11	5.0733e-10	-	UPF0497_TM_pln||UPF0497_TM_pln_subgr
OS01G0363900	1.6018	0.00028626	0.0012117	-	ARM-type_fold||Exportin-1/Importin-b-like||ARM-like
OS01G0364800	-4.2128	0.0010796	0.0039876	-	Protein_kinase_ATP_BS||Kinase-like_dom||Ser/Thr_kinase_AS||Ser/Thr_dual-sp_kinase_dom||Prot_kinase_dom
OS01G0369600	-1.3978	0.0012043	0.0043914	-	-
OS01G0369700	2.9031	3.8459e-06	2.34e-05	-	Thioredoxin-like_fold||Glutathione-S-Trfase_C-like||GST_C||Glutathione_S-Trfase_N
OS01G0375000	1.9375	8.5531e-05	0.00040642	-	P-loop_NTPase||Gnl3_N_dom||GTP_binding_domain||GTP-bd_ortho_bundle||G_CP_dom
OS01G0375200	1.6977	0.00019944	0.00087215	-	Shikimate_DH-bd_N||Shikm_DH/Glu-tRNA_Rdtase||DHquinase_I||NAD(P)-bd_dom||Aldolase_TIM||Shikimate_quinate_DH||Shikimate_DH
OS01G0376700	-1.935	7.1781e-50	3.3781e-48	SPP1	HAD-like_dom||S6PP_C||Sucrose_phosphatase_pln/cyn||Sucrose-P_synthase||HAD-SF_hydro_IIB||Suc_phosP
OS01G0378100	-5.423	3.4759e-06	2.1294e-05	-	Haem_peroxidase||Haem_peroxidase_pln/fun/bac||Peroxidase_pln
OS01G0382700	-2.4589	8.7935e-05	0.00041629	-	-
OS01G0384300	2.1073	0.00045333	0.00184	-	Protein_kinase_ATP_BS||Kinase-like_dom||Ser/Thr_kinase_AS||Ser/Thr_dual-sp_kinase_dom||Prot_kinase_dom||ConA-like_subgrp
OS01G0384800	3.0273	8.5546e-15	1.2653e-13	-	-
OS01G0385400	3.5865	5e-05	0.00024927	-	Voltage-dep_anion_channel
OS01G0386700	-1.0732	3.1121e-14	4.4122e-13	-	-
OS01G0388500	-2.3348	2.8862e-07	2.0697e-06	-	Piezo||Piezo_RRas-bd_dom
OS01G0389700	2.42	6.4807e-11	6.962e-10	-	DUF679
OS01G0391100	-3.3983	0.00035047	0.0014584	-	-
OS01G0392800	-1.7103	0.00051506	0.0020667	-	-
OS01G0495900	-2.7327	8.9943e-11	9.5286e-10	-	RNA-binding_CRM
OS01G0496900	1.9078	3.2049e-05	0.00016641	-	-
OS01G0498300	7.8194	7.589e-42	2.9909e-40	-	Glycosyltransferase_AER61
OS01G0501800	-2.9648	0	0	-	OMP/PagP_b-brl||PSII_MSP
OS01G0503400	-2.4487	5.4758e-12	6.4266e-11	NRAMP4	NRAMP-like||-
OS01G0504100	-2.4922	2.7664e-25	6.7934e-24	-	PUP_plant
OS01G0504500	3.6706	6.5453e-23	1.4978e-21	-	MATE
OS01G0507700	-1.745	1.0865e-19	2.1454e-18	-	HeavyMe-assoc_HMA
OS01G0507900	-1.4487	3.8847e-06	2.3577e-05	-	ClpP/TepA||ClpP_AS||ClpP||ClpP/crotonase-like_dom
OS01G0508000	-3.7103	0.0002974	0.0012561	BGLU1	Glycoside_hydrolase_SF||Glyco_hydro_1||Glyco_hydro_catalytic_dom
OS01G0510100	1.3817	2.1808e-05	0.00011694	MKK1	Protein_kinase_ATP_BS||Kinase-like_dom||Ser/Thr_kinase_AS||Ser/Thr_dual-sp_kinase_dom||Prot_kinase_dom
OS01G0510200	5.9227	1.4301e-14	2.0783e-13	-	-
OS01G0511100	1.9273	6.2195e-11	6.6943e-10	-	UspA||Universal_stress_UspA||Rossmann-like_a/b/a_fold
OS01G0511300	-1.3866	0.00014776	0.00066603	-	PCI_dom
OS01G0511600	-1.6701	2.4102e-13	3.1882e-12	-	-
OS01G0513400	1.759	2.8862e-09	2.64e-08	-	DUF789
OS01G0524500	-2.4591	2.881e-28	7.9743e-27	-	-
OS01G0524700	-1.1017	0.0010268	0.0038213	-	26S_Psome_nonATP_su5||ARM-type_fold||Armadillo||ARM-like
OS01G0531500	-1.7366	2.5711e-11	2.8632e-10	-	Dienelactn_hydro||AB_hydrolase
OS01G0532300	-2.0681	0.00012665	0.00058009	-	DUF761_pln
OS01G0534800	1.6975	1.4104e-06	9.2231e-06	-	UFD1
OS01G0539400	-1.3165	2.7503e-19	5.2944e-18	-	-
OS01G0541800	1.7484	8.8818e-05	0.00041995	SWEET2A	SWEET_sugar_transpr
OS01G0542000	-1.3666	1.2304e-07	9.2673e-07	-	Cupin_2||DRT102||RmlC_Cupin||RpiB_LacA_LacB||RmlC-like_jellyroll
OS01G0542700	2.4307	4.1967e-13	5.4424e-12	-	bZIP
OS01G0543000	-2.5248	0.00017777	0.00078582	-	-
OS01G0544700	-2.4054	0.0004261	0.0017384	-	-
OS01G0547000	-3.1301	2.0135e-09	1.8731e-08	-	P-loop_NTPase||NB-ARC
OS01G0549700	1.2404	0.00029063	0.0012297	-	P-loop_NTPase||RNA_helicase_DEAD_Q_motif||Helicase_ATP-bd||DNA/RNA_helicase_DEAD/DEAH_N||Helicase_C||-
OS01G0550300	1.0345	1.8991e-37	6.8505e-36	-	Dev_and_cell_death_domain
OS01G0552500	-7.9666	3.7067e-06	2.2618e-05	-	-
OS01G0553600	-2.3406	7.9981e-08	6.1873e-07	-	-
OS01G0555200	-3.9084	1.2223e-07	9.2135e-07	-	Asp/Glu/hydantoin_racemase||Asp/Glu_race
OS01G0556400	1.5469	0.00059502	0.0023475	-	DnaJ_domain_CS||DUF1977_DnaJ-like||DnaJ_domain
OS01G0556650	-2.6758	1.3155e-54	6.8469e-53	-	-
OS01G0557100	-1.5254	0.00010598	0.00049366	-	AB_hydrolase_1||AB_hydrolase
OS01G0558100	1.7677	0.00039065	0.0016064	-	Thioredoxin-like_fold||Glutathione-S-Trfase_C-like||Glutathione_S-Trfase_N
OS01G0558600	1.3791	8.9548e-16	1.4117e-14	RIC1	P-loop_NTPase||Small_GTPase_ARF||Small_GTPase_Ras||Small_GTP-bd_dom||Small_GTPase_Rab_type||Small_GTPase_Rho||Ran_GTPase||Small_GTPase
OS01G0558700	5.6991	1.2464e-12	1.5502e-11	-	-
OS01G0559000	-1.8584	0.00015369	0.00069068	-	PITH_dom||Galactose-bd-like
OS01G0559750	1.8372	1.1289e-76	8.7186e-75	-	-
OS01G0563000	-3.4913	1.8798e-38	6.951e-37	-	PPIase_FKBP_dom||PPIase_FKBP||TPR-like_helical
OS01G0565900	2.6411	4.9401e-24	1.1725e-22	-	SecG/Sec61-beta/Sbh1||Sec61-beta/Sbh
OS01G0566100	1.803	1.6913e-05	9.245e-05	-	-
OS01G0566500	7.7451	2.8294e-06	1.7624e-05	CCD8A	Carotenoid_Oase
OS01G0566800	-4.4376	0.001142	0.004191	-	bHLH_dom
OS01G0567400	1.917	3.1851e-07	2.2688e-06	-	DUF3511
OS01G0570800	2.6745	2.1509e-42	8.6008e-41	-	IQ_motif_EF-hand-BS
OS01G0571700	-1.9769	1.7053e-06	1.0983e-05	-	-
OS01G0574800	-1.8786	9.2396e-07	6.2053e-06	-	LEA-14
OS01G0575000	1.1071	6.4453e-06	3.7951e-05	RHD3	P-loop_NTPase||RHD3/Sey1||G_GB1_RHD3_dom
OS01G0575200	2.3925	8.8862e-08	6.8301e-07	-	bHLH_dom
OS01G0579600	3.0107	0.0007364	0.0028335	-	EF-hand-dom_pair||EF_hand_dom||-||EF_Hand_1_Ca_BS
OS01G0579900	-1.6714	0.00019434	0.00085142	-	AB_hydrolase||AB_hydrolase_5
OS01G0580000	-1.9741	7.0347e-05	0.00034043	-	AB_hydrolase||AB_hydrolase_5
OS01G0581300	-1.2214	1.1292e-05	6.3894e-05	-	Pyr_nucl-diS_OxRdtase_FAD/NAD||Lycopene_cyclase_b/e||Lycopene_cyclase_FAD-bd
OS01G0581400	2.4674	1.2839e-05	7.1783e-05	-	Kinase-like_dom||Ser/Thr_kinase_AS||UspA||Ser/Thr_dual-sp_kinase_dom||Prot_kinase_dom||ConA-like_subgrp||Rossmann-like_a/b/a_fold
OS01G0582600	4.1009	1.0215e-188	2.5084e-186	-	HARBI1_dom
OS01G0583100	1.3527	1.4445e-18	2.681e-17	-	PP2C-like_dom||PP2C_Mn2_Asp60_BS||Protein_Pase_2C
OS01G0584900	5.8282	1.867e-61	1.0969e-59	-	WRKY_DNA-bd
OS01G0585300	-1.0741	2.3898e-29	6.7814e-28	-	DUF1118
OS01G0589000	-2.4937	3.7516e-06	2.2877e-05	-	RNA-binding_domain_S1||NA-bd_OB-fold||Rbsml_prot_S1_RNA-bd_dom
OS01G0591300	2.3668	1.0659e-19	2.107e-18	-	Ald_DH/histidinol_DH||Ald_DH_CS||Aldehyde_DH_dom||Ald_DH_C||Ald_DH_N||Ald_DH_CS_GLU
OS01G0593200	1.5369	2.3451e-05	0.00012498	-	DUF581
OS01G0595300	-3.1842	0.001147	0.004207	-	MULE_transposase_dom||Znf_SWIM||Znf_PMZ||Transposase_MuDR
OS01G0595600	1.7592	1.0174e-19	2.0132e-18	-	AB_hydrolase_1||AB_hydrolase
OS01G0597600	3.5601	0.00046374	0.0018763	-	AA_transpt_TM
OS01G0597800	3.0265	8.5642e-16	1.3523e-14	-	UDP_glucos_trans
OS01G0598600	-1.5335	8.4135e-06	4.8643e-05	-	Peptidase_aspartic_dom||Aspartic_peptidase
OS01G0599550	-2.2408	3.2989e-05	0.00017068	-	-
OS01G0600300	-1.3621	0.00018338	0.00080747	-	-
OS01G0600900	-5.1172	0	0	CAB2R	Chlorophyll_a/b-bd_dom||Chloroa_b-bind||Chloro_AB-bd_pln
OS01G0602800	-1.19	4.7854e-05	0.00023976	-	Kinase-like_dom||Tyr_kinase_AS||Ser-Thr/Tyr_kinase_cat_dom||Prot_kinase_dom||ConA-like_subgrp||Rossmann-like_a/b/a_fold
OS01G0603300	1.9944	3.098e-11	3.434e-10	-	Myb_dom||Homeodomain-like||Myb_dom_plants||SANT/Myb
OS01G0604500	2.313	4.5298e-05	0.0002279	CML12	EF_Hand_1_Ca_BS||EF-hand-dom_pair||EF_hand_dom
OS01G0606900	2.289	1.0372e-14	1.5211e-13	-	DnaJ_domain_CS||DnaJ_domain
OS01G0607900	-2.2342	0.00010478	0.00048832	-	LRR-contain_N2||Kinase-like_dom||Leu-rich_rpt||Prot_kinase_dom
OS01G0609300	4.7688	1.3351e-78	1.0611e-76	-	P-loop_NTPase||PDR_assoc||ABC_2_trans||AAA+_ATPase||ABC_transporter-like
OS01G0609900	4.3998	6.2205e-15	9.2578e-14	-	P-loop_NTPase||ABC_transporter-like||ABC_trans_N||PDR_assoc||ABC_2_trans||AAA+_ATPase
OS01G0611000	-2.0797	1.9151e-50	9.1248e-49	-	Galactose-bd-like||DUF642
OS01G0612600	2.7077	3.4732e-69	2.4104e-67	-	DUF1644||Znf_RING/FYVE/PHD
OS01G0612900	1.7418	5.4634e-05	0.00027027	-	Lipase_GDSL||SGNH_hydro
OS01G0615050	5.0766	1.7754e-06	1.1388e-05	-	Prot_inh_pot1
OS01G0615100	5.1093	2.2012e-05	0.00011797	-	Prot_inh_pot1
OS01G0618100	-2.6415	2.4076e-19	4.6487e-18	-	NADP_OxRdtase_dom||Aldo/ket_red
OS01G0618700	3.7477	1.8515e-08	1.5459e-07	-	Lipase_3||AB_hydrolase
OS01G0620301	-5.1064	1.4745e-07	1.0994e-06	-	-
OS01G0621900	2.5457	9.9154e-96	9.8404e-94	-	-
OS01G0622600	1.682	4.8877e-09	4.3584e-08	-	EF_Hand_1_Ca_BS||Protein_kinase_ATP_BS||EF-hand-dom_pair||Kinase-like_dom||Ser/Thr_kinase_AS||Ser/Thr_dual-sp_kinase_dom||EF_hand_dom||Prot_kinase_dom
OS01G0622700	1.1955	3.9893e-05	0.00020268	-	ABI
OS01G0625300	-1.9537	0.00059742	0.0023565	HSFC1A	HSF_DNA-bd||WHTH_DNA-bd_dom||HSF_fam
OS01G0628700	-1.1163	1.3094e-08	1.1097e-07	-	Cyt_P450_CS||Cyt_P450_E_grp-I||Cyt_P450
OS01G0629400	1.6937	5.4077e-10	5.3419e-09	-	HAD-like_dom||Dullard_phosphatase||NIF
OS01G0629900	1.6994	1.1111e-05	6.3004e-05	MPK10	Protein_kinase_ATP_BS||Kinase-like_dom||MAP_kinase_CS||Ser/Thr_dual-sp_kinase_dom||Prot_kinase_dom||-
OS01G0631100	-1.627	0.00011034	0.00051147	-	Cas1_AcylTrans_dom
OS01G0632700	-2.6901	9.8129e-05	0.00045966	-	-
OS01G0633000	-3.4211	6.3501e-38	2.3212e-36	-	Ribosomal_L31
OS01G0633200	-1.0793	5.0141e-06	2.9994e-05	-	Znf-XS_domain||XS_domain||Uncharacterised_XH
OS01G0635200	-3.9418	3.4265e-06	2.1029e-05	-	SANT_dom||Homeodomain-like||SANT/Myb
OS01G0638000	9.2078	3.0664e-07	2.1891e-06	-	UDP_glucos_trans
OS01G0638600	-4.9778	1.3755e-05	7.639e-05	-	UDP_glucos_trans
OS01G0639600	3.4183	3.4158e-26	8.7003e-25	-	DUF1645_plant
OS01G0639900	-2.2702	0	0	-	Carbonic_anhydrase_CS||Carbonic_anhydrase
OS01G0641100	-1.5627	0.0012241	0.0044577	-	HD_domain||HD/PDEase_dom
OS01G0642200	-1.7032	2.1985e-137	3.4235e-135	-	-
OS01G0645000	-4.2732	0.00059503	0.0023475	-	Znf_CCCH
OS01G0645900	-1.1277	8.499e-17	1.4205e-15	-	MOT1/MOT2
OS01G0646700	-2.3847	2.3512e-07	1.7139e-06	-	-||P-loop_NTPase||DNA_helicase_Pif1
OS01G0646800	-2.6769	6.6382e-05	0.00032312	-	-
OS01G0647200	-3.5388	1.0811e-14	1.5831e-13	-	-
OS01G0649100	1.0603	3.0278e-06	1.8757e-05	-	Lactate/malate_DH_C||Lactate_DH/Glyco_Ohase_4_C||Malate_DH_type1||L-lactate/malate_DH||Malate_DH_AS||Lactate/malate_DH_N||NAD(P)-bd_dom
OS01G0649900	-4.2096	4.3309e-12	5.1365e-11	-	Lipase_GDSL||SGNH_hydro
OS01G0650200	-1.6054	1.4249e-06	9.3082e-06	-	SGNH_hydro||-
OS01G0652600	-1.2429	3.4838e-05	0.00017928	-	KetolA_reductoisomerase||IlvN||6-PGluconate_DH_C-like||AcH_isomrdctse_C||NAD(P)-bd_dom||DH_multihelical||AcH_isomrdctse
OS01G0654450	8.8605	3.6627e-06	2.2364e-05	-	-
OS01G0654500	1.726	2.8199e-07	2.0283e-06	-	IsoPropMal-DH-like_dom||IsoCit/isopropylmalate_DH_CS||Isocitrate_DH_NADP
OS01G0658900	2.7306	1.5454e-07	1.1495e-06	-	MFMR||bZIP
OS01G0660200	2.0803	5.7217e-14	7.9473e-13	-	Glycoside_hydrolase_SF||Glyco_hydro_18_chit_AS||Glyco_hydro18cat||Glyco_hydro_catalytic_dom
OS01G0660550	-3.0576	0.00024354	0.0010492	-	-
OS01G0660700	-2.4238	0.0012022	0.0043845	-	DUF295||F-box_dom
OS01G0661601	-2.4287	1.9914e-09	1.8534e-08	-	-
OS01G0662300	-2.0308	7.8742e-09	6.8431e-08	-	Ribosomal_L7/12_C/ClpS-like||Ribosomal_L7/L12_C
OS01G0662700	-2.0413	0.0002661	0.0011346	-	Enoyl-CoA_hyd/isom_CS||Naphthoate_synthase||Crotonase_core_superfam||Crontonase_C||ClpP/crotonase-like_dom
OS01G0663300	-4.2477	1.9744e-14	2.8478e-13	-	Glyco_hydro_5_CS||Glycoside_hydrolase_SF||Glyco_hydro_5||Glyco_hydro_catalytic_dom
OS01G0663400	-2.2736	1.1154e-06	7.4081e-06	-	Peptidase_aspartic_dom||Saposin-like||SaposinB||SapB_2||SapB_1||Aspartic_peptidase_AS||Aspartic_peptidase
OS01G0663800	1.1576	1.2665e-05	7.0891e-05	-	DUF1296_plant||UBA-like||-
OS01G0664000	-2.5274	2.0536e-06	1.3025e-05	-	Interphotoreceptor_retinol-bd||Peptidase_S41A||PDZ||ClpP/crotonase-like_dom
OS01G0664100	2.4839	2.4492e-13	3.2376e-12	-	MgTranspt_CorA/ZnTranspt_ZntB
OS01G0664500	-1.7751	1.6935e-06	1.0915e-05	-	Endosulphine
OS01G0665300	3.5136	6.098e-64	3.8046e-62	-	-||HAD-like_dom||Dullard_phosphatase||NIF
OS01G0665400	-2.5675	1.1221e-05	6.3532e-05	-	PfkB_dom||Carboh/pur_kinase_PfkB_CS||Ribokinase||Ribokinase-like
OS01G0666000	6.5149	4.9731e-08	3.9426e-07	-	P_Acid_Pase_2/haloperoxidase
OS01G0667200	-1.1991	2.7944e-07	2.0129e-06	-	Beta-lactamas-like
OS01G0667900	2.9839	4.6501e-12	5.4981e-11	GRXS5	Thioredoxin-like_fold||GlrX-like_pln_2||Glutaredoxin
OS01G0670500	4.0191	0.00020318	0.0008873	-	-
OS01G0672400	1.9195	8.8305e-16	1.3932e-14	DI19-3	Di19_C||Di19_Zn_binding
OS01G0672500	2.6362	2.8097e-14	4.0043e-13	-	Glyco_trans_48
OS01G0673500	-1.0068	7.7869e-05	0.00037344	-	P-loop_NTPase||ATPase_AAA_core||AAA+_ATPase||Vps4_C
OS01G0673800	-1.0303	1.1968e-07	9.0437e-07	-	-
OS01G0674500	1.5039	2.2279e-06	1.4061e-05	TULP1	Tubby_C-like||Tubby_C_CS||Tubby_C
OS01G0676200	-2.6988	7.6007e-12	8.8286e-11	-	-
OS01G0677900	-4.3477	0.00057409	0.0022743	-	DUF2921
OS01G0678500	-2.1704	1.5428e-06	1.0007e-05	TPC1	EF-hand-dom_pair||Ion_trans_dom||EF_hand_dom||Channel_four-helix_dom
OS01G0678600	-2.2201	4.3843e-17	7.425e-16	-	Ribosomal_S20
OS01G0679700	1.7264	1.7916e-09	1.6765e-08	-	Ribosomal_zn-bd||Ribosomal_L37ae||Ribosomal_L37ae/L37e
OS01G0680900	-2.9327	0.00028282	0.001198	-	Cyt_b561/ferric_Rdtase_TM||DOMON_domain||Cyt_b561_euk
OS01G0681400	-2.1498	0.0012086	0.0044044	-	Beclin_fam
OS01G0682500	-2.9299	2.3684e-31	7.2121e-30	-	P-loop_NTPase
OS01G0683100	-1.5837	0.00090052	0.003396	-	P-loop_NTPase||Vps4_C||ATPase_AAA_CS||ATPase_AAA_core||AAA+_ATPase||KATNA1
OS01G0684200	-2.2899	0.00039811	0.0016325	-	-
OS01G0686000	-4.1092	6.9305e-07	4.7292e-06	-	DUF4228_plant
OS01G0686100	-2.236	6.2893e-06	3.7089e-05	-	-
OS01G0687300	1.6958	2.4689e-09	2.2768e-08	-	-
OS01G0689451	1.3547	5.2943e-05	0.00026231	-	Znf_CTCHY||Haemerythrin/HHE_cat-bd_motif||Znf_CHY||Znf_RING||Znf_RING/FYVE/PHD||Rubredoxin-type_fold
OS01G0689900	2.01	7.0891e-11	7.5646e-10	-	WAK_GUB||Protein_kinase_ATP_BS||Kinase-like_dom||Ser/Thr_kinase_AS||Ser/Thr_dual-sp_kinase_dom||Prot_kinase_dom||ConA-like_subgrp
OS01G0692300	-3.6758	2.968e-30	8.6794e-29	-	-
OS01G0692700	1.1566	1.6363e-05	8.9781e-05	-	-
OS01G0693400	1.2995	3.8876e-06	2.3579e-05	-	DNA-bd_dom||DNA-bd_pseudobarrel||B3_DNA-bd||AP2/ERF_dom
OS01G0695200	1.787	0.00035787	0.0014853	-	Glyco_trans_14
OS01G0695300	-1.4674	4.3009e-07	3.0143e-06	-	Terpenoid_synth||Polyprenyl_synt
OS01G0695700	-5.7248	2.4089e-14	3.4536e-13	-	P-loop_NTPase||ABC_transporter_CS||ABC1_TM_dom||AAA+_ATPase||ABC_transporter-like
OS01G0695800	4.3238	1.7242e-23	4.0472e-22	-	P-loop_NTPase||ABC_transporter_CS||AAA+_ATPase||ABC_transporter-like
OS01G0695900	6.2925	3.6752e-05	0.00018827	-	Myb_dom||Homeodomain-like||SANT/Myb
OS01G0696000	-2.1558	0.0011628	0.0042593	-	-
OS01G0696800	-3.3791	0.00063545	0.002488	-	Peptidase_aspartic_dom||Aspartic_peptidase
OS01G0698000	2.6441	3.2445e-30	9.459e-29	-	-
OS01G0699100	3.7685	1.2609e-15	1.9699e-14	-	Protein_kinase_ATP_BS||Kinase-like_dom||Ser/Thr_kinase_AS||Ser/Thr_dual-sp_kinase_dom||Prot_kinase_dom
OS01G0699400	3.9508	2.9787e-08	2.4268e-07	-	Protein_kinase_ATP_BS||Kinase-like_dom||Ser/Thr_kinase_AS||Ser/Thr_dual-sp_kinase_dom||Prot_kinase_dom
OS01G0699600	4.9304	1.9622e-09	1.8298e-08	-	Protein_kinase_ATP_BS||Kinase-like_dom||Ser/Thr_kinase_AS||Ser/Thr_dual-sp_kinase_dom||Prot_kinase_dom
OS01G0700100	2.33	1.2293e-28	3.4322e-27	SWEET2B	SWEET_sugar_transpr
OS01G0702000	-1.3442	4.5121e-20	9.1455e-19	BBD1	Bi_nuclease_dom
OS01G0703300	-4.5743	0.00011827	0.00054495	-	Znf_RING||Znf_RING/FYVE/PHD||-
OS01G0704300	-1.1565	5.0902e-07	3.5299e-06	-	Gal_Oxidase_b-propeller
OS01G0704400	-2.6295	8.9382e-17	1.4913e-15	-	-
OS01G0704700	-1.4934	1.6668e-05	9.1242e-05	-	Cl-channel_core||Cl-channel_volt-gated
OS01G0705300	-2.0439	9.9267e-06	5.671e-05	-	-
OS01G0706400	2.4208	2.0473e-19	3.9811e-18	-	DUF292_euk||-
OS01G0706600	3.8314	8.7034e-14	1.1882e-12	-	-
OS01G0707500	3.1157	2.4229e-12	2.954e-11	-	bHLH_dom
OS01G0710200	-3.108	0.00011936	0.00054933	-	Pyr_nucl-diS_OxRdtase_FAD/NAD||Amino_oxidase
OS01G0710700	-1.6863	1.5655e-17	2.7485e-16	-	Lipase_3||AB_hydrolase
OS01G0710800	-1.3877	0.00041155	0.0016822	-	-
OS01G0714600	5.9146	3.8029e-38	1.3954e-36	-	-
OS01G0714800	5.8122	2.7704e-07	1.9964e-06	-	WRKY_DNA-bd
OS01G0715400	-1.7175	1.201e-11	1.3718e-10	-	Glyco_hydro_13||-||Glycoside_hydrolase_SF||Glyco_hydro_catalytic_dom
OS01G0715800	-1.0351	0.00091774	0.0034562	-	-
OS01G0716400	-2.9258	0.00055982	0.0022242	-	-
OS01G0716800	3.3914	2.2901e-18	4.1976e-17	-	Endo/exonuclease/phosphatase||IPPc
OS01G0717000	2.275	1.2202e-71	8.8194e-70	-	Kinase-like_dom
OS01G0717400	-7.1178	3.8259e-07	2.7001e-06	-	PyrdxlP-dep_Trfase||Alliinase_C||EGF_alliinase||PyrdxlP-dep_Trfase_major_sub1||PyrdxlP-dep_Trfase_major_sub2
OS01G0717700	-1.8756	8.1561e-24	1.9263e-22	-	PyrdxlP-dep_Trfase||Alliinase_C||EGF_alliinase||PyrdxlP-dep_Trfase_major_sub1||PyrdxlP-dep_Trfase_major_sub2
OS01G0719600	-4.4882	0.00019354	0.00084831	-	HeavyMe-assoc_HMA
OS01G0720400	1.6675	1.0508e-149	1.7812e-147	-	HAD-like_dom||Pase_PHOSPHO-typ||PyrdxlP_Pase-rel||HAD-SF_hydro_IB_PSP-like
OS01G0720500	-1.632	1.6007e-91	1.4883e-89	-	Chlorophyll_a/b-bd_dom||Chloroa_b-bind||Chloro_AB-bd_pln
OS01G0720700	3.8994	5.1112e-15	7.6665e-14	-	-
OS01G0723800	-2.3311	2.6256e-21	5.7215e-20	-	P-loop_NTPase||ABC_transporter_CS||ABC1_TM_dom||AAA+_ATPase||ABC_transporter-like
OS01G0725000	3.5578	1.6105e-15	2.4818e-14	-	-
OS01G0725800	2.4475	2.7555e-44	1.1474e-42	-	WD40_repeat_CS||WD40_repeat_dom||Kinase-like_dom||WD40_repeat||Prot_kinase_dom||WD40/YVTN_repeat-like_dom
OS01G0727500	6.3894	2.0456e-50	9.6983e-49	-	Senescence_reg_S40
OS01G0727700	2.0469	7.2493e-05	0.00034984	-	Senescence_reg_S40
OS01G0730500	-1.3861	3.5533e-07	2.517e-06	-	4Fe4S_Fe-S-bd||DnaJ_domain||3Fe4S_ferredoxin
OS01G0730800	-1.0456	4.2636e-08	3.4055e-07	-	Mpv17_PMP22
OS01G0732200	-1.5605	1.6987e-05	9.2779e-05	-	P-loop_NTPase||GTP-bd_ribosome_bio_YsxC||GTP_binding_domain||G_ENGB_dom
OS01G0732801	3.9032	1.2215e-65	8.0125e-64	-	-
OS01G0733001	2.7911	4.0427e-11	4.4198e-10	-	NRAMP-like
OS01G0733200	1.6245	3.7539e-08	3.0198e-07	HSFC1B	HSF_DNA-bd||WHTH_DNA-bd_dom||HSF_fam
OS01G0733500	-6.1956	1.1625e-31	3.5857e-30	BURP3	BURP_dom
OS01G0734800	1.4412	1.2772e-11	1.4545e-10	-	UDP_glucos_trans
OS01G0739500	1.8417	0.00027981	0.0011865	-	-
OS01G0740650	3.0294	4.0178e-26	1.0206e-24	-	Peptidase_M28
OS01G0740700	4.3504	3.3104e-09	3.008e-08	-	-
OS01G0741900	1.6326	2.1071e-06	1.3346e-05	IAA6	AUX_IAA||OPR_PB1
OS01G0742400	3.3187	3.8553e-37	1.3777e-35	-	Protein_kinase_ATP_BS||LRR-contain_N2||Kinase-like_dom||Ser/Thr_kinase_AS||Leu-rich_rpt_typical-subtyp||Ser/Thr_dual-sp_kinase_dom||Leu-rich_rpt||Prot_kinase_dom||Ser-Thr/Tyr_kinase_cat_dom
OS01G0742500	-1.4415	3.7741e-10	3.7749e-09	HXK6	Hexokinase_C||Hexokinase_N||Hexokinase_CS||Hexokinase
OS01G0743300	-1.8262	5.2923e-05	0.00026227	-	Peptidase_M28||TFR-like_dimer_dom||Protease-assoc_domain
OS01G0746700	-4.9011	1.0236e-08	8.784e-08	MAN2	Glyco_hydro_5_CS||Glycoside_hydrolase_SF||Glyco_hydro_5||Glyco_hydro_catalytic_dom
OS01G0747400	1.5368	0.00010901	0.0005062	-	Kinase-like_dom||Ser/Thr_kinase_AS||Ser/Thr_dual-sp_kinase_dom||Ser-Thr/Tyr_kinase_cat_dom||Prot_kinase_dom
OS01G0747800	1.6204	2.7014e-10	2.7449e-09	-	VQ
OS01G0748600	2.4438	1.4519e-15	2.2518e-14	-	Ankyrin_rpt-contain_dom||Ankyrin_rpt||Kinase-like_dom||Ser-Thr/Tyr_kinase_cat_dom||Prot_kinase_dom
OS01G0748900	3.054	1.5289e-29	4.3642e-28	-	MACPF
OS01G0749200	-2.5851	2.4375e-12	2.9699e-11	-	Ribosomal_L13_dom||Ribosomal_L13_CS||Ribosomal_L13_bac-type||Ribosomal_L13
OS01G0750100	1.6495	2.4283e-33	7.8967e-32	-	WRKY_DNA-bd
OS01G0750300	-5.2828	1.5991e-49	7.434e-48	CESA4	Cellulose_synth||Znf_RING/FYVE/PHD||Nucleotide-diphossugar_trans
OS01G0752500	2.7611	1.5554e-19	3.0494e-18	-	DNA-bd_dom||AP2/ERF_dom
OS01G0753500	-1.2335	0.00085339	0.0032368	ARF3	DNA-bd_pseudobarrel||Auxin_resp||B3_DNA-bd
OS01G0754200	-1.0141	9.5211e-06	5.4585e-05	-	FKS1-like_dom1||Glyco_trans_48
OS01G0757700	-2.157	9.6721e-08	7.3971e-07	-	Pentatricopeptide_repeat
OS01G0757900	-2.0039	3.9459e-11	4.3213e-10	-	HAD-like_dom||HAD-SF_hydro_IA
OS01G0761000	-2.7326	6.5294e-21	1.3943e-19	-	CAAD_dom
OS01G0762300	-1.3159	0.00027229	0.0011579	-	-
OS01G0762900	-3.6213	0.00015115	0.00067975	-	-
OS01G0763700	-2.5962	5.1144e-05	0.00025445	-	DUF3571
OS01G0764300	3.1092	0.00010357	0.00048303	-	DUF155
OS01G0764900	-1.6686	1.9938e-05	0.00010749	-	FmdA_AmdA
OS01G0766300	2.741	2.6004e-07	1.8831e-06	-	-
OS01G0767100	-3.0751	2.4068e-07	1.7508e-06	-	Peptidase_S28||AB_hydrolase
OS01G0767900	1.566	4.2748e-05	0.0002161	-	DUF3420||NPR1/NIM1-like_C||Ankyrin_rpt-contain_dom||BTB/POZ_fold||Ankyrin_rpt||BTB/POZ-like
OS01G0768200	-1.1541	8.7248e-05	0.00041385	-	TLC-dom
OS01G0769700	1.469	8.3518e-05	0.00039804	-	Malectin-like_Carb-bd_dom||Protein_kinase_ATP_BS||Kinase-like_dom||Ser/Thr_kinase_AS||Ser/Thr_dual-sp_kinase_dom||Ser-Thr/Tyr_kinase_cat_dom||Prot_kinase_dom||ConA-like_subgrp
OS01G0770000	-4.3739	1.9576e-33	6.4207e-32	-	O-acyltransferase_WSD1_C||O-acyltransferase_WSD1_N||CAT-like_dom
OS01G0770200	-2.0406	2.7634e-09	2.535e-08	-	PyrdxlP-dep_Trfase||Aromatic_deC||PyrdxlP-dep_de-COase||PyrdxlP-dep_Trfase_major_sub1||PyrdxlP-dep_Trfase_major_sub2
OS01G0772400	1.9234	0.00033312	0.0013928	-	Polyket_cyc||START-like_dom
OS01G0773100	1.8666	1.6078e-05	8.8314e-05	-	Dymeclin
OS01G0773700	-1.4757	4.7176e-153	8.4449e-151	PSBW	PSII_PsbW_class2
OS01G0776700	1.7505	1.2315e-14	1.7951e-13	-	-
OS01G0776800	-1.4086	0.00082915	0.0031544	-	DUF1618
OS01G0777200	1.9126	4.2365e-07	2.9735e-06	-	Peptidase_aspartic_dom||Aspartic_peptidase
OS01G0777300	4.3221	0.001236	0.0044984	EXO1	5-3_exonuclease_C||XPG_CS||HhH2||XPG-I_dom||XPG_DNA_repair_N||XPG/Rad2||PIN_domain-like||Exo1
OS01G0777400	-4.0903	0.0013872	0.0049775	-	-
OS01G0777700	-1.0288	2.2585e-05	0.00012077	-	His_Pase_superF_clade-2||His_PPase_superfam
OS01G0778500	-7.1178	0.00033032	0.0013821	-	-
OS01G0778800	2.3202	3.0175e-08	2.4573e-07	-	Pept_M16_N||Metalloenz_LuxS/M16||Peptidase_M16_C||Pept_M16_Zn_BS||Pept_M16_dom||Peptidase_M16_M
OS01G0779300	2.4575	1.7127e-11	1.9297e-10	-	Lectin_legB_Mn/Ca_BS||Protein_kinase_ATP_BS||Kinase-like_dom||Ser/Thr_kinase_AS||Ser/Thr_dual-sp_kinase_dom||Legume_lectin_dom||Prot_kinase_dom||ConA-like_subgrp
OS01G0779400	1.7676	1.1096e-11	1.2701e-10	-	P-loop_NTPase||Znf_C3HC4_RING-type||Znf_RING_CS||Helicase_ATP-bd||Znf_RING||Helicase_C||SNF2_N||Znf_RING/FYVE/PHD
OS01G0781000	1.5461	0.00029678	0.0012538	-	VPS28_C||VPS28_N||VPS28
OS01G0783100	-2.8869	4.5208e-05	0.00022763	-	Pentatricopeptide_repeat||TPR-like_helical
OS01G0783200	1.4786	0.0010433	0.0038749	-	Diacylglycerol_kinase_pln||ATP-NAD_kinase_PpnK-typ||Diacylglycerol_kinase_cat_dom||Diacylglycerol_kin_accessory
OS01G0783500	1.2783	3.4093e-09	3.0935e-08	-	UspA||Universal_stress_UspA||Rossmann-like_a/b/a_fold
OS01G0785300	-2.1088	0.0007808	0.0029863	-	-
OS01G0786800	-4.9932	4.761e-12	5.6257e-11	-	TM_pro_TauE_like
OS01G0793800	5.3857	0.00085747	0.003251	-	-
OS01G0794400	-3.8917	7.3355e-12	8.5361e-11	-	Thioredoxin-like_fold
OS01G0794500	1.5467	1.4963e-06	9.7417e-06	-	SUI1_euk||TIF_SUI1
OS01G0795600	4.3341	0.00014957	0.00067297	-	-
OS01G0797600	2.7399	4.1586e-42	1.656e-40	-	DNA-bd_dom||AP2/ERF_dom
OS01G0798500	-2.9442	3.5056e-10	3.5266e-09	-	-
OS01G0799900	-1.3537	1.3798e-09	1.3064e-08	-	Pept_C14_caspase||Caspase-like_dom
OS01G0800300	1.3992	0.0009098	0.0034282	-	-
OS01G0801901	-2.5592	7.0322e-05	0.0003404	-	bZIP||C/EBP
OS01G0802200	3.765	7.3326e-06	4.2872e-05	-	-
OS01G0803300	2.6461	2.5858e-07	1.874e-06	-	DMT||WAT1-related
OS01G0805000	-4.1109	4.1859e-09	3.7571e-08	-	Ribosomal_L34
OS01G0805200	-1.7144	1.2358e-32	3.9386e-31	-	DUF3007
OS01G0805400	2.8942	6.288e-05	0.00030764	-	UDP_glucos_trans
OS01G0805900	-4.4592	1.751e-20	3.6025e-19	TUBB4	Tubulin/FtsZ_2-layer-sand-dom||Tubulin_CS||Beta-tubulin_BS||Tub_FtsZ_C||Tubulin_FtsZ_GTPase||Beta_tubulin||Tubulin||Tubulin_C
OS01G0806400	5.1785	0.00073611	0.0028329	-	DUF617_pln
OS01G0807900	-1.4845	0.00012805	0.00058536	-	Hydantoinase/dihydroPyrase||Metal-dep_hydrolase_composite||Amidohydro_1||Metal_Hydrolase
OS01G0810300	1.6168	1.1909e-29	3.4147e-28	CML1	EF_Hand_1_Ca_BS||EF-hand-dom_pair||EF_hand_dom
OS01G0811400	-2.2196	0.0010465	0.0038825	-	Exostosin
OS01G0812200	3.6352	1.5923e-20	3.3007e-19	-	F-box_dom
OS01G0813400	1.9227	1.282e-57	7.0972e-56	-	P-loop_NTPase||Small_GTPase_ARF||Small_GTPase_ARF/SAR||Small_GTP-bd_dom||Small_GTPase_Rab_type
OS01G0814400	2.1731	5.7975e-31	1.7405e-29	-	-
OS01G0814900	1.3185	0.001154	0.0042303	-	Riboflavin_synthase-like_b-brl||Fd_Rdtase_FAD-bd||OxRdtase_FAD-bd_dom||NADH-Cyt_B5_reductase||Flavoprot_Pyr_Nucl_cyt_Rdtase||OxRdtase_FAD/NAD-bd
OS01G0815100	1.3953	0.00054213	0.0021629	-	Ribosomal_L34Ae
OS01G0815400	1.5126	2.3906e-14	3.4325e-13	-	-
OS01G0816100	4.6179	2.7244e-49	1.2605e-47	NAC68	NAC-dom
OS01G0817000	2.2927	6.0583e-07	4.1636e-06	-	Coiled-coil-dom_prot_109_C
OS01G0818400	2.2377	2.1519e-07	1.5738e-06	WOX8	Homeodomain-like||Homeobox_dom
OS01G0819000	2.4252	1.2817e-13	1.7289e-12	-	-
OS01G0819700	2.6116	3.8184e-32	1.197e-30	-	DUF3133
OS01G0823100	-6.9916	0.00055267	0.0022004	EXPA2	RlpA-like_DPBB||Expan_Lol_pI||Expansin_CBD||Expansin/allergen_DPBB_dom||Expansin
OS01G0823600	2.371	5.6604e-17	9.5439e-16	-	-
OS01G0825500	-1.367	2.8644e-11	3.1825e-10	-	MFS_dom||Nodulin-like
OS01G0826400	4.5201	4.5429e-80	3.6715e-78	-	WRKY_DNA-bd
OS01G0826900	1.64	1.6753e-06	1.0801e-05	-	DUF3411_plant||DUF399
OS01G0827500	-2.2982	1.4828e-11	1.6785e-10	-	Cullin_repeat-like_dom||Exo70
OS01G0830500	1.2772	0.00044359	0.0018027	-	IPNS-like
OS01G0831250	4.7518	4.6463e-08	3.6928e-07	-	-
OS01G0832000	-2.1499	5.9371e-09	5.2429e-08	-	-
OS01G0832900	2.0149	1.0873e-09	1.0392e-08	-	Kinase-like_dom||Ser/Thr_kinase_AS||Ser/Thr_dual-sp_kinase_dom||Prot_kinase_dom
OS01G0833400	1.6169	0.001163	0.0042593	-	-
OS01G0834900	-3.0034	1.5824e-06	1.0239e-05	-	-
OS01G0837000	5.0746	2.7983e-60	1.6291e-58	-	PGG_dom||Ankyrin_rpt-contain_dom||Ankyrin_rpt
OS01G0839100	6.0346	0.0010849	0.0040039	-	Znf_C2H2-like||Znf_C2H2||Znf_C2H2/integrase_DNA-bd
OS01G0839200	-4.7788	0.0009556	0.0035819	-	UCP031043||DUF966
OS01G0840100	-1.8468	3.9215e-17	6.6767e-16	-	Heat_shock_70_CS||Hsp_70_fam||HSP70_peptide-bd||HSP70_C
OS01G0840200	2.6364	2.9508e-96	2.9438e-94	-	HSP20-like_chaperone
OS01G0840700	2.4965	4.8501e-05	0.00024243	-	Ribosomal_L36e
OS01G0841200	1.5732	0.00031605	0.0013264	-	FucosylTrfase_pln||GDP-Fuc_O-FucTrfase
OS01G0841500	2.4823	3.45e-13	4.4984e-12	-	Myb_dom||Homeodomain-like||SANT/Myb
OS01G0841700	4.7376	2.3693e-13	3.1374e-12	ERG1	C2_dom
OS01G0842200	3.0709	8.1876e-134	1.1881e-131	-	TF_GRAS
OS01G0842400	-5.4469	1.4445e-07	1.0786e-06	LAC4	Laccase||Cu-oxidase_3||Cu-oxidase_2||Cupredoxin||Cu_oxidase_Cu_BS||Cu-oxidase
OS01G0842500	-7.6274	6.7296e-26	1.6916e-24	-	Laccase||Cu-oxidase_3||Cu-oxidase_2||Cupredoxin||Cu_oxidase_Cu_BS||Cu-oxidase
OS01G0843500	3.8111	3.0325e-05	0.0001581	-	-
OS01G0844500	-2.7133	3.9661e-07	2.7949e-06	-	Peptidase_aspartic_dom||Aspartic_peptidase_AS||Aspartic_peptidase
OS01G0845000	4.534	0.0001224	0.00056247	-	-
OS01G0846300	1.3855	0.00033408	0.0013956	-	PP2C-like_dom||PP2C_Mn2_Asp60_BS||Protein_Pase_2C
OS01G0846400	3.3581	2.8332e-06	1.7642e-05	-	-
OS01G0846700	2.986	6.7819e-08	5.2783e-07	-	-
OS01G0847900	-2.5473	0.0010822	0.0039962	-	Prenylated_rab_accept_PRA1
OS01G0850100	4.8427	1.7805e-65	1.16e-63	ERH1	Sphingomyelin_synth-like_dom
OS01G0850900	2.6042	7.5621e-56	4.0271e-54	-	Reg_factor_effector_dom||SOUL_haem-bd
OS01G0851100	-1.4289	5.2278e-07	3.6214e-06	-	GDP-Fuc_O-FucTrfase
OS01G0851600	-3.8915	3.5786e-08	2.8873e-07	-	3-oxo-5-alpha-steroid_4-DH||3-oxo-5_a-steroid_4-DH_C
OS01G0851700	-2.7863	4.7234e-163	8.9576e-161	-	Glycg_phsphrylas||Glyco_trans_35
OS01G0852200	-1.6872	0.00010218	0.00047735	PHT4;3	MFS_dom||MFS
OS01G0853700	-2.529	1.3488e-08	1.1426e-07	-	Myb_dom||Myb-like_dom||Homeodomain-like||Myb_dom_plants||SANT/Myb
OS01G0853800	-1.1237	4.778e-06	2.868e-05	-	C2_dom
OS01G0855200	-1.5309	4.8781e-87	4.286e-85	-	TPR-contain_dom||TPR-like_helical
OS01G0857400	1.5396	9.1197e-07	6.1313e-06	-	AA_transpt_TM
OS01G0857700	1.292	1.6046e-05	8.8191e-05	-	BUD31/G10-rel_CS||G10
OS01G0858350	-1.0844	0.0007218	0.0027877	-	Cyt_P450_E_grp-I||Cyt_P450
OS01G0858900	1.543	0.0003534	0.001469	-	Glyco_trans_29
OS01G0860800	3.4698	2.3692e-169	4.7768e-167	-	Glycoside_hydrolase_SF||Glyco_hydro_17||Glyco_hydro_catalytic_dom
OS01G0861700	-3.5503	1.5111e-05	8.3342e-05	-	Haemerythrin/HHE_cat-bd_motif
OS01G0862200	-3.0351	1.0431e-12	1.3092e-11	-	-
OS01G0863166	-2.015	5.0372e-08	3.9918e-07	-	-
OS01G0863300	2.6849	4.0406e-07	2.8412e-06	-	Myb_dom||Homeodomain-like||Myb_dom_plants||SANT/Myb
OS01G0864500	7.3912	1.2424e-116	1.5759e-114	-	LEA-14||FHA_dom
OS01G0866200	2.2627	3.0357e-10	3.0684e-09	-	-
OS01G0866800	2.136	1.3145e-19	2.5904e-18	TULP3	Tubby_C-like||Tubby_C_CS||F-box_dom||Tubby_C
OS01G0868000	6.0883	8.9001e-85	7.6104e-83	-	DNA-bd_dom||AP2/ERF_dom
OS01G0869200	1.8476	3.8839e-05	0.00019788	MRS2-E	-
OS01G0869800	-1.9165	2.7532e-215	7.7551e-213	-	Chlorophyll_a/b-bd_dom||Chloroa_b-bind
OS01G0870500	-2.4677	0.0011313	0.0041575	-	Protein_kinase_ATP_BS||Kinase-like_dom||Ser/Thr_kinase_AS||Ser/Thr_dual-sp_kinase_dom||Prot_kinase_dom||ConA-like_subgrp
OS01G0871500	-3.4605	2.8833e-70	2.0304e-68	-	MFS_dom||POT_fam
OS01G0871800	-4.2328	0.00037305	0.0015413	-	MFS_dom||POT_fam
OS01G0871900	-3.6755	3.2313e-12	3.8853e-11	-	MFS_dom||POT_fam
OS01G0872800	-1.1405	0.0002743	0.0011655	-	Kinase-like_dom||Ser/Thr_kinase_AS||Ser/Thr_dual-sp_kinase_dom||Prot_kinase_dom||PH_like_dom
OS01G0873200	-2.342	1.0279e-06	6.8598e-06	-	-
OS01G0874900	1.8837	2.3998e-14	3.4431e-13	-	WD40_repeat_CS||PyrdxlP-dep_Trfase||Ser_HO-MeTrfase||PyrdxlP-dep_Trfase_major_sub1||PyrdxlP-dep_Trfase_major_sub2
OS01G0876400	4.186	9.5434e-84	8.0173e-82	-	Sad1_UNC_C||Galactose-bd-like
OS01G0876500	-1.8998	1.4813e-09	1.3997e-08	-	RRM_dom||Nucleotide-bd_a/b_plait||-
OS01G0876800	-2.9346	4.5728e-06	2.7534e-05	-	RRM_dom||Nucleotide-bd_a/b_plait
OS01G0878000	-5.9497	0.00045667	0.0018516	-	-
OS01G0878300	-1.4507	8.9981e-05	0.00042482	-	Protein_kinase_ATP_BS||LRR-contain_N2||Kinase-like_dom||Ser/Thr_kinase_AS||Leu-rich_rpt_typical-subtyp||Ser/Thr_dual-sp_kinase_dom||Leu-rich_rpt||Prot_kinase_dom
OS01G0878800	-1.0064	5.2823e-12	6.2034e-11	-	Extradiol_dOase_DODA||Xdiol_dOase_suB
OS01G0880400	1.6407	2.5962e-05	0.00013725	-	PC-Esterase||PMR5_N_dom||TBL||-
OS01G0881300	-1.2983	7.0914e-06	4.15e-05	SWEET1A	SWEET_sugar_transpr
OS01G0881500	1.1218	0.00011845	0.00054565	-	TF_GRAS||Scarecrow-like_1
OS01G0882200	-5.1153	0.0012442	0.0045263	-	TGA_domain
OS01G0882300	2.2743	5.2938e-08	4.1848e-07	-	Mg_trans_NIPA
OS01G0882400	3.5804	3.7093e-08	2.9865e-07	-	DUF679
OS01G0882500	-1.3697	9.6088e-13	1.2108e-11	-	NAD(P)H-quinone_OxRdtase_su_N
OS01G0884300	3.4261	7.5771e-258	2.6388e-255	NAC48	NAC-dom
OS01G0884400	3.6069	1.9107e-08	1.5932e-07	-	ARM-type_fold||Ubox_domain||Armadillo||ARM-like||Znf_RING/FYVE/PHD
OS01G0884900	-2.4507	1.6497e-17	2.8936e-16	-	SNARE_assoc
OS01G0885200	2.316	1.0879e-20	2.2799e-19	-	UCP031277
OS01G0886300	1.7246	1.6837e-12	2.0753e-11	-	KH_dom_type_1||KH_dom||STAR_dimer||-
OS01G0886900	2.1482	4.3017e-25	1.0496e-23	-	RUS2/WXR1
OS01G0887100	-2.4071	0.00050951	0.0020455	ISPD	ISPD_synthase_CS||IspD||Nucleotide-diphossugar_trans
OS01G0888200	-4.1609	3.5393e-05	0.00018199	-	-
OS01G0888500	-1.1599	6.6801e-05	0.00032475	-	GATASE||PurM_N-like||AIR_synth_C_dom||PRibForGlyAmidine_synth||Class_I_gatase-like
OS01G0888800	5.8859	2.1864e-06	1.3821e-05	-	-
OS01G0889200	-1.9529	1.143e-16	1.8955e-15	-	RPC4
OS01G0889900	-2.7874	1.3499e-20	2.8104e-19	-	SRK_like_kinase||Protein_kinase_ATP_BS||Kinase-like_dom||Ser/Thr_kinase_AS||Pan_app||Ser/Thr_dual-sp_kinase_dom||Bulb-type_lectin_dom||S_locus_glycoprot||Prot_kinase_dom||ConA-like_subgrp
OS01G0892500	3.5308	3.4971e-06	2.1414e-05	-	NOTUM||AB_hydrolase
OS01G0892800	6.0142	1.1718e-07	8.8651e-07	-	Ankyrin_rpt-contain_dom||Kinase-like_dom||Ser/Thr_kinase_AS||Ser/Thr_dual-sp_kinase_dom||Ankyrin_rpt||Prot_kinase_dom||Ser-Thr/Tyr_kinase_cat_dom
OS01G0894000	-2.675	0.0010465	0.0038825	-	PEstase_dom||Metallo-depent_PP-like
OS01G0894700	-3.6359	1.2624e-06	8.3205e-06	-	Trigger_fac_ribosome-bd_bac
OS01G0895100	-1.1734	5.9455e-11	6.4086e-10	-	PspA_IM30
OS01G0896200	-5.5426	2.3597e-32	7.4585e-31	-	-
OS01G0896700	1.28	3.002e-07	2.1493e-06	RPL5B	Rbsml_L5e/L18P_C||Rbsml_L5_euk/L18_arc||Ribosomal_L18/L5
OS01G0897200	-1.2628	8.0818e-17	1.352e-15	-	RNase_T2_AS||RNase_T2-like
OS01G0897300	-7.2818	0.00016057	0.00071873	-	RNase_T2_AS||RNase_T2-like
OS01G0897600	-2.1267	1.4065e-41	5.4756e-40	BGLU4	Glyco_hydro_1_AS||Glycoside_hydrolase_SF||Glyco_hydro_1_beta-glucosidase||Glyco_hydro_1||Glyco_hydro_catalytic_dom
OS01G0899200	-3.0402	1.7158e-08	1.4414e-07	-	Put_SAM_MeTrfase||SAM-dependent_MTases-like
OS01G0899500	-2.9642	1.1301e-12	1.4129e-11	-	-||DUF2470||Split_barrel_FMN-bd
OS01G0900800	3.6916	9.117e-131	1.3032e-128	-	bHLH_dom||-
OS01G0901600	-2.676	8.1901e-07	5.5335e-06	4CLL6	AMP-bd_C||AMP-binding_CS||AMP-dep_Synth/Lig
OS01G0902300	1.9258	1.8671e-06	1.1925e-05	-	AB_hydrolase_3||Lipase_GDXG_AS||AB_hydrolase
OS01G0905200	4.2496	4.8894e-26	1.2388e-24	-	Cullin_repeat-like_dom||Exo70
OS01G0905300	5.2086	3.3216e-09	3.0167e-08	-	Exo70
OS01G0908200	2.5507	3.7063e-86	3.2269e-84	-	BTB/POZ_fold||BTB/POZ-like||Znf_TAZ
OS01G0908301	4.1523	3.0018e-09	2.7393e-08	-	-
OS01G0908600	-4.9353	4.9374e-19	9.382e-18	-	AA_transpt_TM
OS01G0908700	3.6114	8.2717e-69	5.6383e-67	-	Copine||VWF_A||Znf_RING||Znf_RING/FYVE/PHD
OS01G0910500	-4.7001	1.1962e-50	5.7423e-49	-	-
OS01G0911000	3.6788	1.3813e-14	2.0119e-13	-	Sas10/Utp3/C1D||-
OS01G0912700	-1.8504	7.4695e-23	1.7073e-21	-	DUF2358
OS01G0913100	-2.4857	0.00015837	0.00071009	-	DUF538
OS01G0915000	2.8826	1.0762e-10	1.1314e-09	-	DUF506_pln
OS01G0915600	-1.7237	1.6686e-09	1.5652e-08	-	bHLH_dom
OS01G0918100	-3.0733	1.7303e-07	1.2801e-06	-	-
OS01G0919500	2.4039	9.8706e-10	9.5006e-09	-	Znf_RING_CS||Znf_RING||Znf_RING/FYVE/PHD||-
OS01G0919700	-1.6401	2.7761e-08	2.2665e-07	-	AB_hydrolase_1||AB_hydrolase
OS01G0919800	-2.8684	8.9329e-48	4.0071e-46	PIN6	Auxin_eff_plant||Auxin_eff
OS01G0920200	-1.042	0.00077743	0.002974	-	TF_enhancer_of_yellow_2
OS01G0921100	-4.8638	1.8514e-05	0.00010032	-	Nucl-diP-sugar_transferase
OS01G0922700	-3.4887	7.0759e-05	0.00034189	-	-
OS01G0923400	-2.5362	2.3602e-05	0.00012571	-	-
OS01G0923600	-1.1173	0.0004761	0.0019211	-	Ankyrin_rpt-contain_dom||Ig_E-set||CG-1_dom||Ankyrin_rpt||IQ_motif_EF-hand-BS||Ig-like_fold
OS01G0923700	1.3922	9.2943e-07	6.2355e-06	-	-||CheY-like_superfamily||Sig_transdc_His_kinase_core||Sig_transdc_His_kin-like_C||EnvZ-like_dim/P||HATPase_ATP-bd||Sig_transdc_resp-reg_receiver
OS01G0924000	-1.4795	8.7908e-21	1.8658e-19	RPL27	Ribosomal_L27_CS||Ribosomal_L27
OS01G0924400	1.6242	4.3963e-11	4.7899e-10	-	TF_TCP_subgr||Transcription_factor_TCP
OS01G0925100	4.0374	2.0036e-12	2.4569e-11	-	-
OS01G0925700	1.531	4.8917e-06	2.9298e-05	-	Kinase-like_dom||Ser/Thr_kinase_AS||Ser/Thr_dual-sp_kinase_dom||Prot_kinase_dom
OS01G0926600	-1.8815	2.882e-07	2.0675e-06	-	Exostosin
OS01G0926700	-3.5856	1.5909e-26	4.1178e-25	-	Exostosin
OS01G0927600	1.4036	1.0617e-30	3.1627e-29	ARF4	DNA-bd_pseudobarrel||Auxin_resp||B3_DNA-bd||AUX_IAA||OPR_PB1
OS01G0927900	-3.4208	0.0013755	0.0049439	-	Aspartate_kinase_CS||ACT_dom||Asp_kinase_dom||Asp/Glu/Uridylate_kinase
OS01G0928800	-2.2527	9.6924e-06	5.5484e-05	-	PyrdxlP-dep_Trfase||Aminotransferase_I/II||Aminotrans_II_pyridoxalP_BS||PyrdxlP-dep_Trfase_major_sub1||PyrdxlP-dep_Trfase_major_sub2
OS01G0929100	-1.7634	8.901e-26	2.2257e-24	-	-
OS01G0930000	-6.2614	0.00010431	0.00048634	-	-
OS01G0930200	2.9217	1.8929e-190	4.8342e-188	-	-
OS01G0930400	2.6343	0.0006793	0.0026403	HAK5	K+_transporter
OS01G0930800	-2.6534	1.9474e-08	1.6218e-07	BGLU5	Glyco_hydro_1_AS||Glycoside_hydrolase_SF||Glyco_hydro_1||Glyco_hydro_catalytic_dom
OS01G0931100	-1.5558	8.2398e-11	8.7583e-10	-	-||DUF1624
OS01G0933075	-1.8118	4.2125e-05	0.00021312	-	-
OS01G0933200	2.2621	1.5265e-89	1.3791e-87	-	HeavyMe-assoc_HMA
OS01G0933500	-3.7952	0.00017932	0.0007914	-	-
OS01G0934100	2.6804	2.0597e-72	1.5116e-70	-	C2_dom
OS01G0934350	4.0532	4.6573e-06	2.7999e-05	-	-
OS01G0934400	3.987	2.3926e-22	5.3852e-21	-	Mog1/PsbP_a/b/a-sand||PSII_PsbP
OS01G0936100	1.7461	2.3829e-09	2.2007e-08	-	Protein_kinase_ATP_BS||Kinase-like_dom||Ser/Thr_kinase_AS||Prot_kinase_dom||ConA-like_subgrp||-
OS01G0936600	-2.3362	0.00057223	0.0022687	-	-
OS01G0938600	-3.6197	1.001e-11	1.1516e-10	-	-
OS01G0939700	-1.9501	3.0914e-06	1.9113e-05	-	S-formylglutathione_hydrol||Esterase_put||AB_hydrolase
OS01G0940600	-3.7058	3.8553e-06	2.345e-05	-	-
OS01G0940700	2.2054	2.0767e-22	4.7019e-21	-	Glycoside_hydrolase_SF||Glyco_hydro_17||Glyco_hydro_catalytic_dom
OS01G0941800	-3.6475	5.8905e-09	5.209e-08	-	Pesterase_At2g46||PEstase_dom||Metallo-depent_PP-like
OS01G0944000	-3.246	8.8273e-13	1.1175e-11	-	-
OS01G0944900	3.0767	0.0011608	0.0042542	-	-
OS01G0947000	9.4441	9.5423e-15	1.4016e-13	-	Glycoside_hydrolase_SF||Glyco_hydro_17||Glyco_hydro_catalytic_dom
OS01G0949300	3.211	4.8126e-69	3.3278e-67	-	EF_Hand_1_Ca_BS||EF-hand-dom_pair||EF_hand_dom
OS01G0951400	-1.9154	0.00029552	0.0012487	UMPS2	OMPdecase_AS||OMPdecase||RibuloseP-bd_barrel||OMPdeCOase_dom||PRibTrfase_dom||Aldolase_TIM||PRTase-like||OPRT
OS01G0952500	-4.7967	1.7463e-12	2.151e-11	-	CheY-like_superfamily||Sig_transdc_resp-reg_receiver
OS01G0952600	-1.0688	2.0321e-07	1.4919e-06	-	Glyco_hydro_2_AS||Glyco_hydro_2_CS||Glycoside_hydrolase_SF||Gal_mutarotase_SF_dom||Galactose-bd-like||Glyco_hydro_2_N||Glyco_hydro_2_TIM||Glyco_hydro_2_Ig-like||Glyco_hydro_2||B-gal_small/dom_5||Glyco_hydro-type_carb-bd_sub||Glyco_hydro_catalytic_dom||Glyco_hydro_2/20_Ig-like||LacZ_4
OS01G0953600	-1.5751	6.1846e-16	9.8635e-15	-	FMN_Rdtase-like||Flavoprotein-like
OS01G0954000	3.0098	2.8361e-31	8.5818e-30	-	FMN_Rdtase-like||Flavoprotein-like
OS01G0955100	7.6766	1.5767e-70	1.1185e-68	CML31	EF_Hand_1_Ca_BS||EF-hand-dom_pair||EF_hand_dom
OS01G0956075	1.9364	0.00037376	0.0015438	-	ARM-type_fold||Armadillo||ARM-like
OS01G0957000	1.9113	2.9097e-11	3.2309e-10	-	ATP-NAD_kinase_PpnK-typ||PolyP/ATP_NADK_prd||ATP-NAD_kinase_dom_1||ATP-NAD_kinase_PpnK-typ_all-b
OS01G0958100	-1.3635	8.6816e-05	0.00041211	-	P-loop_NTPase||Signal_recog_particl_SRP54_hlx||SR_rcpt_FtsY||AAA+_ATPase||SRP54_GTPase_dom||-
OS01G0958700	1.7147	8.853e-13	1.1195e-11	-	MACPF
OS01G0959100	8.1257	3.6564e-59	2.0968e-57	-	ABA_WDS
OS01G0959200	9.1488	3.388e-112	4.1072e-110	-	ABA_WDS
OS01G0959750	4.6684	1.5772e-30	4.6835e-29	-	-
OS01G0959900	-2.4275	3.3104e-17	5.6715e-16	-	NdhO
OS01G0960800	1.7067	0.00077369	0.0029609	-	Tim16
OS01G0961300	-2.733	0.0012697	0.004612	-	-
OS01G0962700	-1.5256	2.0528e-44	8.5851e-43	-	Peroxidases_AS||Peroxidases_heam-ligand_BS||Haem_peroxidase||TAT_signal||Haem_peroxidase_pln/fun/bac||Peroxidase_pln
OS01G0963000	4.5691	1.0546e-119	1.3648e-117	-	Peroxidases_AS||Peroxidases_heam-ligand_BS||Haem_peroxidase||Haem_peroxidase_pln/fun/bac||Peroxidase_pln
OS01G0963600	-4.4664	0	0	-	ABA_WDS
OS01G0965900	1.3716	0.00039437	0.0016192	-	-
OS01G0966200	-2.728	2.5626e-05	0.0001357	-	Uncharacterised_Ycf19
OS01G0967900	-2.2001	0.0002577	0.0011033	-	Peptidase_M18||Peptidase_M18_dom2
OS01G0971000	-2.3073	9.8514e-50	4.6249e-48	-	-
OS01G0971100	2.6254	4.8128e-48	2.1845e-46	DI19-5	Di19_C||Di19_Zn_binding
OS01G0971700	2.2924	4.3937e-15	6.6109e-14	-	Polyket_cyc||START-like_dom
OS01G0972000	3.4894	7.2226e-08	5.6054e-07	-	DUF1117||Znf_RING||Znf_RING/FYVE/PHD
OS01G0972900	7.869	0.00058067	0.0022975	-	WD40_repeat_CS||WD40_repeat_dom||TIF_beta_prop-like||WD40_repeat||WD40/YVTN_repeat-like_dom
OS01G0973400	-1.0862	9.7624e-05	0.00045775	-	rSAM||Elp3/MiaB/NifB||rRNA_lsu_MTrfase_RlmN/Cfr||Aldolase_TIM||RNA_MTrfase_RlmN
OS01G0974200	-2.9049	2.1209e-93	2.0111e-91	MT2B	Metalthion_15p||-
OS01G0974400	-1.4792	6.533e-09	5.7322e-08	XBOS31	Ankyrin_rpt-contain_dom||Ankyrin_rpt||Znf_RING||Znf_RING/FYVE/PHD
OS01G0975000	5.2025	2.1101e-22	4.7718e-21	-	DUF966
OS01G0975300	-3.8976	3.8417e-34	1.2864e-32	-	Myb_dom||Homeodomain-like||SANT/Myb||Myb-like_dom
OS01G0975900	-2.7773	7.1377e-34	2.3653e-32	TIP1-2	Aquaporin-like||MIP_CS||MIP
OS01G0976300	4.4247	3.0335e-12	3.6658e-11	-	HeavyMe-assoc_HMA
OS01G0978000	-2.0402	9.802e-05	0.00045938	-	Mt_carrier_dom||Mitochondrial_sb/sol_carrier
OS01G0978400	-1.1731	8.9163e-05	0.00042138	-	Epimerase_deHydtase||NAD(P)-bd_dom
OS02G0100600	-2.4754	2.4568e-10	2.5044e-09	-	LEA-14
OS02G0101500	-1.1322	6.1815e-79	4.9333e-77	-	D-isomer_2_OHA_DH_NAD-bd||D-isomer_2_OHA_DH_cat_dom||NAD(P)-bd_dom||D-isomer_DH_CS1
OS02G0102850	-3.2211	0.00026943	0.0011468	-	-
OS02G0103700	1.4569	0.00030517	0.0012844	-	Ribosomal_L6_a/b-dom||Ribosomal_L6_CS2||Ribosomal_L6
OS02G0104700	-1.9545	2.6038e-06	1.6298e-05	-	P-loop_NTPase||GTP_binding_domain||G_CP_dom
OS02G0106900	-4.0375	1.0429e-09	9.988e-09	-	Protein_kinase_ATP_BS||Kinase-like_dom||Tyr_kinase_AS||Prot_kinase_dom
OS02G0107000	1.4164	1.0911e-05	6.1923e-05	-	Ig_E-set||Sec63-dom||C2_dom
OS02G0107600	-1.4466	3.2766e-05	0.00016974	-	DUF1668_ORYSA
OS02G0109800	-1.082	2.1003e-09	1.9519e-08	-	TPR_repeat||TPR-contain_dom||TPR_1||TPR-like_helical
OS02G0110600	-6.0221	7.019e-13	8.9648e-12	-	Protein_kinase_ATP_BS||Kinase-like_dom||Ser/Thr_kinase_AS||Ser/Thr_dual-sp_kinase_dom||Ser-Thr/Tyr_kinase_cat_dom||Prot_kinase_dom||ConA-like_subgrp
OS02G0113800	-1.6285	4.2016e-09	3.7694e-08	-	DUF1618
OS02G0115700	-2.5001	5.8708e-232	1.7849e-229	CATA	Catalase_clade1/3||Catalase_AS||Catalase-like_dom||Catalase||Catalase_core||Catalase_immune_responsive||Catalase_haem_BS
OS02G0115900	1.4179	6.7272e-08	5.2379e-07	-	Heat_shock_70_CS||Hsp_70_fam||HSP70_peptide-bd||HSP70_C
OS02G0116500	-1.0888	0.0013353	0.0048156	-	Glc/ribitol_DH||DH_sc/Rdtase_SDR||NAD(P)-bd_dom
OS02G0118200	2.8066	1.7156e-20	3.5335e-19	-	Protein_kinase_ATP_BS||Kinase-like_dom||Ser/Thr_kinase_AS||Ser-Thr/Tyr_kinase_cat_dom||Prot_kinase_dom||ConA-like_subgrp
OS02G0119100	-2.4498	0.00020899	0.00091061	-	-
OS02G0119400	1.6628	1.6397e-07	1.2164e-06	-	T_SNARE_dom
OS02G0119600	2.8023	3.0175e-14	4.2845e-13	-	-
OS02G0122500	-1.6361	2.3722e-54	1.2247e-52	-	DUF4079
OS02G0122800	2.5669	7.7442e-31	2.3105e-29	-	RRM_dom||Nucleotide-bd_a/b_plait
OS02G0123600	1.4629	2.6608e-06	1.6634e-05	-	CDP_diag_ino_3_P_euk||CDP-OH_P_trans
OS02G0124800	1.7659	9.8286e-07	6.5681e-06	-	-
OS02G0124866	1.469	8.3518e-05	0.00039804	-	-
OS02G0125000	-1.2745	0.00024001	0.0010363	-	-
OS02G0125400	-4.5882	0.00010898	0.00050618	-	Cyclin_PHO80-like||Cyclin-like
OS02G0126400	2.9892	3.2266e-31	9.7482e-30	-	EF_Hand_1_Ca_BS||Protein_kinase_ATP_BS||EF-hand-dom_pair||Kinase-like_dom||Ser/Thr_kinase_AS||Ser/Thr_dual-sp_kinase_dom||EF_hand_dom||Prot_kinase_dom
OS02G0128000	-3.1666	2.4771e-12	3.0144e-11	HSP18.9	HSP20-like_chaperone||a-crystallin/Hsp20_dom||HSP20
OS02G0129300	-2.5926	3.016e-07	2.1563e-06	-	-
OS02G0131100	-1.1207	6.5115e-11	6.9872e-10	-	-
OS02G0132950	2.2525	6.4192e-05	0.00031358	-	-
OS02G0133100	1.5488	4.7635e-10	4.7275e-09	-	CRAL-TRIO_dom
OS02G0134200	7.1181	3.1442e-90	2.8678e-88	-	DUF1645_plant
OS02G0134400	1.6476	0.00025226	0.0010829	-	Succ_DH/fumarate_Rdtase_cat||Pyr_nucl-diS_OxRdtase_FAD/NAD||Fum_Rdtase/Succ_DH_flav-like_C||NadB||FAD_bind_dom
OS02G0135700	1.9285	8.7708e-05	0.00041532	-	ARM-type_fold||DNA_pol_V
OS02G0136000	3.0531	3.3646e-10	3.3919e-09	-	RWP-RK_dom||OPR_PB1
OS02G0137200	-2.0874	2.2379e-21	4.8877e-20	-	Ribosomal_L3_bac/org-type||Ribosomal_L3_CS||Transl_B-barrel||Ribosomal_L3
OS02G0137500	1.3372	4.417e-06	2.663e-05	-	Histone_H3-K56_AcTrfase_RTT109||Znf_ZZ||Znf_TAZ||CBP_P300_HAT
OS02G0139400	-2.4494	7.401e-09	6.4612e-08	SPL3	Transcpt_factor_SBP-box
OS02G0140101	-2.4208	0.00056283	0.0022352	-	DPM2
OS02G0141100	2.0485	1.5898e-05	8.7477e-05	ARF5	DNA-bd_pseudobarrel||Auxin_resp||B3_DNA-bd||AUX_IAA||OPR_PB1
OS02G0142100	-1.8574	0.00079377	0.0030292	-	-
OS02G0143100	-1.1375	1.6596e-07	1.2302e-06	SPP2	HAD-like_dom||S6PP_C||Sucrose_phosphatase_pln/cyn||Sucrose-P_synthase||HAD-SF_hydro_IIB||Suc_phosP
OS02G0145600	-1.5241	2.4659e-06	1.5486e-05	-	-
OS02G0146600	2.5472	3.8792e-41	1.5041e-39	-	P-loop_NTPase||RNA_helicase_DEAD_Q_motif||Helicase_ATP-bd||DNA/RNA_helicase_DEAD/DEAH_N||Helicase_C||RNA-helicase_DEAD-box_CS
OS02G0146700	1.1328	0.00015414	0.00069255	-	ARM-type_fold||Proteasome/cyclosome_rpt||ARM-like
OS02G0147800	1.8969	1.4651e-09	1.3851e-08	-	Znf_PHD-finger||Znf_FYVE_PHD||Znf_RING/FYVE/PHD||Homeodomain-like||Homeobox_dom
OS02G0148000	-1.5925	2.9369e-10	2.9748e-09	-	CCT_domain
OS02G0148100	1.3766	1.4273e-11	1.6196e-10	MPK3	Protein_kinase_ATP_BS||Kinase-like_dom||Ser/Thr_kinase_AS||MAP_kinase_CS||Ser/Thr_dual-sp_kinase_dom||Prot_kinase_dom
OS02G0149800	1.0425	4.102e-06	2.4825e-05	-	PP2C-like_dom||PP2C_Mn2_Asp60_BS||Protein_Pase_2C
OS02G0150900	1.463	3.1064e-06	1.9187e-05	-	DUF1644||Znf_C2H2||Znf_RING/FYVE/PHD
OS02G0152900	-4.9733	7.4139e-05	0.00035689	-	-
OS02G0153900	2.5857	7.278e-06	4.2566e-05	-	Protein_kinase_ATP_BS||LRR-contain_N2||Kinase-like_dom||Ser/Thr_kinase_AS||Leu-rich_rpt_typical-subtyp||Ser/Thr_dual-sp_kinase_dom||Leu-rich_rpt||Prot_kinase_dom||ConA-like_subgrp
OS02G0154600	-2.2725	0.00019852	0.00086836	-	Tpt_PEP_trans_dom
OS02G0157950	1.3248	0.00019125	0.00083885	-	-
OS02G0159700	6.0984	4.7217e-125	6.4142e-123	-	-
OS02G0160200	2.1578	5.7508e-21	1.2335e-19	-	F-box_dom
OS02G0160500	-1.8335	2.3794e-253	8.1383e-251	-	-
OS02G0161000	2.1008	7.3763e-07	5.0155e-06	CIPK26	KA1/Ssp2_C||NAF/FISL_domain||Protein_kinase_ATP_BS||Kinase-like_dom||Ser/Thr_kinase_AS||NAF_dom||Ser/Thr_dual-sp_kinase_dom||Prot_kinase_dom||Ca/CaM-dep_Ca-dep_prot_Kinase
OS02G0161100	5.0204	9.0819e-11	9.6161e-10	FH10	FH2_Formin
OS02G0162200	-6.9327	0.0006948	0.0026929	-	Cupredoxin||Plcyanin-like
OS02G0162500	1.3153	0.00092172	0.0034705	-	Ribosomal_S11_CS||Ribosomal_S11
OS02G0165100	3.1691	0.00063622	0.0024905	-	Protein_kinase_ATP_BS||Kinase-like_dom||Ser/Thr_kinase_AS||Ser/Thr_dual-sp_kinase_dom||Prot_kinase_dom
OS02G0167600	-1.9385	5.7131e-08	4.4977e-07	-	-
OS02G0168100	1.391	1.5295e-06	9.9272e-06	-	Glyas_Fos-R_dOase_dom||4OHPhenylPyrv_dOase||Glyas_Bleomycin-R_OHBP_Dase
OS02G0168700	-1.9863	0.00095622	0.0035835	-	TAT_signal||PPIase_FKBP_dom||PPIase_FKBP
OS02G0169000	-1.8198	0.00039204	0.0016111	-	-
OS02G0169800	-1.7832	0.00030266	0.0012748	-	ARM-type_fold||ARM-like
OS02G0169900	-2.1206	2.6145e-07	1.8919e-06	-	Inositol_monoP_metal-BS||Inositol_monophosphatase_CS||Inositol_monophosphatase
OS02G0170000	-2.8472	2.7008e-27	7.1453e-26	-	-||Pentatricopeptide_repeat||TPR-like_helical
OS02G0173100	-2.3195	2.4801e-08	2.0379e-07	-	Cyt_P450||Cyt_P450_CS||Cyt_P450_E_grp-I
OS02G0173200	3.2391	1.7647e-105	1.9767e-103	-	VQ
OS02G0173900	-1.4227	2.3816e-05	0.00012679	ALDH5F1	Ald_DH/histidinol_DH||Aldehyde_DH_dom||Ald_DH_N
OS02G0175000	-4.3104	0.00024573	0.001057	HKT6	Cat_transpt
OS02G0176300	5.2817	0.00014906	0.00067117	-	-
OS02G0177700	-4.6405	2.2196e-12	2.7131e-11	-	UPF0497_TM_pln||UPF0497_TM_pln_subgr
OS02G0178100	1.3772	2.9796e-30	8.6998e-29	-	CCT_domain||Znf_B-box
OS02G0178400	1.4709	1.8357e-10	1.8903e-09	-	Prot_translocase_SecE_dom||Translocase_Sec61-g||Translocase_SecE/Sec61-g||SecE
OS02G0179600	6.7838	1.6008e-84	1.3628e-82	-	DUF2828||UCP015417_vWA||VWF_A
OS02G0180700	2.741	1.0758e-15	1.689e-14	-	Epimerase_deHydtase||NAD(P)-bd_dom
OS02G0181200	3.7701	1.8207e-30	5.3985e-29	-	-
OS02G0181300	4.1479	1.4021e-81	1.1477e-79	-	-
OS02G0182700	2.4027	3.6033e-11	3.9642e-10	-	-
OS02G0186400	-1.1842	2.9785e-05	0.00015562	-	-
OS02G0186800	2.0962	1.1883e-05	6.6943e-05	-	Cyt_P450_CS||Cyt_P450_E_grp-I||Cyt_P450
OS02G0186900	-1.0447	4.9073e-05	0.00024486	-	Cyt_P450_CS||Cyt_P450_E_grp-I||Cyt_P450
OS02G0187500	-1.6249	4.9656e-07	3.4523e-06	-	UPF0047
OS02G0187700	2.4934	4.7394e-15	7.1198e-14	-	Myb_dom||Homeodomain-like||SANT/Myb
OS02G0188000	2.1113	1.0622e-82	8.8846e-81	-	UDP_glucos_trans
OS02G0189000	-1.123	1.0287e-07	7.8534e-07	-	Ribosomal_S21
OS02G0190600	-4.0953	5.1895e-34	1.7317e-32	-	Pyr_nucl-diS_OxRdtase_FAD/NAD||Lycopene_cyclase_b/e||Lycopene_cyclase_FAD-bd
OS02G0191300	4.4141	6.5661e-50	3.0977e-48	-	AA_transpt_TM
OS02G0191800	-7.1026	0.00035206	0.001464	-	-
OS02G0192500	-4.5299	5.6021e-08	4.4139e-07	CSLA1	Nucleotide-diphossugar_trans
OS02G0192700	-2.2376	3.1095e-15	4.727e-14	PRXIIE-2	Redoxin||Thioredoxin-like_fold
OS02G0193000	1.7801	2.0581e-05	0.00011061	-	-
OS02G0194100	1.7705	1.1104e-10	1.1663e-09	-	Citrate_synthase_AS||Citrate_synthase_euk||Citrate_synthase-like||Citrate_synth-like_lrg_a-sub
OS02G0194200	1.6855	1.2288e-05	6.8922e-05	-	KH_dom_type_1||KH_dom||Znf_CCCH
OS02G0194700	-5.3377	8.4322e-298	3.3648e-295	-	LipOase_CS||LipOase_Fe_BS||LipOase_C||LipOase_pln||PLAT/LH2_dom||Lipoxygenase_domain_3||LipOase
OS02G0195500	-2.0783	0.0003317	0.0013872	-	DUF1680||6-hairpin_glycosidase-like||AbfB||6hp_glycosidase
OS02G0196000	-2.6081	3.6605e-05	0.00018772	-	ZIP
OS02G0197600	-1.5891	0	0	-	Chlorophyll_a/b-bd_dom||Chloroa_b-bind||Chloro_AB-bd_pln
OS02G0198500	-1.0933	1.1492e-06	7.6191e-06	-	-
OS02G0199666	-2.0108	2.5147e-12	3.0563e-11	-	-
OS02G0200000	1.852	6.486e-09	5.6962e-08	-	CRAL/TRIO_N_dom||CRAL-TRIO_dom
OS02G0200300	-1.273	7.696e-06	4.4846e-05	-	Glycoside_hydrolase_SF||Glyco_hydro_17||Glyco_hydro_catalytic_dom
OS02G0202900	-3.6566	4.867e-11	5.2787e-10	-	Kelch_1||F-box_dom||Gal_Oxidase_b-propeller
OS02G0204300	1.4806	3.8574e-06	2.3455e-05	-	-
OS02G0204400	2.9282	0.0012748	0.0046256	UVR3	DNA_photolyase_N||Photolyase_FAD-bd/Cryptochr_C||Rossmann-like_a/b/a_fold
OS02G0205500	4.6117	0.00096454	0.0036091	-	Thiolase-like||ACP_syn_III_C||FAE1_typ3_polyketide_synth||3-ktacl-CoA_syn
OS02G0206100	-1.7449	9.5704e-27	2.4805e-25	-	UDP_glucos_trans
OS02G0206700	-3.7955	4.7743e-22	1.0646e-20	-	UDP_glucos_trans
OS02G0207500	-7.0717	0.00040012	0.00164	-	-
OS02G0208500	-2.7335	2.6353e-28	7.305e-27	-	CYSTM_dom
OS02G0216300	-1.9045	7.0015e-170	1.442e-167	-	-
OS02G0216500	-1.5917	2.4551e-05	0.00013037	-	-
OS02G0216700	-1.961	5.2428e-06	3.1235e-05	-	-
OS02G0217600	1.9695	0.00049866	0.0020049	PP2A3	Ser/Thr-sp_prot-phosphatase||PEstase_dom||Metallo-depent_PP-like
OS02G0219800	-1.2066	2.3234e-05	0.00012389	-	Tetraspanin/Peripherin
OS02G0220400	-3.3713	1.4749e-06	9.6087e-06	-	Znf_GATA||Znf_NHR/GATA
OS02G0221500	1.059	0.001373	0.0049369	-	RRM_dom||Nucleotide-bd_a/b_plait
OS02G0223700	-2.5472	3.7872e-58	2.1087e-56	-	DUF3511
OS02G0225000	-1.2324	6.4809e-06	3.8137e-05	-	Mt_carrier_dom||Mitochondrial_sb/sol_carrier
OS02G0225300	-1.9381	0.00027269	0.0011594	-	-
OS02G0226000	-1.2275	0.00034899	0.0014528	-	Mpv17_PMP22
OS02G0226300	3.4317	2.007e-16	3.2884e-15	-	Mt_carrier_dom||Mitochondrial_sb/sol_carrier||Mit_carrier
OS02G0228300	-3.2914	9.1937e-27	2.3861e-25	-	Leu-rich_rpt_4||Protein_kinase_ATP_BS||Kinase-like_dom||Ser/Thr_kinase_AS||Leu-rich_rpt_typical-subtyp||Ser/Thr_dual-sp_kinase_dom||Leu-rich_rpt||Prot_kinase_dom
OS02G0229000	1.658	1.194e-05	6.7206e-05	-	Ribosomal_S24e_CS||Ribosomal_L23/L15e_core_dom||Ribosomal_S24e||Nucleotide-bd_a/b_plait
OS02G0232900	-4.8319	3.7104e-05	0.00018987	NIP1-1	Aquaporin-like||MIP_CS||MIP
OS02G0234300	1.6823	5.3385e-08	4.2167e-07	PUB4	ARM-type_fold||Ubox_domain||Armadillo||ARM-like||Znf_RING/FYVE/PHD
OS02G0236200	1.6077	0.00075758	0.0029062	-	Protein_kinase_ATP_BS||Kinase-like_dom||Ser/Thr_kinase_AS||Ser/Thr_dual-sp_kinase_dom||Prot_kinase_dom
OS02G0236600	-6.2268	0.00012444	0.00057079	-	Peroxidases_AS||Peroxidases_heam-ligand_BS||Haem_peroxidase||Haem_peroxidase_pln/fun/bac||Peroxidase_pln
OS02G0236800	-4.4082	6.3202e-13	8.1083e-12	-	Peroxidases_heam-ligand_BS||Haem_peroxidase||Haem_peroxidase_pln/fun/bac||Peroxidase_pln
OS02G0240100	5.0817	4.5762e-59	2.6165e-57	-	Peroxidases_AS||Peroxidases_heam-ligand_BS||Haem_peroxidase||Haem_peroxidase_pln/fun/bac||Peroxidase_pln
OS02G0243300	-3.9554	0.00029862	0.0012604	-	UDP_glucos_trans
OS02G0244100	1.7559	0.00033741	0.001408	-	Znf_RING||Znf_RING/FYVE/PHD
OS02G0244600	2.1929	0.00095494	0.0035809	-	Ataxin-2_C||RRM_dom||Nucleotide-bd_a/b_plait
OS02G0245000	1.5003	2.7704e-08	2.2629e-07	-	PRP21-like||Ubiquitin_dom||Surp||Ubiquitin-rel_dom
OS02G0245200	-1.7608	1.7476e-05	9.5205e-05	-	-
OS02G0249300	-3.9288	8.2941e-13	1.0521e-11	-	Znf_RING||Znf_RING/FYVE/PHD
OS02G0250300	1.4653	2.111e-06	1.3367e-05	-	NET_dom||Bromodomain
OS02G0250400	1.4553	6.2573e-31	1.8727e-29	-	SGNH_hydro
OS02G0254550	2.4109	2.0374e-05	0.00010956	-	DUF4413||RNaseH-like_dom||HATC_dom_C||Znf_BED_prd
OS02G0255500	1.1697	0.00052418	0.0020982	-	Polyketide_cyclase/dehydratase||START-like_dom
OS02G0255700	-2.6121	7.7385e-09	6.7318e-08	-	CLU_N||CLU_dom||-
OS02G0257300	-2.3312	1.9835e-12	2.4354e-11	-	Rhodanese-like_dom
OS02G0259100	1.089	1.5948e-05	8.7675e-05	-	-
OS02G0259600	-4.0768	1.6128e-13	2.1607e-12	-	Ribosomal_L21_CS||Ribosomal_L21||L21p-like
OS02G0261000	-3.8286	3.6437e-05	0.00018706	-	-
OS02G0269200	-2.0021	0.00032364	0.0013565	-	Dynein_light_chain_typ-1/2
OS02G0274100	1.7229	1.7709e-19	3.4506e-18	MFP	Enoyl-CoA_hyd/isom_CS||6-PGluconate_DH_C-like||3-OHacyl-CoA_DH_CS||3-OHacyl-CoA_DH_NAD-bd||3HC_DH_C||Crotonase_core_superfam||NAD(P)-bd_dom||DH_multihelical||ClpP/crotonase-like_dom
OS02G0274900	2.3507	1.8101e-80	1.4753e-78	-	MFS_dom||Sugar_transporter_CS||Sub_transporter||Sugar/inositol_transpt
OS02G0275200	3.5904	4.4709e-57	2.4538e-55	-	XG_FTase
OS02G0276900	-1.2641	0.00080323	0.0030623	-	bHLH_dom
OS02G0284600	1.7883	1.247e-21	2.7548e-20	-	Ribosomal_L27e_CS||Translation_prot_SH3-like||KOW||Ribosomal_L27e||Rib_L2_dom2
OS02G0299200	-5.4311	0.00031267	0.0013139	-	IQ_motif_EF-hand-BS
OS02G0301100	-4.2003	6.2982e-215	1.7234e-212	SWEET4	SWEET_sugar_transpr
OS02G0302500	-3.0234	3.5002e-06	2.1426e-05	-	-
OS02G0302700	-3.3233	0.00013784	0.00062623	-	PyrdxlP-dep_Trfase||TyrNic_aminoTrfase||Aminotransferase_I/II||NHTrfase_class1_PyrdxlP-BS||PyrdxlP-dep_Trfase_major_sub1||PyrdxlP-dep_Trfase_major_sub2
OS02G0307800	-1.2416	0.00086427	0.0032729	-	DUF3082
OS02G0313500	-1.5685	4.3216e-05	0.00021818	-	-
OS02G0313700	3.9778	2.9654e-58	1.656e-56	-	-||C2_dom
OS02G0313900	-2.033	1.847e-05	0.00010016	-	ATPase_P-typ_cation-transptr_N
OS02G0314600	3.8819	1.0819e-22	2.4554e-21	-	Peptidase_aspartic_dom||Aspartic_peptidase
OS02G0315600	-2.8319	0.00030086	0.0012682	-	bHLH_dom
OS02G0316200	2.0223	7.9466e-05	0.00038043	-	Kelch_1||F-box_dom||Gal_Oxidase_b-propeller
OS02G0318100	2.6736	3.063e-07	2.1875e-06	-	AOX
OS02G0318450	-2.4424	0.00012283	0.00056433	-	P-loop_NTPase||ABC_2_trans||AAA+_ATPase||ABC_transporter-like
OS02G0320300	-4.7103	0.0012758	0.0046262	-	Chalcone_isomerase||Chalcone_isomerase_3-sand
OS02G0321500	-2.0853	4.3064e-05	0.00021764	-	CRAL/TRIO_N_dom||CRAL-TRIO_dom
OS02G0321900	2.1255	7.9796e-07	5.4027e-06	-	Ribosomal_L1/biogenesis||Ribosomal_L1-like||Ribosomal_L1_2-a/b-sand||Ribosomal_L1_3-a/b-sand||Ribosomal_L1_CS||Ribosomal_L1
OS02G0323000	-3.6278	0.00047383	0.0019135	-	P-loop_NTPase||ABC1_TM_dom||ABC_transporter-like
OS02G0324700	2.3595	2.6559e-55	1.4053e-53	-	-
OS02G0326000	-1.5945	0.00066256	0.0025826	-	DUF2232_membrane
OS02G0326200	-1.0528	9.8744e-08	7.5472e-07	-	-
OS02G0326500	-3.3233	0.00013784	0.00062623	-	TPX2_central_dom||TPX2_fam
OS02G0326700	-1.6647	4.1302e-10	4.116e-09	-	Peptidase_S54_rhomboid_dom||Peptidase_S54_rhomboid
OS02G0327500	4.9099	1.6918e-18	3.1309e-17	-	Glyco_trans_14
OS02G0328300	-1.9131	8.88e-10	8.5903e-09	-	Riboflavin_synthase-like_b-brl||Fd_Rdtase_FAD-bd||OxRdtase_FAD/NAD-bd||Phe_hydroxylase
OS02G0329600	-1.2141	4.7615e-05	0.00023863	-	-
OS02G0331200	-1.5585	0.0013564	0.0048837	-	Glycosyltransferase_AER61
OS02G0332450	5.8089	7.0206e-13	8.9648e-12	-	-
OS02G0435600	-2.1006	0.00010785	0.00050175	-	-
OS02G0436400	-2.1618	0.0011188	0.0041162	DAPB1	Dihydrodipicolinate_Rdtase_bac||DapB_C||Dihydrodipicolinate_Rdtase_pln||DapB_N||NAD(P)-bd_dom
OS02G0437200	2.712	6.1617e-25	1.4977e-23	-	-
OS02G0437800	-1.4537	1.8641e-05	0.00010098	-	Sec1-like||Sec-1-like_dom2
OS02G0453800	-3.5468	0.00013878	0.00063004	-	-
OS02G0455400	2.7146	1.965e-10	2.0181e-09	-	DUF1442||SAM-dependent_MTases-like
OS02G0460200	1.1864	1.2925e-09	1.2274e-08	-	-
OS02G0461100	-1.8593	1.6561e-05	9.0708e-05	-	-
OS02G0462800	5.2756	0.00045972	0.001862	-	Zn-cluster-dom||WRKY_DNA-bd
OS02G0465900	1.63	5.8859e-13	7.5663e-12	-	ChaC||Butirosin_synth_BtrG-like
OS02G0466600	-1.9473	0.00055927	0.0022229	-	-
OS02G0467600	4.814	7.4337e-05	0.00035766	-	Cyt_P450_CS||Cyt_P450_E_grp-I||Cyt_P450
OS02G0471500	1.9055	3.0464e-21	6.6233e-20	-	PP2C-like_dom||Protein_Pase_2C
OS02G0474000	-2.2586	4.3508e-18	7.899e-17	-	F-box-assoc_interact_dom||F-box_dom
OS02G0475300	3.4529	1.9236e-101	2.07e-99	-	MACPF
OS02G0477300	-1.7761	4.2596e-09	3.8197e-08	-	-
OS02G0481900	-2.4599	2.3674e-08	1.9529e-07	-	Put_53exo||5_3_exoribonuclease
OS02G0483500	3.0401	3.1328e-11	3.4685e-10	-	Transferase||CAT-like_dom
OS02G0484200	5.5807	0.00033875	0.0014127	-	Transferase||CAT-like_dom
OS02G0489400	1.709	6.0148e-07	4.1352e-06	RPS8	Ribosomal_S8e/biogenesis_NSA2||Ribosomal_S8e_CS||Ribosomal_S8e
OS02G0489500	-2.9367	0.0013863	0.0049761	-	SAM-dependent_MTases-like
OS02G0490500	-2.0513	3.3322e-06	2.0496e-05	-	UDP_glucos_trans
OS02G0491400	-1.9357	2.7582e-17	4.7553e-16	-	TPR_repeat||TPR-contain_dom||PPIase_FKBP_dom||TPR-like_helical||PPIase_FKBP
OS02G0503100	-2.3131	4.7265e-16	7.5695e-15	-	Cyt_P450_CS||Cyt_P450_E_grp-I||Cyt_P450
OS02G0503400	1.712	1.1968e-09	1.1405e-08	-	Ribosomal_L29
OS02G0504000	-1.7499	1.099e-67	7.3605e-66	-	Cyt_P450
OS02G0506600	1.3116	3.8883e-17	6.6261e-16	-	HSP_DnaJ_Cys-rich_dom
OS02G0510600	-1.8554	8.8125e-07	5.9372e-06	-	HeavyMe-assoc_HMA||-
OS02G0513000	2.8856	9.6073e-33	3.0824e-31	-	Protein_kinase_ATP_BS||Kinase-like_dom||Ser/Thr_kinase_AS||Prot_kinase_dom||ConA-like_subgrp
OS02G0513100	-3.5532	0.00013307	0.00060657	SWEET15	SWEET_sugar_transpr
OS02G0514326	1.6107	3.794e-14	5.3513e-13	-	-
OS02G0517531	1.1212	2.0745e-06	1.3153e-05	ML4	Rrm_2||RRM_dom||Nucleotide-bd_a/b_plait||-
OS02G0517900	-4.0681	4.9781e-12	5.8714e-11	-	AminoTfrase-like_pln_mobile
OS02G0518400	-4.1126	2.2252e-08	1.8395e-07	-	-
OS02G0518800	-2.2592	0.00013612	0.00061931	-	-
OS02G0520750	-2.3499	2.4483e-08	2.0152e-07	-	Exostosin
OS02G0521300	1.7781	5.4753e-11	5.9117e-10	-	Copine||VWF_A||C2_dom||BONZAI
OS02G0521700	-2.4658	4.8759e-07	3.3986e-06	-	HotDog_dom
OS02G0522300	2.1346	3.3869e-22	7.5875e-21	-	-
OS02G0523500	1.2107	1.8527e-06	1.1841e-05	-	Silence_cplx_Nase-comp_TudorSN||Staphylococal_nuclease_OB-fold||Tudor||SND1
OS02G0523800	3.5414	6.3032e-23	1.4442e-21	IPK2	IPK
OS02G0524600	1.2893	0.0009671	0.0036179	-	WD40_repeat_CS||WD40_repeat_dom||WD40_repeat||WD40/YVTN_repeat-like_dom
OS02G0525900	-1.0203	1.1041e-08	9.4245e-08	-	AMP-bd_C||AMP-binding_CS||Ac_CoA_lig||AMP-dep_Synth/Lig||ACAS_N
OS02G0526000	-2.4482	1.9901e-09	1.8531e-08	-	DUF1624||-
OS02G0526400	4.1605	0	0	CLPD1	ClpA/B_CS2||P-loop_NTPase||Clp_ATPase_C||ClpA/B_CS1||Clp_N||ATPase_AAA_core||AAA+_ATPase||ClpA/B||Dbl_Clp-N
OS02G0526700	3.0763	3.5406e-05	0.00018201	-	-
OS02G0527200	2.5758	7.363e-30	2.124e-28	-	-
OS02G0527300	3.1958	3.5098e-44	1.4551e-42	HSFA3	HSF_DNA-bd||WHTH_DNA-bd_dom||HSF_fam
OS02G0527900	2.9539	4.2477e-11	4.6359e-10	-	Pan_app||Bulb-type_lectin_dom||S_locus_glycoprot
OS02G0529600	1.3777	0.00029285	0.0012385	-	Glyco_trans_34
OS02G0530300	3.5895	2.6589e-09	2.4426e-08	SAP5	Znf_A20||Znf_AN1
OS02G0531200	-2.1737	0.00049325	0.0019848	BASS4	Put_Na-Bile_cotransptr
OS02G0532500	2.0936	2.2315e-24	5.3429e-23	-	RmlC_Cupin||Cupin_1||Germin||RmlC-like_jellyroll
OS02G0532800	1.4506	1.0082e-11	1.1585e-10	-	-
OS02G0533300	-2.1218	2.5856e-05	0.00013681	-	Carbonic_anhydrase_a-class_CS||Carbonic_anhydrase_a||Carbonic_anhydrase_a-class
OS02G0533800	2.9666	8.2477e-08	6.3675e-07	-	-
OS02G0533900	1.236	0.00097552	0.0036466	CPA	N-carbamoylputrescine_amidase||C-N_Hydrolase
OS02G0535000	-1.3853	2.5141e-12	3.0563e-11	-	HSP_DnaJ_Cys-rich_dom
OS02G0537500	2.2517	0.00092313	0.0034744	-	E2F_TDP||WHTH_DNA-bd_dom||E2F||E2F_CC-MB
OS02G0537700	-1.1956	6.4118e-25	1.5566e-23	BAS1	Peroxiredoxin_C||Thioredoxin-like_fold||AhpC/TSA
OS02G0538700	-8.1926	1.1384e-17	2.0152e-16	-	LEA-14
OS02G0539500	3.4722	1.188e-20	2.4815e-19	-	VQ
OS02G0540700	6.229	7.7993e-222	2.2635e-219	-	ARM-type_fold||Ubox_domain||ARM-like||Znf_RING/FYVE/PHD
OS02G0541325	1.8917	9.844e-06	5.6335e-05	-	Pyridoxal-P_BS||PyrdxlP-dep_Trfase||PyrdxlP-dep_de-COase||PyrdxlP-dep_Trfase_major_sub1
OS02G0542200	-2.0681	0.00012665	0.00058009	-	MULE_transposase_dom||Znf_SWIM||Znf_PMZ||FAR1_DNA_bnd_dom||WRKY_DNA-bd||FHY3/FAR1
OS02G0543000	3.7393	3.1005e-213	8.3645e-211	-	ABA_WDS||-
OS02G0548700	4.9844	4.2895e-95	4.2134e-93	-	Ubox_domain||ARM-like||Znf_RING/FYVE/PHD
OS02G0549200	-4.0639	2.4768e-06	1.5544e-05	-	Protein_kinase_ATP_BS||Kinase-like_dom||Ser/Thr_kinase_AS||Ser/Thr_dual-sp_kinase_dom||Prot_kinase_dom
OS02G0550600	1.4662	0.00090832	0.0034234	CINV1	Glyco_hydro_100||6-hairpin_glycosidase-like
OS02G0554000	1.4006	0.00028388	0.0012019	-	Znf_CW||AWS||Post-SET_dom||SET_dom||-
OS02G0554100	-2.256	3.2063e-09	2.9162e-08	-	RCC1/BLIP-II||Reg_chr_condens
OS02G0554800	-2.6886	1.781e-08	1.4929e-07	-	-
OS02G0555000	-1.5448	0.0013089	0.0047311	-	P-loop_NTPase||Uncharacterised_ATP-bd||Gpn2
OS02G0556100	-1.0883	9.493e-05	0.00044654	-	Epimerase_deHydtase||NAD(P)-bd_dom
OS02G0557200	1.4326	7.5149e-05	0.0003613	ARF7	DNA-bd_pseudobarrel||Auxin_resp||B3_DNA-bd||AUX_IAA||OPR_PB1
OS02G0562300	1.6877	3.7847e-09	3.4146e-08	-	CaM-bd-like
OS02G0562400	1.9801	8.7979e-08	6.7677e-07	-	Ankyrin_rpt-contain_dom
OS02G0563000	-1.882	4.9537e-09	4.4152e-08	-	Kelch_1||F-box_dom||Gal_Oxidase_b-propeller
OS02G0564100	-2.5061	3.4262e-18	6.2441e-17	-	Alfin||Znf_PHD-finger||Zinc_finger_PHD-type_CS||Znf_FYVE_PHD||Znf_PHD||Znf_RING/FYVE/PHD
OS02G0564300	-2.6474	4.0588e-10	4.0512e-09	-	-
OS02G0566700	2.9022	1.916e-05	0.00010361	-	-
OS02G0567800	2.2538	1.199e-05	6.7445e-05	-	AB_hydrolase_3||Lipase_GDXG_AS||AB_hydrolase
OS02G0567850	2.6443	8.5033e-07	5.737e-06	-	-
OS02G0567900	2.646	1.7592e-05	9.5781e-05	-	RRM_dom||Nucleotide-bd_a/b_plait
OS02G0568600	-4.9241	0.00049754	0.0020008	-	-
OS02G0572400	4.397	6.0567e-70	4.2339e-68	RIBA2	DHBP_synth_RibB-like_a/b_dom||Riboflavin_synth_RibBA||GTP_CycHdrlaseII_RibA||DHBP_synthase_RibB
OS02G0573400	1.5928	2.2829e-05	0.00012194	-	Pept_C19ubi-hydrolase_C_CS||Peptidase_C19/C67||UCH/PAN2
OS02G0575000	5.7138	9.9168e-36	3.4473e-34	-	-
OS02G0575700	1.8204	9.3397e-80	7.4851e-78	-	-
OS02G0578000	-5.6673	1.3195e-11	1.4999e-10	-	-
OS02G0580300	1.7161	1.7623e-08	1.4785e-07	GF14E	14-3-3_domain||14-3-3_CS||14-3-3
OS02G0580500	2.3166	6.5394e-05	0.00031888	-	Band_7||Prohibitin
OS02G0580900	3.2194	3.4136e-11	3.7685e-10	-	MFS_dom||POT_fam
OS02G0581100	-2.4172	5.9088e-95	5.7743e-93	-	-
OS02G0581300	1.182	0.0013798	0.0049567	-	Longevity_assurance_LAG1_LAC1||TLC-dom
OS02G0582800	5.6957	2.2332e-19	4.325e-18	-	-
OS02G0588500	3.4245	0.0010692	0.0039534	-	PLC-like_Pdiesterase_TIM-brl||GlyceroP-diester-Pdiesterase||GP_PDE_dom
OS02G0588700	-1.3689	6.9622e-06	4.0781e-05	-	-
OS02G0589000	-7.1441	9.2473e-20	1.8355e-18	-	LACT/PDAT_acylTrfase||AB_hydrolase
OS02G0589400	-3.4104	2.6556e-27	7.044e-26	-	UDP_glucos_trans
OS02G0589700	-9.3874	4.4876e-12	5.3157e-11	-	LACT/PDAT_acylTrfase||AB_hydrolase
OS02G0590400	-8.1704	4.8225e-28	1.3177e-26	-	LACT/PDAT_acylTrfase||AB_hydrolase
OS02G0591700	1.338	3.0811e-05	0.00016046	-	Translation_prot_SH3-like||Ribosomal_L6_N||60S_ribosomal_L6E||Rib_L2_dom2
OS02G0591900	2.4133	1.1115e-29	3.1968e-28	-	Kinase-like_dom||Ser/Thr_kinase_AS||Ser/Thr_dual-sp_kinase_dom||Prot_kinase_dom
OS02G0592400	3.7612	1.9247e-68	1.2981e-66	-	Hypoxia_induced_domain
OS02G0593700	2.0571	2.2948e-100	2.4151e-98	-	UBA/transl_elong_EF1B_N_euk||UBA-like||Znf_ZZ||OPR_PB1||N_BRCA1_central
OS02G0594900	3.2785	1.5142e-37	5.4932e-36	-	Glyco_trans_17
OS02G0595200	-1.5616	9.0184e-08	6.9289e-07	-	-
OS02G0595400	1.2796	0.0010056	0.0037517	-	CCDC86||Cgr1
OS02G0595700	-1.3315	6.5246e-47	2.8403e-45	-	P-loop_NTPase||Transl_elong_EF1A/Init_IF2_C||Transl_B-barrel||Small_GTP-bd_dom||Transl_elong_EFTu/EF1A_bac/org||Transl_elong_EFTu/EF1A_2||Transl_elong_EFTu/EF1A_C||EF_GTP-bd_dom||G_TR_CS
OS02G0596000	-3.249	3.3398e-06	2.053e-05	-	Rhodanese-like_dom
OS02G0597000	-1.2043	0.00070363	0.0027244	-	RCC1/BLIP-II||Reg_chr_condens
OS02G0600400	2.5585	5.9535e-15	8.8673e-14	-	G6P_DH_C||G6P_DH_NAD-bd||G6P_DH_AS||G6P_DH||NAD(P)-bd_dom
OS02G0601000	3.9191	0.00013369	0.00060912	-	-
OS02G0601100	2.7961	1.4188e-19	2.7929e-18	-	P-loop_NTPase||ATPase-like_ParA/MinD
OS02G0601800	2.9914	8.3679e-134	1.2051e-131	-	NET_dom||Bromodomain
OS02G0602100	2.8193	2.1156e-29	6.0123e-28	CDKG-1	-||Kinase-like_dom||Ser/Thr_kinase_AS||Ser/Thr_dual-sp_kinase_dom||Prot_kinase_dom
OS02G0602400	-1.258	1.8104e-05	9.8399e-05	-	Mit_transcrip_term-rel
OS02G0603600	2.5896	3.0898e-08	2.5141e-07	-	-
OS02G0605900	4.422	8.365e-95	8.1332e-93	CHT6	Lysozyme-like_dom||Chitin-binding_1_CS||Glyco_hydro_19||Chitin-bd_1||Glyco_hydro_19_cat
OS02G0606000	3.0506	9.7611e-14	1.3274e-12	-	-
OS02G0606200	3.1759	7.5672e-233	2.3525e-230	-	Znf_B-box
OS02G0606700	3.389	0.00023857	0.0010306	-	-
OS02G0608900	-1.8579	5.713e-07	3.9391e-06	-	-
OS02G0611200	3.5471	6.9548e-05	0.00033699	-	S-AdoMet_decarboxylase_subgr||S-AdoMet_deCO2ase_CS||S-AdoMet_deCO2ase_core||S-AdoMet_decarboxylase
OS02G0611800	2.2252	4.8776e-150	8.3416e-148	-	Transferase||CAT-like_dom
OS02G0612200	3.2769	2.8385e-06	1.7664e-05	-	P-loop_NTPase||NB-ARC
OS02G0614200	2.0088	0.0007168	0.0027709	-	-
OS02G0616600	6.0142	1.9184e-08	1.599e-07	-	-||RVT-Znf
OS02G0617300	-1.7204	0.0003657	0.0015145	-	CLASP_N_dom||HEAT_type_2||ARM-type_fold||ARM-like
OS02G0617700	3.3624	2.4891e-05	0.00013207	PNP2	RNA-binding_domain_S1||NA-bd_OB-fold||PNPase||Rbsml_prot_S1_RNA-bd_dom
OS02G0619600	4.9815	1.8572e-14	2.6867e-13	-	VWF_A||Znf_RING||Znf_RING/FYVE/PHD
OS02G0622100	1.5331	0.00062146	0.0024398	-	Protein_kinase_ATP_BS||Kinase-like_dom||Ser/Thr_kinase_AS||Ser/Thr_dual-sp_kinase_dom||Prot_kinase_dom
OS02G0624300	5.8467	1.9727e-10	2.0249e-09	-	Myb_dom||Homeodomain-like||SANT/Myb
OS02G0625300	2.1854	4.9094e-177	1.0934e-174	-	Protein_kinase_ATP_BS||Kinase-like_dom||Ser/Thr_kinase_AS||Ser/Thr_dual-sp_kinase_dom||Prot_kinase_dom
OS02G0626100	-1.0282	9.3111e-217	2.6619e-214	PAL	Phe/His_NH3-lyase_AS||L-Aspartase-like||Phe_NH3-lyase||Aromatic_Lyase||Fumarase/histidase_N||Phe_NH3-lyase_shielding_dom
OS02G0626400	2.1535	0	0	-	Phe/His_NH3-lyase_AS||L-Aspartase-like||Phe_NH3-lyase||Aromatic_Lyase||Fumarase/histidase_N||Phe_NH3-lyase_shielding_dom
OS02G0627100	2.1914	3.7473e-11	4.1133e-10	ZB8	Phe/His_NH3-lyase_AS||L-Aspartase-like||Phe_NH3-lyase||Aromatic_Lyase||Fumarase/histidase_N||Phe_NH3-lyase_shielding_dom
OS02G0628800	1.2836	3.2418e-14	4.5927e-13	-	Ubiquitin_dom||Ubiquitin-rel_dom
OS02G0629200	-1.6665	7.846e-05	0.00037599	PIP2-2	Aquaporin-like||MIP||MIP_CS
OS02G0629400	2.1643	0.00017124	0.0007596	-	Protein_kinase_ATP_BS||LRR-contain_N2||Kinase-like_dom||Ser/Thr_kinase_AS||Leu-rich_rpt_typical-subtyp||Ser/Thr_dual-sp_kinase_dom||Leu-rich_rpt||Prot_kinase_dom||ConA-like_subgrp
OS02G0631000	1.699	2.5171e-06	1.5782e-05	-	DUF2296
OS02G0631200	1.6196	6.1808e-09	5.4431e-08	-	DUF3755||-
OS02G0635000	-2.5858	2.7191e-13	3.582e-12	-	C-N_Hydrolase||Nitrilase/CN_hydratase_CS
OS02G0635600	-3.1944	0.00031864	0.001337	-	Protein_kinase_ATP_BS||LRR-contain_N2||Kinase-like_dom||Leu-rich_rpt_typical-subtyp||Leu-rich_rpt||Ser-Thr/Tyr_kinase_cat_dom||Prot_kinase_dom||ConA-like_subgrp
OS02G0638900	1.2466	0.00069392	0.0026911	-	G-protein_beta_WD-40_rep||WD40_repeat_CS||WD40_repeat_dom||WD40_repeat||WD40/YVTN_repeat-like_dom
OS02G0639300	6.3825	0.0002279	0.00098762	-	-
OS02G0639900	-2.7367	1.0413e-08	8.924e-08	-	Thioredoxin_CS||Thioredoxin_domain||Thioredoxin-like_fold||Thioredoxin
OS02G0640300	-3.2583	2.5349e-09	2.3332e-08	-	Cyt_B5-like_heme/steroid-bd
OS02G0640800	-2.8957	7.5903e-18	1.3626e-16	-	DH_sc/Rdtase_SDR||NAD(P)-bd_dom||Glc/ribitol_DH
OS02G0642300	-1.5374	8.1236e-05	0.00038803	-	Cyt_b561/ferric_Rdtase_TM||Cyt_b561_euk
OS02G0643800	3.0219	1.9821e-62	1.2014e-60	-	Auxin_inducible_ARG7
OS02G0644700	-1.7071	5.942e-05	0.00029198	-	Acyl-ACP-thioesterase_N||Acyl-ACP_thioesterase||HotDog_dom
OS02G0649300	5.4716	1.4851e-120	1.9351e-118	HOX24	Homeobox_CS||Homeodomain-like||Leu_zip_homeo||Homeobox_dom||HTH_motif
OS02G0649800	-2.0874	0.0007899	0.0030163	-	Cyt_B5_heme-BS||Cyt_B5-like_heme/steroid-bd
OS02G0651300	1.5234	3.0757e-12	3.7121e-11	-	HSP_DnaJ_Cys-rich_dom
OS02G0651900	1.3126	3.1256e-07	2.2289e-06	-	-
OS02G0652000	-1.5504	0.00020874	0.00090993	-	Cyclin_PHO80-like||Cyclin-like
OS02G0652300	-1.0376	0.00044556	0.00181	-	Engulfment_cell_motility_ELMO
OS02G0652600	-3.0446	4.523e-12	5.351e-11	-	Translation_prot_SH3-like||Ribosomal_L19
OS02G0653000	-6.937	1.5643e-06	1.0133e-05	-	-
OS02G0653900	-1.8466	1.7323e-24	4.1633e-23	-	Lipase_3||AB_hydrolase
OS02G0654600	3.5063	9.4622e-13	1.1932e-11	-	DUF630||DUF632
OS02G0655800	-3.0283	1.1534e-14	1.6864e-13	-	Kinase-like_dom||Prot_kinase_dom
OS02G0656500	1.6617	3.8718e-06	2.3536e-05	-	DnaJ_domain_CS||DnaJ||HSP40/DnaJ_pept-bd||DnaJ_C||DnaJ_domain||HSP_DnaJ_Cys-rich_dom
OS02G0656600	-1.434	0.0012702	0.004613	-	DNA-bd_dom||AP2/ERF_dom
OS02G0657700	1.3081	0.00048351	0.0019493	-	UCP012943
OS02G0661100	2.5485	8.1325e-08	6.2836e-07	TPP1	HAD-like_dom||HAD-SF_hydro_IIB||Trehalose_PPase
OS02G0663100	1.6113	0.00018982	0.00083352	-	TF_GRAS
OS02G0664000	1.899	4.1152e-08	3.2939e-07	-	Thioredoxin-like_fold||Glutathione_peroxidase||GPX_CS||GPX_AS
OS02G0665000	-1.9626	7.4848e-10	7.307e-09	-	Malic_N||Malic_OxRdtase
OS02G0666200	-3.5273	2.1285e-184	5.0332e-182	PIP1-1	Aquaporin-like||MIP_CS||MIP
OS02G0669000	-2.43	6.3454e-06	3.7397e-05	-	Lipase_GDSL||SGNH_hydro
OS02G0669100	3.3109	6.091e-137	9.4087e-135	-	Dehydrin||Dehydrin_CS
OS02G0670900	3.2907	5.4659e-177	1.2034e-174	-	AA_transpt_TM
OS02G0671100	6.1419	1.9562e-18	3.6097e-17	-	DUF295||F-box_dom
OS02G0672100	1.7584	9.4077e-13	1.1871e-11	-	Znf_C2H2_jaz||Znf_C2H2-like||Znf_C2H2||Znf_C2H2/integrase_DNA-bd
OS02G0674233	2.3041	3.0051e-05	0.00015692	-	-
OS02G0674800	1.9663	9.6844e-23	2.2056e-21	ROC5	Homeobox_CS||Homeodomain-like||START_lipid-bd_dom||Homeobox_dom
OS02G0675800	2.1947	6.0204e-20	1.2113e-18	-	PP2-like||F-box_dom
OS02G0676500	3.5889	0.00022889	0.00099165	-	Znf_RING||Znf_RING/FYVE/PHD
OS02G0677600	-1.7444	3.4524e-06	2.1167e-05	-	-
OS02G0677800	-1.5671	6.3532e-14	8.7927e-13	-	Ribosomal_S13/S15_N
OS02G0678300	4.3143	0.00017016	0.00075568	-	Pyr_nucl-diS_OxRdtase_FAD/NAD||GMC_OxRdtase||GMC_OxRtase_C||GMC_OxRdtase_N
OS02G0678400	-1.5353	1.6189e-09	1.5216e-08	-	NAD(P)-bd_dom||RmlD-like-bd
OS02G0680700	1.6025	1.5024e-08	1.2666e-07	-	Myb_dom||Homeodomain-like||Myb_dom_plants||SANT/Myb
OS02G0681200	1.6027	1.2526e-05	7.0172e-05	-	Znf_RING||Znf_RING/FYVE/PHD
OS02G0681900	1.7757	0.00068191	0.0026483	-	TF_GRAS
OS02G0682300	4.19	1.6052e-05	8.8201e-05	-	Znf_RING||Znf_RING/FYVE/PHD
OS02G0684300	1.8981	0.0010726	0.0039647	-	Nucleoporin_prot_Ndc1/Nup
OS02G0685200	3.5152	2.2192e-22	5.0066e-21	-	Myb_dom||Homeodomain-like||Myb_dom_plants||SANT/Myb
OS02G0689200	3.2515	6.4192e-37	2.2811e-35	-	PUP_plant
OS02G0689900	-2.5583	6.9389e-08	5.394e-07	-	MFS_dom||POT_fam
OS02G0690200	1.7906	3.7677e-05	0.00019249	-	-
OS02G0690800	-2.6637	6.8724e-08	5.3444e-07	-	Peptidase_M20_dimer||Peptidase_M20
OS02G0693000	1.835	2.4377e-06	1.5319e-05	-	-
OS02G0694400	-1.9951	0.00038617	0.001589	-	-
OS02G0694800	-2.9403	1.8779e-07	1.3829e-06	-	Kinase-like_dom||Prot_kinase_dom
OS02G0695800	3.7573	1.4769e-10	1.5383e-09	-	OPT
OS02G0696500	2.8405	2.1075e-08	1.7506e-07	-	XET||XET_C||Glyco_hydro_16||ConA-like_subgrp
OS02G0696700	2.0395	1.3945e-07	1.0426e-06	-	Znf_C5HC2||JmjC_dom
OS02G0697700	-1.1299	0.00014338	0.00064847	-	-
OS02G0697800	-1.0728	0.00033946	0.0014153	SCAMP5	SCAMP
OS02G0698000	-1.4473	2.1976e-33	7.1708e-32	-	P-loop_NTPase||PRK/URK||PRK
OS02G0699300	3.1882	1.4308e-07	1.0688e-06	-	P-loop_NTPase||Small_GTPase_ARF||Small_GTPase_ARF/SAR||Small_GTP-bd_dom
OS02G0699600	1.1943	0.00039643	0.0016267	-	Ribosomal_L11_CS||Ribosomal_L11_N||Ribosomal_L11_C||Ribosomal_L11
OS02G0700500	-2.039	3.7732e-07	2.6688e-06	PUT1	AA/rel_permease1
OS02G0700600	-1.4846	1.0769e-05	6.1192e-05	CDKF-4	Protein_kinase_ATP_BS||Kinase-like_dom||Ser/Thr_kinase_AS||Ser/Thr_dual-sp_kinase_dom||Prot_kinase_dom
OS02G0701600	-1.7351	2.4615e-28	6.833e-27	VTE4	Tocopherol_O-MeTrfase||Methyltransf_11||SAM-dependent_MTases-like
OS02G0704000	-1.7533	0.00088026	0.0033269	-	Carotenoid_Oase
OS02G0704500	-1.9443	3.0703e-05	0.00015998	-	P_Acid_Pase_2/haloperoxidase
OS02G0704600	1.5815	9.732e-13	1.2239e-11	-	-
OS02G0707200	4.2102	4.2941e-43	1.7389e-41	-	Znf_Dof
OS02G0708100	-1.06	3.1886e-06	1.9664e-05	CARA	GATASE||CarbamoylP_synth_ssu||CarbamoylP_synth_ssu_N||Class_I_gatase-like
OS02G0708400	-1.9131	5.3224e-08	4.2057e-07	-	TPR_repeat||TPR-contain_dom||TPR-like_helical
OS02G0709200	-2.1188	6.604e-10	6.4868e-09	-	PyrdxlP-dep_Trfase||HisP_aminotrans||Aminotransferase_I/II||PyrdxlP-dep_Trfase_major_sub1||PyrdxlP-dep_Trfase_major_sub2
OS02G0709400	1.2268	7.5552e-07	5.1244e-06	ADL1	ConA-like_subgrp||Calpain_cysteine_protease||Calpain_III||Calpain_domain_III||Peptidase_C2_calpain_cat||Pept_cys_AS
OS02G0711400	-1.4269	4.355e-06	2.6289e-05	-	-
OS02G0712400	3.1666	1.6518e-20	3.4167e-19	-	-
OS02G0712500	5.2056	8.9714e-12	1.0358e-10	-	DUF23
OS02G0712700	3.0747	7.8685e-23	1.7963e-21	-	Protein_kinase_ATP_BS||Kinase-like_dom||Ser/Thr_kinase_AS||Ser/Thr_dual-sp_kinase_dom||Ser-Thr/Tyr_kinase_cat_dom||Legume_lectin_dom||Prot_kinase_dom||ConA-like_subgrp
OS02G0713700	5.4045	0.00078744	0.0030087	-	DUF296
OS02G0714000	1.8756	7.4723e-09	6.5146e-08	-	RRM_dom||Nucleotide-bd_a/b_plait||-
OS02G0716500	1.5782	8.0789e-34	2.6726e-32	-	DUF3474||Fatty_acid_desaturase-1||-
OS02G0717600	4.3969	6.4406e-44	2.6494e-42	-	-
OS02G0717800	1.929	6.3314e-15	9.4083e-14	-	-
OS02G0717900	2.2464	9.5209e-05	0.00044763	-	PRELI/MSF1
OS02G0718100	4.2457	8.1941e-16	1.2971e-14	-	-
OS02G0718600	1.1672	8.7544e-05	0.00041475	-	-
OS02G0718900	1.9223	1.4636e-24	3.5352e-23	-	Mt_carrier_dom||Mitochondrial_sb/sol_carrier||Aden_trnslctor||Mit_carrier
OS02G0729300	-2.5731	3.2647e-16	5.2949e-15	-	Znf_CCHC
OS02G0729400	-2.4173	5.009e-62	3.0076e-60	-	Rhodanese-like_dom
OS02G0731300	-1.9221	0.0010552	0.0039118	-	-
OS02G0731600	-1.8118	2.5867e-16	4.2203e-15	-	CAAD_dom
OS02G0731900	-3.5864	8.1469e-14	1.1138e-12	-	Thiolase-like||ACP_syn_III_C||FAE1_typ3_polyketide_synth||3-ktacl-CoA_syn
OS02G0733900	7.6593	5.1219e-06	3.0579e-05	-	-
OS02G0734300	1.5589	1.2935e-05	7.2233e-05	-	NUDIX_hydrolase_CS||NUDIX_hydrolase_dom-like||NUDIX_hydrolase_dom
OS02G0734600	1.8547	1.1219e-07	8.5173e-07	-	EF-hand-dom_pair||Caleosin||EF_hand_dom
OS02G0734800	2.0339	4.8113e-05	0.00024061	-	GNK2
OS02G0734900	1.5158	1.3194e-09	1.2517e-08	-	Bap31
OS02G0735200	-1.5769	4.3759e-68	2.9409e-66	GLN1-1	Gln_synth_gly_rich_site||Gln_synth_N_conserv_site||Gln_synt_beta||Gln_synth_cat_dom||Gln_synth/guanido_kin_cat_dom
OS02G0739000	-1.4818	1.9583e-09	1.8279e-08	-	P-loop_NTPase||Helicase_ATP-bd||DSH_C||DNA/RNA_helicase_DEAD/DEAH_N||Helicase_C
OS02G0739100	2.7668	3.0488e-28	8.4145e-27	-	-
OS02G0739400	3.7019	1.8968e-47	8.4098e-46	-	Glyco_trans_8||Nucleotide-diphossugar_trans
OS02G0740700	2.8787	1.3325e-10	1.3916e-09	-	Pept_M10A||Peptidase_Metallo||Peptidoglycan-bd-like||Pept_M10_metallopeptidase||MetalloPept_cat_dom
OS02G0741700	3.1278	2.4649e-05	0.00013086	-	DUF4228_plant
OS02G0742000	1.6342	2.0239e-31	6.2226e-30	-	TFIIS_N||TFIIS/CRSP70_N_sub||BAH_dom||-
OS02G0742100	1.2485	9.826e-07	6.5681e-06	-	-
OS02G0743200	2.2267	5.4893e-05	0.00027133	-	-
OS02G0743700	-1.2946	0.00011977	0.00055093	-	-||Znf_RING||Znf_RING/FYVE/PHD
OS02G0744000	-1.7853	1.8888e-15	2.9035e-14	-	-
OS02G0744900	-2.835	9.8584e-93	9.3019e-91	CHLP	Pyr_nucl-diS_OxRdtase_FAD/NAD||Geranylgeranyl_Rdtase_fam||Geranylgeranyl_Rdtase_pln/cyn||BchP_ChlP_pln/prok||mOase_FAD-bd
OS02G0745700	1.6661	2.7833e-09	2.552e-08	-	Fatty_acid_hydroxylase
OS02G0748300	4.1895	6.0777e-94	5.8206e-92	-	Kelch_1||Gal_Oxidase_b-propeller
OS02G0748800	4.4597	1.468e-41	5.7035e-40	-	Thioredoxin-like_fold||Glutaredoxin
OS02G0749300	2.1241	6.0361e-26	1.5213e-24	-	P-loop_NTPase||Shikimate_kinase_CS||Shikimate/glucono_kinase
OS02G0750100	-2.0128	1.1774e-63	7.2516e-62	-	ATPase_F1-cplx_OSCP/dsu_CS||ATPase_F1-cplx_OSCP/dsu
OS02G0750200	-3.0681	3.2023e-08	2.6001e-07	-	-
OS02G0751600	-2.7796	1.6116e-10	1.6713e-09	-	PPIase_FKBP_dom||PPIase_FKBP
OS02G0753300	-3.3509	1.1969e-07	9.0437e-07	-	PLAT/LH2_dom
OS02G0754300	-2.3764	2.7056e-06	1.6897e-05	-	Ribosomal_L29
OS02G0755400	3.6797	0.000642	0.0025101	-	RRM_dom||Nucleotide-bd_a/b_plait
OS02G0758000	2.9983	4.2624e-09	3.8204e-08	HSP24.1	HSP20-like_chaperone||a-crystallin/Hsp20_dom||HSP20
OS02G0758200	6.7788	1.866e-18	3.4499e-17	-	-
OS02G0759400	4.3014	8.0328e-67	5.3424e-65	-	Znf_RING||Znf_RING/FYVE/PHD
OS02G0759800	1.143	0.00044159	0.001795	-	SKI-int_prot_SKIP_SNW-dom||SKI-int_prot_SKIP
OS02G0759900	-1.8583	2.8637e-35	9.7947e-34	-	CAAD_dom
OS02G0761300	4.5751	2.9221e-09	2.6716e-08	-	DUF1645_plant
OS02G0763200	1.4469	3.0407e-10	3.0718e-09	-	XG_FTase
OS02G0764500	-2.0169	3.1654e-09	2.8803e-08	-	Chlorophyll_a/b-bd_dom||Chloroa_b-bind||Chloro_AB-bd_pln
OS02G0764700	4.2609	9.186e-05	0.00043295	-	DNA-bd_dom||AP2/ERF_dom
OS02G0767500	1.5127	3.3269e-21	7.2085e-20	-	Mt_carrier_dom||Mitochondrial_sb/sol_carrier
OS02G0768200	-1.3187	9.4242e-05	0.00044352	-	GOLD||TMP21-related
OS02G0768600	-1.2637	1.775e-17	3.1077e-16	-	Pyrophosphatase
OS02G0769100	1.1757	0.00093055	0.0034962	-	Auxin_inducible_ARG7
OS02G0769800	2.8329	1.9069e-06	1.2163e-05	-	Kinase-like_dom||Ser/Thr_dual-sp_kinase_dom||Prot_kinase_dom
OS02G0770800	2.4992	4.8394e-32	1.5072e-30	-	OxRdtase_Mopterin_BS||Cyt_B5_heme-BS||Riboflavin_synthase-like_b-brl||Fd_Rdtase_FAD-bd||Ig_E-set||Nitr_rd_NADH||Mopterin_OxRdtase_euk||OxRdtase_FAD-bd_dom||MoCF_OxRdtse_dimer||NADH-Cyt_B5_reductase||Flavoprot_Pyr_Nucl_cyt_Rdtase||OxRdtase_FAD/NAD-bd||Cyt_B5-like_heme/steroid-bd||OxRdtase_Mopterin-bd_dom
OS02G0771100	2.0993	3.1079e-15	4.727e-14	-	WD40_repeat_CS||Znf_C3HC4_RING-type||WD40_repeat_dom||Znf_RING_CS||Znf_RING||WD40_repeat||WD40/YVTN_repeat-like_dom||Znf_RING/FYVE/PHD||G-protein_beta_WD-40_rep
OS02G0773300	-1.0593	1.0467e-07	7.9811e-07	-	ACCD_DCysDesulf||D-Cys_desShydrase||Trp_syn_b_sub_like_PLP_eny_SF
OS02G0773500	-3.2096	8.7149e-14	1.1889e-12	-	DUF3464
OS02G0774100	-1.5091	2.9396e-10	2.9759e-09	-	Thioredoxin_domain||Thioredoxin-like_fold||Thioredoxin
OS02G0775300	-1.4631	3.9258e-06	2.3804e-05	-	-
OS02G0775600	-1.9872	5.9614e-17	1.0025e-15	-	Znf_C2H2
OS02G0776700	-1.2529	7.7212e-07	5.2351e-06	-	Myb_dom||Homeodomain-like||SANT/Myb
OS02G0778400	1.3419	0.0010664	0.0039455	-	P-loop_NTPase||UMP_CMP_kinase||Adenylate_kin
OS02G0780550	-2.2373	1.1371e-07	8.6231e-07	-	DUF1771||Ataxin-2_C
OS02G0781000	-5.3983	0.00036513	0.0015125	-	Pectin_lyase_fold/virulence||PbH1||Glyco_hydro_28||Pectin_lyas_fold
OS02G0782600	-1.6647	1.9241e-08	1.603e-07	-	Syja_N||-
OS02G0782700	2.0361	1.7413e-65	1.1383e-63	EREBP1	DNA-bd_dom||AP2/ERF_dom
OS02G0783625	3.1833	8.1038e-07	5.4829e-06	-	Saccharopine_DH/HSpermid_syn||NAD(P)-bd_dom||Sacchrp_dh_C
OS02G0784900	-2.3555	2.4158e-05	0.00012847	-	RmlC_Cupin||DUF861_Cupin_3||RmlC-like_jellyroll
OS02G0786200	1.0808	0.00013869	0.00062978	-	Kinase-like_dom||Ser-Thr/Tyr_kinase_cat_dom
OS02G0787300	3.2014	1.3635e-94	1.3124e-92	-	Protein_kinase_ATP_BS||Kinase-like_dom||Ser/Thr_kinase_AS||Ser/Thr_dual-sp_kinase_dom||Prot_kinase_dom
OS02G0787600	2.5801	0.00017237	0.00076406	-	Peripla_BP_I||Iontropic_Glu_rcpt_pln||ANF_lig-bd_rcpt||Iontro_glu_rcpt
OS02G0788400	1.5261	6.4859e-08	5.0665e-07	-	eIF3g_N||eIF3_g||RRM_dom||Nucleotide-bd_a/b_plait
OS02G0788600	-1.1085	0.00025708	0.0011013	-	Clp_N||Dbl_Clp-N
OS02G0789600	2.4294	8.6115e-18	1.5401e-16	-	VID27||WD40/YVTN_repeat-like_dom
OS02G0790500	2.1968	8.6473e-29	2.4215e-27	-	-||HAD-like_dom||Trehalose_PPase||Glyco_trans_20
OS02G0793700	-1.4763	1.2117e-58	6.8064e-57	-	Cyt_B5-like_heme/steroid-bd
OS02G0793900	-1.4224	1.1868e-09	1.1315e-08	-	-
OS02G0795000	-2.0728	0.0013018	0.004711	-	Pept_C19ubi-hydrolase_C_CS||Peptidase_C19/C67||UCH/PAN2
OS02G0797600	2.7492	7.3945e-236	2.3606e-233	-	-
OS02G0798600	1.5229	2.8117e-06	1.7526e-05	-	Znf_RING||Znf_RING/FYVE/PHD
OS02G0799000	1.7591	9.6605e-11	1.0206e-09	-	PP2C-like_dom||PP2C_Mn2_Asp60_BS||Protein_Pase_2C
OS02G0799300	-2.576	5.9875e-09	5.285e-08	-	-
OS02G0799700	-1.7059	2.848e-05	0.00014929	-	-
OS02G0802650	-2.2911	5.3348e-05	0.00026411	-	-
OS02G0802700	1.0323	0.00010864	0.00050473	-	Diacylglyc_glucosyltr_N||Glyco_trans_28_C
OS02G0803300	3.6087	2.0586e-18	3.7915e-17	-	Epsin-like_N||ANTH_dom||ENTH_VHS||Clathrin_Pinositid-bd_GAT-like
OS02G0805500	-1.6261	9.6392e-08	7.3764e-07	-	Inositol_monoP_metal-BS||Inositol_monophosphatase_CS||Bisphos_HAL2||Inositol_monophosphatase
OS02G0806300	3.5426	2.7163e-05	0.00014309	-	-
OS02G0806350	2.1195	3.1691e-07	2.2582e-06	-	-
OS02G0806600	1.0786	1.0748e-06	7.1506e-06	-	Epsin-like_N||ENTH_VHS||-
OS02G0806700	1.0871	8.3253e-05	0.00039707	-	VWF_A||Znf_RING||Znf_RING/FYVE/PHD
OS02G0807000	3.3386	5.0004e-32	1.5548e-30	-	Protein_kinase_ATP_BS||Kinase-like_dom||Ser/Thr_kinase_AS||Ser/Thr_dual-sp_kinase_dom||Prot_kinase_dom
OS02G0807100	-1.4596	0.00071587	0.0027684	-	Starch_synth_cat_dom||-
OS02G0807700	-1.5159	0.00035633	0.0014796	-	Znf_LSD1
OS02G0807800	6.4412	3.8172e-18	6.9368e-17	-	WAK_GUB||EGF_Ca-bd_CS||Protein_kinase_ATP_BS||Kinase-like_dom||Ser/Thr_kinase_AS||Ser/Thr_dual-sp_kinase_dom||EGF-like_Ca-bd_dom||EG-like_dom||Prot_kinase_dom||EGF-type_Asp/Asn_hydroxyl_site||ConA-like_subgrp
OS02G0808500	2.3339	4.8957e-18	8.8716e-17	-	-
OS02G0808800	4.0181	1.9231e-15	2.9539e-14	-	Epimerase_deHydtase||NAD(P)-bd_dom
OS02G0809100	1.7333	2.6721e-07	1.9307e-06	-	-
OS02G0809800	-2.8554	1.3266e-06	8.7047e-06	PHO1-2	EXS_C||SPX_N
OS02G0813350	-1.2339	1.8302e-05	9.9365e-05	-	PP2-like||F-box_dom
OS02G0814000	2.1896	6.8333e-48	3.0724e-46	-	PPPDE_dom
OS02G0814400	-3.4367	5.8294e-13	7.4988e-12	-	Cyt_c-like_dom
OS02G0814700	1.4533	1.1046e-05	6.2652e-05	-	Ribosomal_L14_dom||Ribosomal_L14_CS||Ribosomal_L14b/L23e
OS02G0814800	-2.5239	2.6716e-07	1.9307e-06	-	Thioredoxin-like_fold||Glutathione-S-Trfase_C-like||Glutathione_S-Trfase_N||GST
OS02G0815000	2.1981	2.6331e-09	2.42e-08	-	Ribosomal_L37e_CS||Ribosomal_zn-bd||Ribosomal_L37e||Ribosomal_L37ae/L37e
OS02G0815200	-4.1203	8.2441e-06	4.7779e-05	-	RRM_dom||Nucleotide-bd_a/b_plait
OS02G0816200	-2.8363	9.1389e-05	0.00043094	-	Lipase_GDSL||SGNH_hydro
OS02G0816800	-1.2727	2.0466e-07	1.5014e-06	-	Epimerase_deHydtase||NAD(P)-bd_dom
OS02G0817500	-1.3527	5.9039e-05	0.00029018	KOB1	NADP_OxRdtase_dom||K_chnl_volt-dep_bsu_KCNAB-rel||Aldo/ket_red
OS02G0819500	1.5178	1.4107e-15	2.1896e-14	-	OTU
OS02G0819700	2.0015	0.00016807	0.00074709	-	Znf_DNL-typ||Mt_import_TIM15
OS02G0820900	1.3868	2.185e-08	1.8094e-07	-	Sig_transdc_His_kin_hyb_Et-sen||CheY-like_superfamily||Sig_transdc_His_kinase_core||EnvZ-like_dim/P||HATPase_ATP-bd||GAF||Sig_transdc_resp-reg_receiver||GAF_dom_like
OS02G0821900	1.4307	4.6358e-09	4.1396e-08	-	-
OS02G0822500	1.0334	1.8171e-05	9.8738e-05	-	PIno-4-P-5_kinase_pln||PInositol-4P-5-kinase_core_sub||MORN||PInositol-4-P-5-kinase_core||PInositol-4-P-5-kinase_N||PInositol-4-P-5-kinase||PInositol-4-P-5-kinase_C
OS02G0822600	-1.6006	2.5382e-05	0.00013449	-	Ribosomal_L9_bac/chp||Ribosomal_L9_N||Ribosomal_L9_C||Ribosomal_L9/RNase_H1_N||Ribosomal_L9
OS02G0822900	2.3462	9.9987e-20	1.9805e-18	-	Kinase-like_dom||Ubox_domain||Prot_kinase_dom||Znf_RING/FYVE/PHD||Rossmann-like_a/b/a_fold
OS02G0823100	-1.3329	1.3848e-28	3.861e-27	PIP1-3	Aquaporin-like||MIP_CS||MIP
OS02G0825600	-1.4491	6.328e-09	5.565e-08	-	TMEM194||Peptidase_A22B_SPP
OS02G0825650	2.4308	9.2975e-13	1.1747e-11	-	-
OS02G0826500	1.8382	1.199e-14	1.7504e-13	-	P-loop_NTPase||ABC_transporter_CS||AAA+_ATPase||ABC_transporter-like
OS02G0827200	1.8083	6.6715e-06	3.9186e-05	SUT4	MFS_dom||MFS||Suc_symporter_pln
OS02G0827400	3.0981	2.8775e-06	1.7889e-05	-	DUF789
OS02G0828100	-2.9218	0.00078889	0.0030131	-	BRO1_dom
OS02G0828200	1.0227	1.0556e-05	6.0088e-05	-	TPR-like_helical
OS02G0828500	-2.4472	3.6475e-05	0.00018721	-	-
OS02G0829500	-2.1068	2.3153e-10	2.3626e-09	-	Beta-lactamas-like||-
OS02G0829850	1.5906	1.6565e-12	2.043e-11	-	-
OS02G0831200	-3.6088	9.1883e-06	5.2803e-05	-	DUF177
OS02G0832100	-2.6526	8.1153e-05	0.00038782	-	MFS_dom||Sugar_transporter_CS||Sub_transporter
OS02G0832150	-1.9998	0.00018043	0.00079595	-	Znf_RING||Znf_RING/FYVE/PHD
OS02G0833300	2.6474	6.6873e-22	1.4877e-20	-	Steadiness_box||UBQ-conjugating_enzyme/RWD||UEV_N
OS02G0834700	-2.6323	3.7175e-05	0.00019013	-	DUF1731_C||Sugar_nucleotide_Epase_put||Epimerase_deHydtase||NAD(P)-bd_dom
OS03G0100040	-1.3462	3.7894e-07	2.6793e-06	-	Rib-P_diPkinase||PRTase-like||Pribosyltran_N
OS03G0100200	-2.1418	4.0917e-21	8.8357e-20	-	Trans/pterin_deHydtase
OS03G0101600	-1.3469	3.187e-12	3.8393e-11	-	PKS_ER||ADH_GroES-like||ADH_C||GroES-like||NAD(P)-bd_dom||ADH_SF_Zn-type
OS03G0101700	-3.8958	1.2192e-06	8.0469e-06	-	-
OS03G0102400	-2.3811	4.3875e-06	2.6466e-05	-	P-loop_NTPase
OS03G0103700	-1.4727	0.00019764	0.00086468	-	-
OS03G0103900	4.5141	0.00013924	0.0006318	-	-
OS03G0106000	-1.2138	3.7274e-05	0.00019059	-	UCP016988||Bestrophin/UPF0187
OS03G0107600	-2.2868	0.00056924	0.0022588	-	DUF1990
OS03G0107700	4.8353	8.9941e-40	3.4114e-38	EL2	-
OS03G0107800	-2.4924	4.4157e-61	2.5786e-59	-	DSP4
OS03G0109300	-2.3775	4.79e-05	0.00023986	LOGL3	LOG||LOG_fam
OS03G0109700	-1.4762	0.0010866	0.0040094	-	-
OS03G0111200	-3.491	0.00033668	0.0014056	-	Remorin_N||Remorin_C
OS03G0112700	1.5281	4.4136e-07	3.091e-06	-	Znf_CCCH
OS03G0113000	-6.2099	1.4208e-17	2.5013e-16	-	Protein_kinase_ATP_BS||Kinase-like_dom||Ser/Thr_kinase_AS||Ser/Thr_dual-sp_kinase_dom||Prot_kinase_dom
OS03G0114900	3.9344	1.7364e-06	1.1157e-05	-	Tim17/Tim22/Tim23/PMP24
OS03G0115200	2.0487	2.7464e-05	0.00014452	-	KH_dom_type_1||KH_dom
OS03G0115700	-5.3066	1.3343e-07	9.9874e-07	-	Glc/ribitol_DH||DH_sc/Rdtase_SDR||NAD(P)-bd_dom
OS03G0116300	2.2166	8.7132e-19	1.6298e-17	-	AB_hydrolase||AB_hydrolase_5
OS03G0116700	2.7113	1.3664e-16	2.2523e-15	-	PP2-like||F-box_dom
OS03G0117200	-1.6465	0.0011814	0.0043175	-	DHFR-like_dom||Cytidine_deaminase-like||APOBEC/CMP_deaminase_Zn-bd||Eubact_RibD||CMP_dCMP_Zn-bd
OS03G0121700	-1.1496	0.00083569	0.0031772	-	EGD2/NACA||Nas_poly-pep-assoc_cplx_dom
OS03G0122200	-3.5662	5.6656e-12	6.6454e-11	-	Ribosomal_L11_CS||Ribosomal_L11_N||Ribosomal_L11_C||Ribosomal_L11_bac-typ||Ribosomal_L11
OS03G0122300	3.6816	1.127e-15	1.765e-14	-	DIOX_N||Oxoglu/Fe-dep_dioxygenase||IPNS-like
OS03G0123600	-1.0735	3.8441e-08	3.0833e-07	-	Uncharacterised_Cys-rich
OS03G0123800	2.4826	1.0791e-08	9.2231e-08	-	-
OS03G0124000	2.4756	6.2949e-16	1.0031e-14	-	Homeodomain-like||Homeobox_KN_domain||POX_dom||Homeobox_dom
OS03G0124500	-2.244	6.6837e-06	3.9246e-05	-	-
OS03G0125000	-3.9084	4.237e-19	8.0671e-18	RPL5	Ribosomal_L5_domain||Ribosomal_L5_CS||Ribosomal_L5_bac-type||Ribosomal_L5_C||Ribosomal_L5_N
OS03G0125100	1.3953	0.00016816	0.00074732	-	Fatty_acid_hydroxylase
OS03G0125300	1.8601	1.5349e-06	9.9589e-06	-	G_patch_dom
OS03G0125600	2.172	2.4415e-14	3.4978e-13	-	Protein_kinase_ATP_BS||Kinase-like_dom||Ser/Thr_kinase_AS||Ser/Thr_dual-sp_kinase_dom||Ser-Thr/Tyr_kinase_cat_dom||Prot_kinase_dom
OS03G0128000	-6.8258	2.7363e-32	8.6344e-31	-	FAS1_domain
OS03G0128100	-1.447	1.0405e-20	2.19e-19	-	Glyco_trans_48
OS03G0128200	-1.6283	3.2391e-07	2.3044e-06	-	FKS1-like_dom1||VPS_Vta1/CALS_N-dom
OS03G0128700	-1.1005	1.09e-07	8.2946e-07	CPK11	EF_Hand_1_Ca_BS||Protein_kinase_ATP_BS||EF-hand-dom_pair||Kinase-like_dom||Ser/Thr_kinase_AS||Ser/Thr_dual-sp_kinase_dom||EF_hand_dom||Prot_kinase_dom
OS03G0128800	-1.2379	3.2305e-15	4.9031e-14	-	-
OS03G0129300	-1.0897	2.496e-173	5.3718e-171	-	GlycerAld/Erythrose_P_DH||GlycerAld_3-P_DH_AS||GlycerAld_3-P_DH_cat||GlycerAld_3-P_DH_NAD(P)-bd||Glyceraldehyde-3-P_DH_1||DUF_CP12||NAD(P)-bd_dom
OS03G0130300	-4.6372	2.5587e-06	1.6037e-05	-	G_Purothionin||Gamma-thionin||Scorpion_toxin-like
OS03G0130800	1.5939	2.0161e-06	1.2804e-05	-	Bromodomain
OS03G0130900	-1.6644	8.6797e-05	0.00041211	-	Protein_kinase_ATP_BS||Kinase-like_dom||Ser/Thr_kinase_AS||Ser/Thr_dual-sp_kinase_dom||Prot_kinase_dom||ConA-like_subgrp
OS03G0132800	1.6753	1.3234e-05	7.3663e-05	-	Kinase-like_dom||Prot_kinase_dom||TPR-like_helical
OS03G0133900	-1.4115	5.2391e-06	3.1223e-05	SAT2	Hexapep_transf_CS||Trimer_LpxA-like||Ser_AcTrfase_N||Ser_O-AcTrfase||Hexapep_transf
OS03G0134500	-4.9212	2.0422e-05	0.00010978	-	Cyt_P450_CS||Cyt_P450_E_grp-I||Cyt_P450
OS03G0135300	-2.5371	2.2587e-06	1.4245e-05	-	Thioredoxin-like_fold||Glutathione-S-Trfase_C-like||GST_C||Glutathione_S-Trfase_N
OS03G0135400	1.5143	0.00037165	0.0015365	-	Leu-rich_rpt_Cys-con_subtyp||F-box_dom
OS03G0136500	2.8478	3.317e-11	3.664e-10	-	Mss4-like||Met_Sox_Rdtase_MsrB
OS03G0136900	2.4843	1.8279e-35	6.2857e-34	-	Aconitase_4Fe-4S_BS||Aconitase/3IPM_dehydase_swvl||Aconitase/Fe_reg_prot_2||Acoase/IPM_deHydtase_lsu_aba||AconitaseA/IPMdHydase_ssu_swvl||Acoase/IPM_deHydtase||Acnase/IPM_dHydase_lsu_aba_1/3||Aconitase/IPMdHydase_lsu_aba_2
OS03G0137600	-1.9885	1.2892e-06	8.4831e-06	-	DUF4079
OS03G0138000	1.9469	0.00016306	0.00072788	-	-
OS03G0139100	1.5126	4.9511e-12	5.8431e-11	-	Ribosomal_L14_dom||Ribosomal_L14_CS||Ribosomal_L14b/L23e
OS03G0139200	2.2283	5.287e-18	9.5625e-17	-	DUF3527
OS03G0140100	-5.5585	3.4548e-18	6.2902e-17	-	Cyt_P450_CS||Cyt_P450_E_grp-I||Cyt_P450
OS03G0140200	-6.258	9.0351e-15	1.3302e-13	-	Cyt_P450_CS||Cyt_P450_B||Cyt_P450
OS03G0141000	1.3135	0.00012766	0.00058387	-	Ribosomal_L21e_CS||Translation_prot_SH3-like||Ribosomal_L21e
OS03G0141200	1.8594	3.1486e-55	1.6568e-53	-	Glyco_hydro_14_CS||Glycoside_hydrolase_SF||Glyco_hydro_14||Glyco_hydro_14B_pln||Glyco_hydro_catalytic_dom
OS03G0142800	2.5411	4.8595e-37	1.7301e-35	ABCC13	P-loop_NTPase||ABC_transporter_CS||ABC1_TM_dom||AAA+_ATPase||ABC_transporter-like
OS03G0143851	-1.9941	0.0013047	0.0047195	-	Cytoplasmic_FMR1-int
OS03G0145500	-1.0578	0.0005231	0.0020944	-	uDENN_dom||dDENN_dom||DENN_dom
OS03G0146100	-3.9282	3.1577e-11	3.4921e-10	TIP1-1	Aquaporin-like||MIP_CS||MIP
OS03G0146300	-1.8299	0.00065263	0.002549	CKS1	Cyclin-dep_kinase_reg-sub
OS03G0147400	1.4174	1.6542e-06	1.0679e-05	-	Cit_transptr-like_dom
OS03G0148400	3.0325	0.00098143	0.003668	-	UPF0503
OS03G0148700	1.8482	2.137e-06	1.3518e-05	-	Protein_kinase_ATP_BS||Kinase-like_dom||Ser/Thr_kinase_AS||Ser/Thr_dual-sp_kinase_dom||Prot_kinase_dom||ConA-like_subgrp
OS03G0149300	-3.1648	7.4592e-07	5.0628e-06	-	DMT||WAT1-related
OS03G0151800	1.5481	3.539e-07	2.5078e-06	-	P-loop_NTPase||Asp_de-COase-like_dom||AAA_ATPase_CDC48||Cdc48_dom2||ATPase_AAA_CS||ATPase_AAA_core||AAA+_ATPase||CDC4_N-term_subdom||CDC48_domain_2-like
OS03G0152000	4.2205	4.4036e-32	1.3737e-30	-	HeavyMe-assoc_HMA
OS03G0153400	-1.6438	0.0010304	0.0038329	-	Fe-S_metab-assoc_dom
OS03G0153500	-4.1924	7.2725e-07	4.9484e-06	-	Pyr_nucl-diS_OxRdtase_FAD/NAD||mOase_FAD-bd
OS03G0153900	-4.6054	1.2456e-12	1.5502e-11	-	Pyr_nucl-diS_OxRdtase_FAD/NAD||mOase_FAD-bd
OS03G0154000	-6.2952	8.7505e-05	0.00041475	-	Pyr_nucl-diS_OxRdtase_FAD/NAD||mOase_FAD-bd
OS03G0154100	-5.224	1.486e-05	8.2051e-05	-	Pyr_nucl-diS_OxRdtase_FAD/NAD||mOase_FAD-bd
OS03G0156700	3.9968	6.9215e-46	2.9725e-44	-	-
OS03G0157900	2.1951	2.8334e-72	2.0714e-70	-	Pser_aminoTfrase||Aminotrans_V_PyrdxlP_BS||PyrdxlP-dep_Trfase||Aminotrans_V/Cys_dSase||PyrdxlP-dep_Trfase_major_sub1||PyrdxlP-dep_Trfase_major_sub2
OS03G0158300	-1.1396	6.8885e-14	9.5129e-13	-	Gal_mutarotase_SF_dom||Glyco_hydro-type_carb-bd_sub
OS03G0158500	1.2279	1.1897e-05	6.698e-05	-	YTH_domain
OS03G0159100	1.6285	4.9992e-05	0.00024927	-	Protein_kinase_ATP_BS||Kinase-like_dom||Ser/Thr_kinase_AS||Ser-Thr/Tyr_kinase_cat_dom||Prot_kinase_dom||ConA-like_subgrp
OS03G0159900	1.0395	1.8009e-06	1.154e-05	-	-
OS03G0160100	1.5753	3.0532e-12	3.6874e-11	-	Protein_kinase_ATP_BS||Kinase-like_dom||Ser/Thr_kinase_AS||Ser/Thr_dual-sp_kinase_dom||Ser-Thr/Tyr_kinase_cat_dom||Prot_kinase_dom
OS03G0163300	-1.1878	6.5271e-05	0.00031836	-	Pyr_nucl-diS_OxRdtase_FAD/NAD||FAD/NAD-linked_Rdtase_dimer||Pyr_OxRdtase_I_AS||Glut-diS_reduct||Pyr_nucl-diS_OxRdtase_dimer
OS03G0168200	2.0991	4.9321e-14	6.8805e-13	-	DUF3110
OS03G0169900	1.4873	1.2423e-07	9.3496e-07	-	TypeIII_avirulence_cleave
OS03G0170200	-2.8433	0.00037382	0.0015438	-	-
OS03G0170400	1.9401	4.695e-06	2.8199e-05	-	Protein_kinase_ATP_BS||Kinase-like_dom||Ser/Thr_kinase_AS||Ser-Thr/Tyr_kinase_cat_dom||Prot_kinase_dom||ConA-like_subgrp||-
OS03G0170500	-1.6686	7.4109e-12	8.6186e-11	-	DUF304
OS03G0171600	2.3369	5.9112e-69	4.0582e-67	-	Kelch_1||Gal_Oxidase_b-propeller
OS03G0171900	-1.8709	0.00031249	0.0013138	-	PyrdxlP-dep_Trfase||Aminotrans_3||PyrdxlP-dep_Trfase_major_sub1||PyrdxlP-dep_Trfase_major_sub2
OS03G0173500	-1.3998	0.0009467	0.003552	-	-
OS03G0175600	-2.6294	7.2457e-07	4.9319e-06	-	C-N_Hydrolase
OS03G0177100	-2.0218	0.00010271	0.0004795	-	-
OS03G0177900	1.3398	3.7691e-14	5.32e-13	REFA2	P-loop_NTPase||Transl_elong_EF1A/Init_IF2_C||Transl_B-barrel||Transl_elong_EF1A_euk/arc||Transl_elong_EFTu/EF1A_2||Transl_elong_EFTu/EF1A_C||EF_GTP-bd_dom||G_TR_CS
OS03G0178000	1.4163	1.0565e-15	1.6601e-14	REFA2	P-loop_NTPase||Transl_elong_EF1A/Init_IF2_C||Transl_B-barrel||Transl_elong_EF1A_euk/arc||Transl_elong_EFTu/EF1A_2||Transl_elong_EFTu/EF1A_C||EF_GTP-bd_dom||G_TR_CS
OS03G0178200	-4.1917	2.1826e-10	2.232e-09	-	Uncharacterised_Ycf19
OS03G0179900	-1.3301	9.0062e-20	1.7895e-18	-	LipOase_CS||LipOase_Fe_BS||LipOase_C||LipOase_pln||PLAT/LH2_dom||Lipoxygenase_domain_3||LipOase
OS03G0180100	-3.8557	2.9723e-24	7.0986e-23	-	DUF1677_pln
OS03G0180500	-1.426	7.3104e-10	7.155e-09	-	-
OS03G0180800	8.4197	4.8046e-05	0.00024041	-	CCT_CS||Tify
OS03G0180900	4.3674	1.5306e-49	7.1504e-48	-	CCT_CS||Tify
OS03G0181100	2.4949	3.2193e-25	7.8651e-24	-	CCT_CS||Tify
OS03G0181800	1.949	4.7189e-05	0.00023667	-	DUF936_pln
OS03G0182400	1.34	4.4106e-09	3.944e-08	-	Syja_N||SAC
OS03G0182800	2.2865	0.00024369	0.0010496	-	DNA-bd_dom||AP2/ERF_dom
OS03G0183200	1.9539	5.8866e-28	1.6061e-26	-	-
OS03G0183300	1.6191	1.265e-51	6.2449e-50	-	DNA-bd_dom||AP2/ERF_dom||-
OS03G0184100	1.949	2.8561e-13	3.7598e-12	-	-
OS03G0184300	-2.6732	1.3905e-27	3.7355e-26	-	-||Glyco_trans_8||Nucleotide-diphossugar_trans||GUX
OS03G0187400	2.8866	1.2682e-15	1.9798e-14	-	-
OS03G0187550	4.9125	8.534e-05	0.00040561	-	-
OS03G0187600	3.3915	7.3533e-09	6.4225e-08	-	GRAM
OS03G0187700	1.9862	8.846e-05	0.00041847	-	T_SNARE_dom
OS03G0188500	7.5154	1.3783e-53	6.9843e-52	-	-
OS03G0189100	3.2374	1.8434e-56	9.9183e-55	-	UPF0503
OS03G0189400	1.6402	1.2774e-06	8.4138e-06	-	ADH_GroES-like||ADH_C||GroES-like||ADH_Zn_CS||NAD(P)-bd_dom||ADH_SF_Zn-type
OS03G0191000	1.4513	4.7314e-14	6.6053e-13	-	P-loop_NTPase||Ankyrin_rpt-contain_dom||Ig_E-set||CG-1_dom||IPT||Ankyrin_rpt||IQ_motif_EF-hand-BS||Ig-like_fold
OS03G0191200	-2.9079	5.1605e-05	0.00025647	-	WW_dom
OS03G0191400	2.4135	3.3671e-05	0.00017407	-	P-loop_NTPase||Small_GTPase_Ras||Small_GTP-bd_dom||Small_GTPase_Rab_type||Small_GTPase_Rho||Ran_GTPase||Small_GTPase
OS03G0192400	-1.4251	2.9247e-10	2.9641e-09	-	GRIM-19
OS03G0192700	2.6765	9.5919e-28	2.606e-26	INO1	Myo-inos-1-P_Synthase_GAPDH||Myo-inos-1-P_Synthase||NAD(P)-bd_dom
OS03G0193300	-2.7814	0.00073208	0.0028208	-	-
OS03G0194900	3.1648	7.0173e-77	5.4638e-75	-	UCP037471||Cyt_b561/ferric_Rdtase_TM||DOMON_domain||Cyt_b561_euk
OS03G0195475	-2.8868	7.4305e-06	4.3418e-05	-	-
OS03G0196400	-2.2809	3.1387e-11	3.473e-10	-	UPF0497_TM_pln||UPF0497_TM_pln_subgr
OS03G0196800	-2.3307	3.4533e-11	3.808e-10	-	Ribosomal_S10_dom||Ribosomal_S10_CS||Ribosomal_S10
OS03G0197000	-1.1148	0.00045536	0.0018467	-	UPP_synth-like
OS03G0197100	-6.6154	5.3008e-14	7.3734e-13	-	MFS_dom||Sugar_transporter_CS||Sub_transporter||Sugar/inositol_transpt
OS03G0198500	-1.1438	0.00095383	0.0035774	-	PPPDE_dom
OS03G0200200	-3.2303	6.569e-20	1.3175e-18	-	DUF4228_plant
OS03G0200500	1.5027	4.0397e-08	3.2375e-07	RPS3A	Ribosomal_S3Ae_CS||Ribosomal_S3Ae||Ribosomal_S1/3_euk
OS03G0203200	1.9179	1.9039e-80	1.5452e-78	D14	AB_hydrolase_1||AB_hydrolase||D14_fam
OS03G0203700	4.4805	4.9017e-23	1.1339e-21	-	Ca_ATPase_N_dom||ATPase_P-typ_cyto_domN||HAD-like_dom||ATPase_P-typ_P_site||ATPase_P-typ_transduc_dom_A||ATPase_P-typ_Ca-transp_plasma||ATPase_P-typ_cation-transptr_C||ATPase_P-typ_cation-transptr_N||Cation_transp_P_typ_ATPase||ATPase_P-typ_TM_dom
OS03G0203800	2.0458	5.5911e-08	4.4102e-07	CYCD5-3	Cyclin-like||Cyclin_N||Cyclin_C-dom
OS03G0205000	1.7544	3.7746e-06	2.301e-05	-	UBA-like||CUE
OS03G0205400	2.043	3.5283e-06	2.1592e-05	-	5-3_exonuclease_C||XPG_CS||HhH2||XPG-I_dom||XPG_DNA_repair_N||XPG/Rad2||XPG/Rad2_eukaryotes||PIN_domain-like
OS03G0207400	3.8178	1.6651e-50	7.9535e-49	-	PP2C-like_dom||PP2C_Mn2_Asp60_BS||Protein_Pase_2C
OS03G0208900	-1.0633	7.6072e-06	4.4382e-05	-	NTP_transferase||Hexapep_transf||Nucleotide-diphossugar_trans
OS03G0211500	-1.9912	9.8309e-07	6.5681e-06	-	Remorin_C
OS03G0211600	-2.4352	0.00062169	0.0024402	-	Pentatricopeptide_repeat||TPR-like_helical
OS03G0211700	-1.3989	2.7581e-09	2.5313e-08	-	Glycoside_hydrolase_SF||Glyco_hydro_79
OS03G0211800	-2.4239	4.0544e-14	5.6969e-13	-	Glyco_trans_8||Nucleotide-diphossugar_trans||GAUT
OS03G0211900	-1.5339	0.00017588	0.00077856	-	Leu-rich_rpt_4||LRR-contain_N2||Leu-rich_rpt_typical-subtyp||Leu-rich_rpt
OS03G0213300	1.0635	8.7982e-05	0.00041641	-	-
OS03G0213900	-1.2651	8.5956e-12	9.942e-11	-	KH_dom_type_1||KH_prot
OS03G0214200	3.2202	6.4342e-19	1.2082e-17	-	Ninja_fam||Jas||NINJA_B
OS03G0215700	-3.6489	2.1122e-05	0.00011336	MAP70.4	MAP70
OS03G0215900	-5.7326	6.9725e-11	7.4484e-10	-	Pentatricopeptide_repeat||Smr/MutS2_C||TPR-like_helical
OS03G0216600	1.4539	2.5415e-10	2.5893e-09	-	Glyco_hydro_31_N_dom||Glycoside_hydrolase_SF||Gal_mutarotase_SF_dom||Glyco_hydro_31||Glyco_hydro_31_AS
OS03G0217000	-1.3681	1.3162e-05	7.3308e-05	-	-
OS03G0217400	-2.0289	0.00070838	0.0027422	-	-
OS03G0218400	3.2713	3.4714e-236	1.127e-233	-	MFS_dom||Sugar_transporter_CS||Sub_transporter||Sugar/inositol_transpt
OS03G0219800	-2.0818	2.033e-05	0.00010935	-	-
OS03G0219900	-2.289	3.7775e-12	4.5137e-11	-	Ribosomal_L18e/L15P||Ribosomal_L15_bac-type||Ribosomal_L15_CS||Ribosomal_L15
OS03G0220700	1.2898	0.00014334	0.00064845	-	-
OS03G0221100	-2.5403	0.00090416	0.0034091	-	Trypsin-like_Pept_dom||Peptidase_S1C||PDZ
OS03G0223000	-2.5708	5.6715e-26	1.4332e-24	-	Kinase-like_dom||Prot_kinase_dom||Protein_kinase_ATP_BS||LRR-contain_N2
OS03G0223100	-2.2252	3.0842e-17	5.2934e-16	-	Cyt_P450_CS||Cyt_P450_E_grp-I||Cyt_P450
OS03G0223301	-2.0589	1.5213e-17	2.6734e-16	-	-
OS03G0224200	2.5767	4.8794e-38	1.787e-36	-	Myb_dom||Response_reg_B-typ_pln||CheY-like_superfamily||Homeodomain-like||Myb_dom_plants||Sig_transdc_resp-reg_receiver||SANT/Myb
OS03G0224700	4.4399	8.4673e-85	7.2728e-83	HSFA9	HSF_DNA-bd||WHTH_DNA-bd_dom||HSF_fam
OS03G0225700	2.2405	1.4524e-05	8.0307e-05	-	WAK_GUB||Protein_kinase_ATP_BS||Kinase-like_dom||Ser/Thr_kinase_AS||Ser/Thr_dual-sp_kinase_dom||Ser-Thr/Tyr_kinase_cat_dom||Prot_kinase_dom||ConA-like_subgrp
OS03G0225900	4.6029	2.4841e-30	7.2864e-29	CYP74A2	Cyt_P450
OS03G0226600	1.5298	1.2901e-07	9.6754e-07	-	-
OS03G0226700	-2.3805	1.0906e-05	6.1912e-05	-	-
OS03G0230300	5.8528	9.9543e-169	1.9861e-166	-	RST||Poly(ADP-ribose)pol_cat_dom
OS03G0230500	1.2858	5.7335e-05	0.00028217	ITPK2	Inositol_tetrakis-P_1-kinase
OS03G0232400	-2.5935	3.3274e-05	0.00017207	-	Phytosulfokine
OS03G0232800	-2.4422	1.2036e-07	9.0832e-07	-	LACT/PDAT_acylTrfase||AB_hydrolase
OS03G0234600	-1.0039	0.0011455	0.0042023	-	-
OS03G0235400	-3.1648	0.00084805	0.0032172	-	-
OS03G0235900	-2.2773	1.649e-05	9.0399e-05	-	MFS_dom||POT_fam
OS03G0236200	6.4158	2.2285e-184	5.2056e-182	-	PyrdxlP-dep_Trfase||Glutamate_decarboxylase||PyrdxlP-dep_de-COase||PyrdxlP-dep_Trfase_major_sub1
OS03G0237600	-1.0725	0.00010269	0.0004795	-	MAP65_Ase1_PRC1
OS03G0238700	3.2234	6.1997e-05	0.00030386	-	Pro_4_hyd_alph||Oxoglu/Fe-dep_dioxygenase
OS03G0238800	1.1125	0.0001073	0.00049945	-	AlkB-like
OS03G0241200	1.9247	2.8419e-12	3.443e-11	-	Ribosomal_L7Ae/L8/Nhp2||Ribosomal_L7Ae/L30e/S12e/Gad45||Ribosomal_L7Ae_CS||H/ACA_rnp_Nhp2_euk||L30e-like
OS03G0241600	-1.2568	2.0408e-14	2.9369e-13	-	Protein_kinase_ATP_BS||Kinase-like_dom||Ser/Thr_kinase_AS||UspA||Ser/Thr_dual-sp_kinase_dom||Ser-Thr/Tyr_kinase_cat_dom||Prot_kinase_dom||Rossmann-like_a/b/a_fold
OS03G0241900	3.3541	1.2846e-61	7.6416e-60	-	Senescence/spartin
OS03G0243100	2.5586	8.4011e-40	3.1928e-38	ADF5	Actin-bd_cofilin/tropomyosin||ADF/Cofilin/Destrin||ADF-H/Gelsolin-like_dom
OS03G0243900	-5.2852	2.1902e-08	1.8129e-07	-	Thaumatin
OS03G0244000	-1.8387	0.00020359	0.0008889	-	HSP_DnaJ_Cys-rich_dom
OS03G0244200	2.9424	1.2177e-05	6.8361e-05	-	Thaumatin_CS||Thaumatin
OS03G0245700	-1.1725	2.5162e-08	2.0658e-07	-	Thiolase-like||ACP_syn_III_C||FAE1_typ3_polyketide_synth||3-ktacl-CoA_syn
OS03G0247000	-1.2637	5.0007e-06	2.9932e-05	-	Clp_N||Dbl_Clp-N
OS03G0247100	1.3918	0.00079635	0.0030379	-	-
OS03G0247900	2.8247	6.8408e-72	4.9632e-70	-	ACT_dom
OS03G0248000	1.7648	1.8017e-10	1.8584e-09	-	Autophagy-rel_prot_9
OS03G0249100	1.599	2.8038e-06	1.7482e-05	-	-
OS03G0251000	-1.3281	1.4232e-05	7.8807e-05	-	Hydrophob_seed||Bifunc_inhib/LTP/seed_store
OS03G0251800	2.157	7.6294e-05	0.00036634	-	-||TFIIF_interaction||TFIIF-alpha
OS03G0252100	-1.1306	0.00038323	0.0015781	-	AB_hydrolase_3||AB_hydrolase
OS03G0253100	-1.1153	1.0456e-05	5.9571e-05	-	Ribosomal_S5_D2-typ_fold||Pmev_kin_ERG8||GHMP_kinase_C_dom||GHMP_kinase_N_dom||Ribosomal_S5_D2-typ_fold_subgr
OS03G0253600	-2.2956	4.8876e-11	5.2951e-10	-	-
OS03G0255100	-1.3729	5.6433e-05	0.0002783	-	Glyco_hydro_35_CS||Glycoside_hydrolase_SF||Galactose-bd-like||Glycoside_Hdrlase_35||Lectin_gal-bd_dom||Glyco_hydro_catalytic_dom||Gly_Hdrlase_35_cat
OS03G0255400	-1.6551	1.4623e-06	9.5333e-06	-	FAR1_DNA_bnd_dom||FHY3/FAR1
OS03G0255500	-1.0713	1.2011e-16	1.9901e-15	-	PEPCK_ATP_CS||PEP_carboxykinase_N||PEP_carboxykinase_ATP||PEP_carboxykinase_C
OS03G0258200	2.5705	4.52e-08	3.599e-07	-	AB_hydrolase_3||Lipase_GDXG_AS||AB_hydrolase
OS03G0261800	-2.4297	2.3554e-65	1.5294e-63	-	FAF
OS03G0264400	1.3881	0.00056701	0.0022509	OSASA2	Anth_synth_I_like||Chorismate-bd_C||Anth_synth_I_N||ADC_synthase||Anth_synth_I_PabB
OS03G0265400	-3.0447	5.1846e-15	7.7643e-14	-	Ribosomal_L4_dom||Ribosomal_L4/L1e_bac-type||Ribosomal_L4/L1e
OS03G0265500	1.1751	1.7027e-05	9.2967e-05	-	-
OS03G0266800	-1.1533	7.0244e-05	0.00034011	-	Protein_kinase_ATP_BS||LRR-contain_N2||Kinase-like_dom||Ser/Thr_kinase_AS||Ser/Thr_dual-sp_kinase_dom||Leu-rich_rpt||Prot_kinase_dom||ConA-like_subgrp||FEI1/2
OS03G0267300	-1.0323	9.9391e-107	1.1265e-104	-	FBPtase||Fructose_bisphosphatase_AS||FBPase_class-1/SBPase
OS03G0267700	1.9474	6.1426e-09	5.4119e-08	-	Mt_carrier_dom||Mitochondrial_sb/sol_carrier||Mit_carrier
OS03G0268900	-2.1253	9.4338e-08	7.2307e-07	-	Sc_DH/Rdtase_CS||Glc/ribitol_DH||DH_sc/Rdtase_SDR||NAD(P)-bd_dom
OS03G0269900	1.6494	3.7081e-10	3.7167e-09	-	DUF604
OS03G0270000	2.1504	3.612e-12	4.324e-11	-	DUF296
OS03G0271100	-1.6414	1.3009e-05	7.2603e-05	-	RNA_pol_sigma_SigB/C/D_plastid||RNA_pol_sigma-70_dom||RNA_pol_sigma_r3_r4||RNA_pol_sigma_r2||RNA_pol_sigma70_r4||RNA_pol_sigma70_r2||RNA_pol_sigma70_r3||RNA_pol_sigma70||WHTH_DNA-bd_dom
OS03G0271600	2.5286	2.1586e-24	5.1748e-23	-	DUF1117||Znf_RING||Znf_RING/FYVE/PHD
OS03G0273200	-8.7597	2.6003e-48	1.1859e-46	LAC10	Laccase||Cu-oxidase_3||Cu-oxidase_2||Cupredoxin||Cu_oxidase_Cu_BS||Cu-oxidase
OS03G0273800	2.2344	1.0997e-32	3.5165e-31	-	HAD-like_dom||Pyr-5-nucltdase||HAD-SF_hydro_IA
OS03G0274000	1.184	8.8083e-10	8.5253e-09	-	Oxysterol-bd_CS||Oxysterol-bd
OS03G0274300	2.1926	1.1146e-69	7.763e-68	-	Myb_dom||Homeodomain-like||SANT/Myb||Ubiquitin_dom||Ubiquitin-rel_dom
OS03G0275500	2.0246	1.7514e-47	7.7832e-46	-	Epsin-like_N||ANTH_dom||ENTH_VHS||Clathrin_Pinositid-bd_GAT-like
OS03G0276500	2.7823	0	0	-	Heat_shock_70_CS||Hsp_70_fam||HSP70_peptide-bd||HSP70_C
OS03G0277100	2.7405	4.7571e-42	1.8904e-40	-	-
OS03G0278300	2.5153	1.6284e-20	3.3719e-19	-	FoP_duplication||RRM_dom||Nucleotide-bd_a/b_plait
OS03G0278900	-1.0054	3.5975e-109	4.2274e-107	-	ATPase_F0-cplx_b/b'su_bac||Tet_transcr_reg_TetR-like_C
OS03G0279000	1.6071	1.2139e-19	2.3946e-18	H2B1	Histone-fold||Histone_core_D||Histone_H2B
OS03G0279200	-1.6726	3.8808e-05	0.0001978	-	Histone-fold||Histone_core_D||Histone_H2A||Histone_H2A_CS||Histone_H2A_C
OS03G0279950	-4.0091	7.1471e-11	7.6223e-10	-	Mog1/PsbP_a/b/a-sand||PSII_PsbP
OS03G0280000	1.4818	4.4936e-12	5.3195e-11	-	P-loop_NTPase||ABC1_TM_dom||AAA+_ATPase||ABC_transporter-like
OS03G0280700	1.7415	0.0009291	0.0034921	-	DUF4378||DUF3741
OS03G0281000	1.6521	2.4983e-20	5.1234e-19	-	PGG_dom||Ankyrin_rpt-contain_dom||Ankyrin_rpt
OS03G0281600	1.0792	1.5404e-05	8.4831e-05	-	ATPase_P-typ_cyto_domN||HAD-like_dom||ATPase_P-typ_P_site||ATPase_P-typ_transduc_dom_A||ATPase_P-typ_cation-transptr_C||ATPase_P-typ_cation-transptr_N||Cation_transp_P_typ_ATPase||ATPase_P-typ_TM_dom
OS03G0283100	-2.5325	3.3937e-26	8.6554e-25	GSTZ5	Thioredoxin-like_fold||Glutathione-S-Trfase_C-like||Glutathione_S-Trfase_N
OS03G0284400	-2.2813	4.2673e-21	9.2045e-20	-	Ribosomal_L10/acidic_P0||Ribosomal_L10
OS03G0284600	-1.2107	1.1625e-10	1.2174e-09	-	Thioredoxin-like_fold
OS03G0285800	3.2043	5.6181e-32	1.7413e-30	MPK5	Protein_kinase_ATP_BS||Kinase-like_dom||MAPK_JNK||Ser/Thr_kinase_AS||MAP_kinase_CS||Ser/Thr_dual-sp_kinase_dom||Prot_kinase_dom
OS03G0286200	2.4963	1.133e-17	2.0075e-16	-	Preph_deHydtase_CS||ACT_dom||Preph_deHydtase
OS03G0286300	1.2586	4.0283e-11	4.4065e-10	-	Tpt_PEP_trans_dom
OS03G0287800	-3.4523	2.0172e-05	0.00010862	-	Glyco_trans_43||Nucleotide-diphossugar_trans
OS03G0288400	1.8161	0.00039338	0.0016159	-	Cyt_c_Oxase_assmbl_COX16
OS03G0289200	1.5647	0.00012988	0.00059315	-	Yip1
OS03G0289400	-2.2572	0.00016249	0.00072612	-	Rhodanese-like_dom
OS03G0290300	2.9994	1.1027e-64	7.0639e-63	-	Fatty_acid_desaturase-1
OS03G0291500	3.5046	3.0732e-23	7.161e-22	-	GATase_2_dom||Asn_synth_AEB||Asn_synthase||Rossmann-like_a/b/a_fold||Ntn_hydrolases_N
OS03G0292100	3.134	5.0838e-57	2.7822e-55	-	PP2C-like_dom||PP2C_Mn2_Asp60_BS||Protein_Pase_2C
OS03G0293100	-1.7221	5.8061e-34	1.9307e-32	-	-
OS03G0293850	-5.0341	2.3784e-25	5.8554e-24	-	-
OS03G0294100	-4.1288	0.0011699	0.0042797	-	-
OS03G0295500	-1.1506	0.00012346	0.00056681	-	CHCH
OS03G0295800	-1.3297	7.9382e-22	1.7619e-20	-	Thioredoxin-like_fold||Interferon-induced_GILT
OS03G0297600	1.5077	7.7587e-11	8.2607e-10	-	Polyketide_cyclase/dehydratase||START-like_dom
OS03G0299600	1.1917	8.9548e-07	6.0267e-06	-	Wound-induced_Wun1
OS03G0300100	2.4214	0.00087567	0.0033128	-	-
OS03G0301200	3.3066	1.1619e-07	8.8037e-07	-	COBRA_pln
OS03G0302200	3.0062	3.0496e-38	1.1233e-36	-	Znf_PHD-finger||Znf_RING_CS||Znf_FYVE_PHD||Znf_PHD||Znf_RING||Znf_RING/FYVE/PHD
OS03G0302800	6.301	3.9956e-07	2.8137e-06	-	DUF761_pln||Glyco_hydro_47
OS03G0306700	5.3836	2.4919e-08	2.0467e-07	-	-
OS03G0306800	1.8098	2.029e-33	6.6433e-32	-	DUF_CP12
OS03G0307000	2.0646	7.0512e-06	4.1277e-05	-	-
OS03G0308100	-1.5862	8.4806e-06	4.8971e-05	-	ClpP/TepA||ClpP_AS||ClpP||ClpP/crotonase-like_dom
OS03G0308800	1.2167	6.5168e-09	5.7206e-08	-	TPR_repeat||TPR_2||TPR-contain_dom||HAT||TPR_1||TPR-like_helical
OS03G0310800	1.1859	1.3829e-07	1.0343e-06	-	EF_Hand_1_Ca_BS||EF-hand-dom_pair||EF_hand_dom
OS03G0311300	-1.012	9.474e-20	1.8785e-18	-	HAD-like_dom||HAD-SF_hydro_IA||Thioredoxin-like_fold||NHL_repeat||6-blade_b-propeller_TolB-like
OS03G0314100	2.34	6.3743e-27	1.668e-25	-	P-loop_NTPase||Helicase_ATP-bd||Helicase-assoc_dom||Helicase_C
OS03G0314800	2.2905	0.00049338	0.0019849	NIN1	Glyco_hydro_100||6-hairpin_glycosidase-like
OS03G0315800	-2.5473	1.4622e-15	2.2659e-14	-	RNA-binding_domain_S1||NA-bd_OB-fold||Rbsml_prot_S1_RNA-bd_dom
OS03G0316900	1.9055	0.00037189	0.0015372	-	P-loop_NTPase||AAA+_ATPase||ABC_transporter-like
OS03G0317000	1.368	0.00016086	0.00071955	-	YTH_domain
OS03G0318600	1.6947	1.1684e-12	1.458e-11	-	TGA_domain||bZIP
OS03G0319300	1.8947	5.0443e-44	2.0823e-42	CAM1-3	EF_Hand_1_Ca_BS||EF-hand-dom_pair||EF_hand_dom
OS03G0319400	2.2726	1.2881e-51	6.3423e-50	CIPK31	KA1/Ssp2_C||NAF/FISL_domain||Protein_kinase_ATP_BS||Kinase-like_dom||Ser/Thr_kinase_AS||NAF_dom||Ser/Thr_dual-sp_kinase_dom||Prot_kinase_dom
OS03G0320600	2.6013	4.8184e-20	9.7456e-19	-	VQ
OS03G0321500	1.7701	5.5651e-09	4.9417e-08	-	DUF630||DUF632
OS03G0322200	4.0952	5.3122e-05	0.00026312	-	-
OS03G0322600	-1.0683	1.7501e-07	1.2938e-06	-	-
OS03G0322800	2.0138	1.3276e-05	7.388e-05	-	Engulfment_cell_motility_ELMO
OS03G0323200	-2.0081	1.5649e-92	1.4693e-90	CHLH	-||BchH||CobN/Mg_chltase
OS03G0324300	1.031	5.1819e-05	0.0002574	-	Ethylene_insens-like_DNA-bd
OS03G0326000	3.4155	1.1504e-06	7.6244e-06	-	ATPase_P-typ_Plipid-transp||P_typ_ATPase_c
OS03G0326100	3.1001	6.1315e-07	4.2094e-06	-	ATPase_P-typ_cyto_domN||HAD-like_dom||ATPase_P-typ_P_site||ATPase_P-typ_transduc_dom_A||ATPase_P-typ_Plipid-transp||P-type_ATPase_N
OS03G0327100	4.28	3.5159e-126	4.88e-124	-	NAC-dom
OS03G0328000	-1.3739	7.6619e-05	0.00036772	-	DHR-2||DOCK_C||DOCK
OS03G0328900	1.4306	1.6428e-05	9.0109e-05	-	Znf_CCCH||RRM_dom||Nucleotide-bd_a/b_plait
OS03G0330300	-1.003	1.8183e-08	1.5222e-07	-	-
OS03G0331600	-1.7174	6.8799e-19	1.2907e-17	-	Uncharacterised_Ycf54
OS03G0331700	4.5855	1.8889e-109	2.2472e-107	CML27	EF_Hand_1_Ca_BS||EF-hand-dom_pair||EF_hand_dom
OS03G0332400	-3.576	2.5333e-07	1.838e-06	-	Hydroxyacylglutathione_Hdrlase||Beta-lactamas-like||HAGH_C
OS03G0333400	-4.0519	3.1055e-32	9.7833e-31	-	PSII_Pbs27
OS03G0333700	-2.6047	1.6264e-07	1.2075e-06	-	-
OS03G0336000	-1.1696	7.3902e-05	0.00035602	-	Pentatricopeptide_repeat||TPR-like_helical
OS03G0337200	-1.6822	1.6825e-05	9.2025e-05	-	-
OS03G0337500	1.9095	2.2108e-05	0.00011841	-	K+_transporter
OS03G0337800	1.3351	0.00040165	0.0016453	-	Ribosomal_L19/L19e_CS||Ribosomal_L19/L19e_dom||Ribosomal_L19/L19e_dom1||Ribosomal_L19/L19e_dom3||Ribosomal_L19/L19e
OS03G0337900	2.0162	3.6797e-11	4.0436e-10	-	Fumarate_lyase_N||Fumarate_lyase_CS||Fumarase_C_C||L-Aspartase-like||Fum_hydII||Fumarate_lyase_fam||Fumarase/histidase_N
OS03G0342900	1.3254	2.2828e-18	4.1882e-17	-	Auxin_repressed
OS03G0343700	2.3086	2.1477e-07	1.5713e-06	-	Brix
OS03G0343900	-3.5297	6.4168e-91	5.8807e-89	-	PSII_PsbX
OS03G0349600	-1.8034	6.0881e-12	7.1279e-11	-	-
OS03G0350100	2.0682	6.6428e-06	3.9041e-05	-	NOSIC||NOP5_N||Nop_dom
OS03G0350300	2.6651	4.5639e-20	9.2407e-19	-	NOSIC||NOP5_N||Nop_dom
OS03G0351100	1.3863	2.4954e-11	2.7821e-10	-	CCT_domain||Znf_B-box
OS03G0351200	-1.8394	3.1959e-07	2.2756e-06	DVR	Epimerase_deHydtase||NAD(P)-bd_dom
OS03G0351300	2.9849	7.979e-80	6.4215e-78	-	Glycoside_hydrolase_SF||Glyco_hydro_14||Glyco_hydro_catalytic_dom
OS03G0351700	3.4661	0.00052619	0.0021054	-	-
OS03G0352200	-2.7059	3.0442e-09	2.7739e-08	-	-
OS03G0352300	1.6034	0.0001182	0.00054488	-	NOSIC||NOP5_N||Nop_dom||-
OS03G0353400	1.1074	4.5538e-14	6.3667e-13	-	-
OS03G0356300	-3.7883	2.5011e-05	0.00013263	-	Ribosomal_L6_a/b-dom||Ribosomal_L6_bac-type||Ribosomal_L6_CS||Ribosomal_L6
OS03G0356400	-1.7023	6.8039e-05	0.00033001	-	Thioredoxin-like_fold||Glutaredoxin
OS03G0356414	3.1125	0.00025905	0.0011083	-	7-in-absentia-prot_TRAF-dom||Znf_SIAH||TRAF-like||Znf_RING||Znf_RING/FYVE/PHD||SIAH-type||SINA_like
OS03G0356700	-1.0326	1.0955e-07	8.3334e-07	-	Gelsolin_dom||Villin/Gelsolin||Villin_headpiece||ADF-H/Gelsolin-like_dom
OS03G0358000	1.4658	1.1283e-06	7.4831e-06	-	CID_dom||PWWP_dom
OS03G0359100	-3.4201	1.419e-06	9.2763e-06	-	-
OS03G0360600	-1.5584	2.0662e-30	6.1074e-29	-	Mit_transcrip_term-rel
OS03G0362200	1.0905	0.0003622	0.001502	-	ARM-type_fold||ARM-like
OS03G0363500	-1.6861	9.8747e-06	5.6477e-05	-	-||MFS_dom||Sugar_transporter_CS||Sub_transporter||Sugar/inositol_transpt
OS03G0364400	-1.0815	1.6193e-11	1.8309e-10	-	Protein_kinase_ATP_BS||Kinase-like_dom||Ser/Thr_kinase_AS||Ser-Thr/Tyr_kinase_cat_dom||Prot_kinase_dom
OS03G0367101	-4.3458	2.8863e-13	3.7943e-12	-	Cyt_P450_E_grp-I||Cyt_P450
OS03G0367150	-3.6538	5.0378e-12	5.9382e-11	-	-
OS03G0370000	1.6346	0.00011198	0.00051871	-	BCDHK/PDK_N||Sig_transdc_His_kinase_core||Sig_transdc_His_kin-like_C||HATPase_ATP-bd
OS03G0370900	-1.7523	1.939e-05	0.0001048	-	Cyt_P450_CS||Cyt_P450_E_grp-I||Cyt_P450
OS03G0373500	7.7543	0.00089782	0.0033866	-	-
OS03G0374400	3.8856	1.1879e-30	3.5331e-29	-	SNARE_assoc
OS03G0374600	1.7485	3.8863e-06	2.3579e-05	-	Glycoside_hydrolase_SF||X8||Glyco_hydro_17||Glyco_hydro_catalytic_dom
OS03G0381200	-1.7974	2.5651e-05	0.0001358	-	F-actin_capping_bsu_CS||CapZ_beta
OS03G0382100	-2.4472	5.2532e-09	4.6713e-08	-	Thiolase-like||ACP_syn_III_C||FAE1_typ3_polyketide_synth||3-ktacl-CoA_syn
OS03G0382350	-1.991	5.7076e-17	9.6151e-16	-	-
OS03G0386000	1.5359	3.5707e-09	3.2338e-08	-	-
OS03G0386500	2.5129	0.00023587	0.0010197	TPP9	HAD-like_dom||HAD-SF_hydro_IIB||Trehalose_PPase
OS03G0387500	-1.831	0.0012994	0.0047049	-	-
OS03G0387900	1.556	2.6109e-33	8.4761e-32	-	-
OS03G0388500	1.7239	6.7567e-07	4.6221e-06	-	P-loop_NTPase||IQ_motif_EF-hand-BS
OS03G0388900	-1.1161	2.433e-36	8.5509e-35	-	Pept_C14_caspase||Caspase-like_dom
OS03G0389100	-3.7559	1.2655e-06	8.3386e-06	-	Pept_C14_caspase||Caspase-like_dom
OS03G0389601	2.2826	6.875e-09	6.024e-08	-	-
OS03G0390000	1.7069	1.267e-07	9.5169e-07	-	Ribosomal_S6e_CS||Ribosomal_S6_euk||Ribosomal_S6e
OS03G0390200	1.4878	2.1029e-05	0.00011292	SAPK1	Protein_kinase_ATP_BS||Kinase-like_dom||Ser/Thr_kinase_AS||Ser/Thr_dual-sp_kinase_dom||Prot_kinase_dom
OS03G0390900	-2.2739	1.0534e-05	5.9995e-05	-	DUF3411_plant
OS03G0395900	-3.4954	1.4784e-25	3.6777e-24	-	SWAP_N_domain
OS03G0399600	-1.4148	0.00041918	0.0017119	-	-
OS03G0399800	-5.8935	3.5425e-17	6.0476e-16	-	Mannose-bd_lectin
OS03G0400600	2.1069	3.9269e-09	3.5356e-08	-	-
OS03G0400700	-5.3605	4.8644e-05	0.00024294	-	LEA-5
OS03G0401100	-4.2745	5.7674e-25	1.4037e-23	-	Protein_kinase_ATP_BS||Kinase-like_dom||Prot_kinase_dom||OPR_PB1
OS03G0402000	-1.6432	9.6887e-10	9.3371e-09	-	NO_sig/Golgi_transp_ligand-bd||TRAPP_I_complex_Bet3||TRAPP_component
OS03G0402800	1.4004	3.7647e-14	5.3178e-13	-	CCT_CS||Tify
OS03G0405900	4.2773	4.6188e-101	4.9424e-99	-	Thioredoxin_CS||Thioredoxin-like_fold||C1_3
OS03G0408300	1.2154	1.8975e-06	1.2107e-05	-	Ribosomal_L18e/L15P||Ribosomal_L15_CS||Ribosomal_L15
OS03G0409100	-3.2356	1.1227e-12	1.4061e-11	-	PUA-like_domain||Pept_S16_N
OS03G0411300	-2.2746	4.4676e-49	2.0521e-47	-	EF_Hand_1_Ca_BS||EF-hand-dom_pair||EF_hand_dom
OS03G0411500	-1.8724	4.8234e-05	0.00024116	-	ClpP/TepA||ClpP_AS||ClpP||ClpP/crotonase-like_dom
OS03G0411900	-2.0378	0.00051534	0.0020672	-	-
OS03G0412300	-5.0684	4.4189e-17	7.477e-16	-	HeavyMe-assoc_HMA
OS03G0412400	-2.8405	0.00092229	0.003472	-	-
OS03G0412900	-3.2334	2.5246e-09	2.3259e-08	-	DEK_C||Homeodomain-like
OS03G0413000	-2.109	2.3966e-07	1.7441e-06	-	Histone-fold||CBFA_NFYB_domain||Transcrpt_fac_NFYB/HAP3_CS
OS03G0413100	1.5892	0.00075683	0.0029042	-	ACT_dom||-
OS03G0414400	-4.3696	0.00017629	0.00077984	-	HSP_DnaJ_Cys-rich_dom
OS03G0418600	-1.1162	0.0011094	0.0040829	-	-
OS03G0419100	1.3412	4.5271e-06	2.7277e-05	-	Ninja_fam||Jas||NINJA_B
OS03G0421800	-4.0855	9.5673e-11	1.0119e-09	-	X8
OS03G0423300	6.5864	1.1265e-10	1.1817e-09	-	Ferritin-like_SF||Fatty_acid_desaturase-2||RNR-rel
OS03G0423850	-1.2456	2.0849e-19	4.0502e-18	-	P-loop_NTPase
OS03G0425000	-3.0489	0.00018077	0.00079723	-	-||RAP
OS03G0427000	1.6525	6.2554e-05	0.0003062	-	-
OS03G0429000	1.2756	1.906e-05	0.0001031	-	Prot_inh_cystat_CS||Prot_inh_cystat||Cystatin||Prot_inh_cystat_cons-reg
OS03G0431100	-1.6782	1.43e-13	1.9222e-12	-	-
OS03G0431200	2.0995	0.00058357	0.002308	-	Acyl_CoA_acyltransferase||NH2A_AcTrfase_ArgA||Asp/Glu/Uridylate_kinase||GNAT_dom
OS03G0432900	1.1288	6.6576e-05	0.00032382	-	-
OS03G0437200	6.2522	7.2758e-08	5.6444e-07	-	Znf_C2H2-like||Znf_C2H2||Znf_C2H2/integrase_DNA-bd
OS03G0437600	3.4796	7.5602e-05	0.00036329	D14L	AB_hydrolase_1||AB_hydrolase
OS03G0438100	-1.3443	2.8828e-24	6.8936e-23	-	Allene_ox_cyc
OS03G0439700	1.492	1.5955e-12	1.9716e-11	-	Uncharacterised_Ycf36
OS03G0440900	1.56	3.6166e-23	8.3967e-22	-	LRR-contain_N2||Leu-rich_rpt||SERK
OS03G0445700	4.1504	1.4619e-05	8.0763e-05	-	LOB
OS03G0448500	-1.5256	3.7912e-06	2.3097e-05	-	EF-hand-dom_pair||-
OS03G0448600	2.6389	5.978e-08	4.6946e-07	-	G-protein_beta_WD-40_rep||WD40_repeat_dom||WD40_repeat||WD40/YVTN_repeat-like_dom
OS03G0452300	-2.8476	2.3285e-12	2.8426e-11	-	Ribosomal_S5_D2-typ_fold||Ribosomal_S5_N_CS||dsRNA-bd_dom||Ribosomal_S5_N||Ribosomal_S5_bac-type||Ribosomal_S5_C||Ribosomal_S5_D2-typ_fold_subgr||Ribosomal_S5
OS03G0454300	-1.4472	1.8706e-06	1.1943e-05	-	-
OS03G0559700	1.4773	4.64e-16	7.4372e-15	-	-
OS03G0562000	-1.9715	4.2007e-07	2.9505e-06	-	DNA-bd_pseudobarrel
OS03G0563300	-2.3991	4.382e-21	9.4412e-20	CHLI	P-loop_NTPase||Mg_chelatase_ATPase-isu||AAA+_ATPase||Mg_chelatse_chII
OS03G0565200	-1.1732	3.9457e-17	6.7119e-16	-	HAD-like_dom||HAD-SF_hydro_IA
OS03G0566800	1.711	2.6463e-05	0.00013967	-	P-loop_NTPase||RNA_helicase_DEAD_Q_motif||Helicase_ATP-bd||DNA/RNA_helicase_DEAD/DEAH_N||Helicase_C||RNA-helicase_DEAD-box_CS
OS03G0568500	2.9992	8.4984e-20	1.6921e-18	-	UPF0136_TM
OS03G0568900	-1.1568	2.4337e-11	2.7166e-10	-	Purple_acid_PPase_C_dom||Purple_acid_Pase-like_N||PEstase_dom||Purple_acid_Pase_N||Metallo-depent_PP-like
OS03G0571700	-2.3141	1.6315e-12	2.0135e-11	-	MATE
OS03G0574900	1.2537	8.5675e-07	5.7782e-06	HAK27	K+_transporter
OS03G0577000	1.0069	0.00017009	0.00075568	-	Ribosomal_S3_CS||KH_prok-type||Ribosomal_S3_euk/arc||KH_dom_type_2||Ribosomal_S3_C||KH_dom-like_a/b
OS03G0577500	-2.7466	3.214e-08	2.6074e-07	-	DUF4094||Glyco_trans_31
OS03G0580200	2.6248	1.264e-27	3.4147e-26	-	SGNH_hydro
OS03G0582000	-1.3397	9.3438e-06	5.3633e-05	-	FormiminoTrfase_N/C_subdom||Formiminotransferase_N
OS03G0583800	1.1625	3.6946e-11	4.0577e-10	-	Mpv17_PMP22
OS03G0584050	-2.8462	6.2478e-07	4.2862e-06	-	-
OS03G0586700	1.1632	3.7899e-05	0.00019353	-	Prot-tyrosine_phosphatase-like
OS03G0587100	-2.6266	2.9248e-15	4.4603e-14	-	LOG_fam
OS03G0591000	-3.0882	6.6009e-05	0.00032147	-	-
OS03G0592500	-1.3461	0	0	RCABP89	Chlorophyll_a/b-bd_dom||Chloroa_b-bind||Chloro_AB-bd_pln
OS03G0593200	-1.5563	0.00063913	0.0025009	-	FAD-bd_2||Transptr-assoc_dom||DUF21||CBS_dom||CO_DH_flavot_FAD-bd_sub2
OS03G0593700	-3.0549	0.00017342	0.00076801	-	-
OS03G0595300	-2.7844	1.9082e-10	1.9619e-09	-	-
OS03G0595800	2.6218	5.9312e-26	1.4968e-24	-	-
OS03G0597200	-2.6552	1.7186e-10	1.7765e-09	-	Pentatricopeptide_repeat||TPR-like_helical
OS03G0598900	-1.6761	2.3076e-06	1.453e-05	-	Thioredoxin-like_fold||DSBA-like_thioredoxin_dom
OS03G0599800	1.2456	8.0695e-27	2.1029e-25	UAM1	RGP_fam||Nucleotide-diphossugar_trans
OS03G0602300	1.748	0.00033862	0.0014127	CYP85A1	Cyt_P450_CS||Cyt_P450_E_grp-I||Cyt_P450
OS03G0603600	-2.2873	2.14e-10	2.1907e-09	-	PLC-like_Pdiesterase_TIM-brl||GlyceroP-diester-Pdiesterase||GP_PDE_dom
OS03G0605300	-1.6077	3.0506e-27	8.0374e-26	-	Peptidase_S8_Ser-AS||Peptidase_S8_subtilisin-rel||Inhibitor_I9||Protease-assoc_domain||Peptidase_S8/S53_dom
OS03G0610400	4.1785	3.0901e-19	5.9247e-18	-	Znf_C2H2-like||Znf_C2H2
OS03G0610800	-3.2408	8.7901e-14	1.1975e-12	-	Serpin_dom||Serpin_CS||Serpin_fam
OS03G0622500	2.7093	7.3176e-55	3.8296e-53	-	-
OS03G0626700	-2.9218	0.00078889	0.0030131	-	MATE
OS03G0628800	-1.3514	5.6983e-05	0.00028058	-	P-loop_NTPase||Zeta_toxin_domain
OS03G0629900	-2.0487	3.8082e-09	3.4342e-08	-	-
OS03G0633900	-1.1877	0.00039804	0.0016325	-	NA-bd_OB-fold||ssDNA-bd||Primosome_PriB/ssb
OS03G0634400	1.4772	1.4195e-10	1.48e-09	CIPK7	NAF/FISL_domain||Protein_kinase_ATP_BS||Kinase-like_dom||Ser/Thr_kinase_AS||NAF_dom||Ser/Thr_dual-sp_kinase_dom||Prot_kinase_dom
OS03G0635000	-5.7692	0.00096416	0.003609	-	Pentatricopeptide_repeat||TPR-like_helical
OS03G0636600	2.0665	0.00010282	0.00047987	-	-
OS03G0637600	-4.1894	5.5439e-10	5.4708e-09	-	Leu-rich_rpt_typical-subtyp||Leu-rich_rpt
OS03G0637900	-2.6915	1.6578e-10	1.7174e-09	-	-
OS03G0638200	1.9819	7.6064e-06	4.4382e-05	-	MFS_dom||Sub_transporter
OS03G0638400	8.3114	8.3071e-05	0.0003963	-	-
OS03G0639600	1.5194	1.8067e-05	9.8229e-05	LOL3	Znf_LSD1
OS03G0640000	8.4653	5.6303e-09	4.9904e-08	-	Acyl_Trfase/lysoPLipase||Patatin/PLipase_A2-rel
OS03G0646800	1.6544	0.0003695	0.0015286	-	RNA_pol_bsu_protrusion||DNA-dir_RNA_pol_su2
OS03G0648400	1.4905	8.4376e-09	7.2897e-08	-	DnaJ_domain_CS||HSP40/DnaJ_pept-bd||DnaJ_C||DnaJ_domain||HSP_DnaJ_Cys-rich_dom||DnaJ
OS03G0649000	3.2993	5.0937e-08	4.0333e-07	-	NT-C2
OS03G0650200	2.231	0.00071814	0.0027749	-	Cyt_P450
OS03G0650900	3.0971	0.0011948	0.0043598	-	Znf_RING_CS||SPX_N||Znf_RING||Znf_RING/FYVE/PHD
OS03G0654600	-1.4993	0.00061141	0.0024037	NOL	Sc_DH/Rdtase_CS||Glc/ribitol_DH||DH_sc/Rdtase_SDR||NAD(P)-bd_dom
OS03G0654700	-5.2863	0.0006073	0.0023905	-	Cysteamine_dioxygenase||RmlC_Cupin||RmlC-like_jellyroll
OS03G0654800	-1.582	3.4247e-05	0.00017662	-	-
OS03G0655200	2.4299	7.1212e-15	1.0565e-13	-	GOSR2/Membrin/Bos1
OS03G0655400	1.6021	8.9802e-69	6.0995e-67	-	-
OS03G0655600	1.1906	0.0010952	0.0040355	-	MULE_transposase_dom||Znf_SWIM||Znf_PMZ||FAR1_DNA_bnd_dom||FHY3/FAR1
OS03G0657000	1.94	1.2186e-05	6.839e-05	TBP2	TBP||Beta2_adaptin/TBP_C_dom||TBP_CS
OS03G0657100	1.6666	3.7139e-05	0.00019	-	ARM-type_fold||Ubox_domain||Armadillo||ARM-like||Znf_RING/FYVE/PHD
OS03G0659200	-1.4825	5.1647e-05	0.00025661	-	Fd_pln||2Fe-2S_ferredoxin-type||Beta-grasp_dom
OS03G0660500	6.6691	4.9076e-05	0.00024486	-	Auxin_inducible_ARG7
OS03G0660700	2.2235	3.2403e-31	9.774e-30	-	-
OS03G0661300	-3.5161	1.0367e-35	3.5974e-34	TUBB8	Tubulin/FtsZ_2-layer-sand-dom||Tubulin_CS||Beta-tubulin_BS||Tub_FtsZ_C||Tubulin_FtsZ_GTPase||Beta_tubulin||Tubulin||Tubulin_C
OS03G0666700	-2.6107	2.8382e-05	0.00014894	-	TLC-dom
OS03G0669300	2.2308	6.235e-13	8.0044e-12	-	Glycoside_hydrolase_SF||X8||Glyco_hydro_17||Glyco_hydro_catalytic_dom
OS03G0676300	-3.2917	9.3784e-21	1.9827e-19	-	-
OS03G0678800	4.7374	3.3967e-17	5.8039e-16	-	Glyco_trans_8||Nucleotide-diphossugar_trans
OS03G0679700	-1.5507	5.5167e-103	5.9698e-101	-	ThiC
OS03G0684400	1.6049	2.0726e-15	3.1784e-14	MRS2-A	MgTranspt_CorA/ZnTranspt_ZntB
OS03G0685000	-2.1457	2.2231e-08	1.8386e-07	-	Fd_pln||2Fe-2S_ferredoxin-type||Beta-grasp_dom
OS03G0685500	1.4961	1.3464e-20	2.8062e-19	-	CHCH||Cys_alpha_HP_mot_SF
OS03G0685600	1.4149	0.00076109	0.0029179	-	G-protein_beta_WD-40_rep||WD40_repeat_CS||WD40_repeat_dom||Quinonprotein_ADH-like_supfam||WD40_repeat||WD40/YVTN_repeat-like_dom
OS03G0690500	-2.7344	1.0831e-08	9.249e-08	-	DIOX_N||Oxoglu/Fe-dep_dioxygenase||IPNS-like
OS03G0692700	-1.4385	6.8224e-40	2.6031e-38	-	DUF538
OS03G0693000	2.4418	9.9587e-22	2.2052e-20	-	DUF1336
OS03G0693400	2.0492	1.1916e-06	7.8894e-06	-	DUF538
OS03G0694000	-3.9567	6.591e-07	4.5136e-06	-	Germin_Mn-BS||RmlC_Cupin||Cupin_1||Germin||RmlC-like_jellyroll
OS03G0695425	-1.2786	7.3401e-08	5.692e-07	-	-
OS03G0696300	-1.4523	1.2556e-07	9.439e-07	-	CCAAT-binding_factor_CS||TF_CBFB
OS03G0698900	1.4727	0.00018284	0.00080546	-	Ceramidase
OS03G0701000	1.3803	0.00012228	0.00056207	-	HEAT_type_2||ARM-type_fold||HEAT||ARM-like
OS03G0701800	1.2984	0.00011801	0.00054439	PIPK1	PInositol-4P-5-kinase_core_sub||PInositol-4-P-5-kinase_core||PInositol-4-P-5-kinase_N||PInositol-4-P-5-kinase||PInositol-4-P-5-kinase_C
OS03G0703400	1.3101	0.00023461	0.0010149	-	Protein_kinase_ATP_BS||Kinase-like_dom||Ser/Thr_kinase_AS||Ser/Thr_dual-sp_kinase_dom||Prot_kinase_dom
OS03G0704000	-2.4427	2.607e-08	2.1376e-07	-	Ribosomal_S13_bac-type||Ribosomal_S13_CS||Ribosomal_S13-like_H2TH||Ribosomal_S13||30s_Rbsml_prot_S13_C
OS03G0704100	-1.1195	1.9772e-16	3.2451e-15	-	PAP/fibrillin_dom
OS03G0708400	-2.0109	8.7521e-10	8.4751e-09	-	DUF1295||3-oxo-5_a-steroid_4-DH_C
OS03G0708500	-1.7984	5.4969e-42	2.1799e-40	-	Capsid/spike_ssDNA_virus||PPIase_FKBP_dom||PPIase_FKBP
OS03G0710000	1.9357	2.0937e-12	2.5658e-11	-	DUF292_euk
OS03G0710600	-1.4164	2.1356e-26	5.4907e-25	-	-
OS03G0710700	4.4856	8.9169e-172	1.8769e-169	-	Glycolipid_transfer_prot_dom
OS03G0710800	1.848	1.5856e-15	2.4453e-14	GF14F	14-3-3_domain||14-3-3_CS||14-3-3
OS03G0711100	1.4838	1.4476e-06	9.4438e-06	-	CCT_domain||Znf_B-box
OS03G0717600	1.3946	0.00045732	0.0018535	-	DUF3449||SF3a60_bindingd||Znf_C2H2_matrin||SF3A3_dom||SF3A3
OS03G0718000	-2.243	9.7056e-05	0.00045553	ASB2	GATASE||TrpG/PapA_dom||Class_I_gatase-like
OS03G0718800	4.4506	1.7521e-08	1.4707e-07	-	Hydrophob_seed||Bifunc_inhib/LTP/seed_store
OS03G0719800	-1.7652	0.00017116	0.0007596	PHYA	Phyto_chromo_attachment||PAS_fold||PAS_2||Phyto_chromo_BS||Phytochrome_cen-reg||Phytochrome_A-E||Sig_transdc_His_kinase_core||EnvZ-like_dim/P||HATPase_ATP-bd||GAF||Phytochrome||PAS||GAF_dom_like
OS03G0720300	1.3296	1.0935e-09	1.0441e-08	-	PyrdxlP-dep_Trfase||Glutamate_decarboxylase||PyrdxlP-dep_de-COase||PyrdxlP-dep_Trfase_major_sub1
OS03G0721300	-2.2585	4.655e-28	1.2792e-26	-	Vps62
OS03G0725800	2.071	1.2265e-07	9.2418e-07	-	bHLH_dom
OS03G0726500	3.0572	1.486e-249	4.9935e-247	-	TM_pro_TauE_like
OS03G0727600	4.7281	0.00012968	0.00059239	ACC1	PyrdxlP-dep_Trfase||Aminotransferase_I/II||NHTrfase_class1_PyrdxlP-BS||PyrdxlP-dep_Trfase_major_sub1||PyrdxlP-dep_Trfase_major_sub2
OS03G0729100	-1.2194	1.4561e-20	3.0218e-19	-	DUF3054
OS03G0730000	1.3892	9.7359e-05	0.00045684	-	LACT/PDAT_acylTrfase||AB_hydrolase
OS03G0731100	-1.7754	0.00081675	0.0031108	-	PSI_PsaN
OS03G0731900	-1.3426	8.6685e-63	5.271e-61	ISPH	LytB
OS03G0733800	2.6824	8.5727e-15	1.267e-13	-	Ero1
OS03G0734500	5.9586	6.5861e-15	9.7791e-14	-	-
OS03G0735300	1.3863	0.00075327	0.0028917	-	DNA/RNA-bd_Alba-like||-
OS03G0736300	-1.8857	1.8177e-54	9.4354e-53	GLU2	Glyco_hydro_9_AS||6-hairpin_glycosidase-like||Glyco_hydro_9||6hp_glycosidase
OS03G0736400	-1.7734	0.00027428	0.0011655	-	RNA_MeTrfase_RsmD||SAM-dependent_MTases-like
OS03G0737000	-2.1819	1.8426e-21	4.0335e-20	-	CBS_dom||-
OS03G0739700	5.2031	0	0	-	UPF0114
OS03G0741100	1.179	0.0006607	0.0025777	-	bHLH_dom
OS03G0741600	1.6881	1.4835e-09	1.4011e-08	-	Prenylated_rab_accept_PRA1
OS03G0743500	2.2984	1.5802e-07	1.174e-06	CML4	EF_Hand_1_Ca_BS||EF-hand-dom_pair||EF_hand_dom
OS03G0743900	-1.1854	7.2107e-11	7.6858e-10	-	ATP-Sase_PUA-like_dom||Sulfurylase_cat_dom||PUA-like_domain||Sulphate_adenylyltransferase||Rossmann-like_a/b/a_fold
OS03G0744700	-1.3655	2.6564e-10	2.7035e-09	-	-
OS03G0746700	-3.1579	2.3221e-26	5.9543e-25	-	-
OS03G0747700	-2.121	0.00013546	0.00061643	-	PSII_Pbs27
OS03G0748000	1.7495	8.865e-09	7.6556e-08	-	YTH_domain
OS03G0748200	-1.742	4.8037e-05	0.00024041	-	ING_N||Znf_PHD-finger||Znf_FYVE_PHD||Znf_PHD||Znf_RING/FYVE/PHD||ING_fam
OS03G0748300	-3.4696	1.4294e-11	1.621e-10	-	Gal_mutarotase_SF_dom||Glyco_hydro-type_carb-bd_sub
OS03G0748700	3.1004	4.7209e-23	1.0934e-21	-	Fe_hydrogenase||Fe_hydrogenase_lsu_C||Fe_hydrogenase_ssu-like
OS03G0750700	-1.5673	4.1882e-11	4.5736e-10	-	Strictosidine_synth_cons-reg||6-blade_b-propeller_TolB-like||Strictosidine_synthase
OS03G0751000	-1.0589	2.6106e-05	0.00013786	-	DUF423
OS03G0751100	-4.5252	0.00023031	0.00099735	-	OPT||Oligpept_transpt
OS03G0751600	-3.6467	2.6241e-30	7.6854e-29	-	HeavyMe-assoc_HMA
OS03G0751800	-2.0847	0.0012062	0.0043963	-	-
OS03G0754200	-3.1167	8.1878e-06	4.7481e-05	-	Triosephosphate_isomerase||Aldolase_TIM
OS03G0754300	-2.8733	0.00012432	0.00057037	-	-
OS03G0754500	-2.4565	2.6236e-14	3.7502e-13	-	COBRA_pln
OS03G0756000	1.399	2.6594e-10	2.7051e-09	-	Ribosomal_L13_dom||Ribosomal_L13_CS||Ribosomal_L13||Ribosomal_L13_euk/arc
OS03G0756200	1.8148	7.3983e-14	1.018e-12	-	Protein_kinase_ATP_BS||LRR-contain_N2||Kinase-like_dom||Ser/Thr_kinase_AS||Leu-rich_rpt_typical-subtyp||Ser/Thr_dual-sp_kinase_dom||Leu-rich_rpt||Prot_kinase_dom||ConA-like_subgrp
OS03G0756700	2.2679	4.9647e-07	3.4523e-06	-	-
OS03G0756800	1.4004	4.5732e-05	0.00022985	-	UPF0139
OS03G0758100	-1.9787	1.1747e-31	3.6174e-30	-	Glycg_phsphrylas||Glyco_trans_35
OS03G0760200	1.4532	0.00022501	0.00097598	-	Cyt_P450_CS||Cyt_P450_E_grp-I||Cyt_P450
OS03G0761100	3.3142	3.2721e-124	4.3828e-122	BIPP2C2	PP2C-like_dom||PP2C_Mn2_Asp60_BS||Protein_Pase_2C
OS03G0762500	3.1194	0.00017856	0.00078877	-	-
OS03G0762700	1.799	0.00013697	0.00062289	-	Hfi1/Tada1
OS03G0764000	-1.7803	0.00028306	0.0011987	-	Acyl_CoA_acyltransferase||GNAT_dom
OS03G0764100	3.2014	3.948e-52	1.9641e-50	-	Znf_C2H2-like||Znf_C2H2||Znf_C2H2/integrase_DNA-bd
OS03G0764600	1.6054	5.1489e-23	1.1839e-21	-	Myb_dom||Homeodomain-like||Myb_dom_plants||SANT/Myb
OS03G0765800	1.5828	5.0647e-07	3.5148e-06	-	PyrdxlP-dep_Trfase||PyrdxlP-dep_Trfase_major_sub1
OS03G0765900	-1.7674	8.7956e-53	4.3987e-51	-	PetM_cyt_b6/f_cplx_su7
OS03G0766600	3.228	8.2242e-16	1.3008e-14	-	-
OS03G0766800	2.1516	9.4733e-131	1.3441e-128	-	-
OS03G0769100	-2.7632	7.1232e-14	9.8086e-13	-	Ribosomal_S9_CS||Ribosomal_S5_D2-typ_fold||Ribosomal_S9||Ribosomal_S5_D2-typ_fold_subgr||Ribosomal_S9_bac/plastid
OS03G0769600	-1.1656	1.3842e-05	7.6828e-05	CCS1	ResB-like_domain||Cyt_c_bgen_Ccs1/CcsB
OS03G0772300	-2.5343	4.1923e-20	8.5243e-19	-	-
OS03G0772600	1.888	2.9864e-07	2.1391e-06	-	Tyr_kinase_cat_dom||Protein_kinase_ATP_BS||Kinase-like_dom||Ser-Thr/Tyr_kinase_cat_dom||Legume_lectin_dom||Prot_kinase_dom||ConA-like_subgrp
OS03G0773300	3.7327	6.1745e-20	1.241e-18	-	Kinase-like_dom||Ser/Thr_dual-sp_kinase_dom||Leu-rich_rpt||Ser-Thr/Tyr_kinase_cat_dom||Prot_kinase_dom
OS03G0773600	2.311	6.9844e-05	0.00033826	-	P-loop_NTPase||Kinesin_motor_CS||Kinesin_motor_dom||Kinesin-like_fam
OS03G0773700	-2.1853	0.0001595	0.00071464	-	Kinase-like_dom||Ser/Thr_kinase_AS||Leu-rich_rpt_typical-subtyp||Ser/Thr_dual-sp_kinase_dom||Leu-rich_rpt||Ser-Thr/Tyr_kinase_cat_dom||Prot_kinase_dom
OS03G0775200	-1.7699	3.5129e-05	0.00018073	-	Put_SAM_MeTrfase||SAM-dependent_MTases-like
OS03G0775700	-4.2566	3.7972e-07	2.6828e-06	-	-
OS03G0778100	-2.9674	0	0	-	PSI_PsaF
OS03G0781400	-3.7103	0.0010671	0.0039475	-	Ribose5P_isomerase_typA
OS03G0784000	-2.4562	9.9383e-07	6.6373e-06	-	Pyr_nucl-diS_OxRdtase_FAD/NAD||Amino_oxidase
OS03G0784400	1.2263	0.00057239	0.0022687	-	Erv_C
OS03G0784700	-3.1228	4.7397e-09	4.2304e-08	-	Riboflavin_synthase-like_b-brl||Fd_Rdtase_FAD-bd||FNR||Flavoprot_Pyr_Nucl_cyt_Rdtase||OxRdtase_FAD/NAD-bd
OS03G0784900	1.7882	0.0011616	0.0042557	-	Glycolipid_transfer_prot_dom
OS03G0785200	-2.1239	3.061e-21	6.6475e-20	-	Mit_transcrip_term-rel
OS03G0785900	-7.2198	0.00021242	0.00092492	GSTU1	Thioredoxin-like_fold||Glutathione-S-Trfase_C-like||Glutathione_S-Trfase_N
OS03G0786400	-3.213	1.1515e-40	4.4377e-39	-	Znf_C2H2
OS03G0787000	2.0628	1.4369e-08	1.2135e-07	-	t-SNARE||Syntaxin/epimorphin_CS||Syntaxin_N||T_SNARE_dom
OS03G0787200	-3.6355	0.00045415	0.0018426	-	IQ_motif_EF-hand-BS
OS03G0787300	2.7906	1.6829e-61	9.9798e-60	-	DnaJ_domain_CS||DnaJ||HSP40/DnaJ_pept-bd||DnaJ_C||DnaJ_domain||HSP_DnaJ_Cys-rich_dom
OS03G0788200	-2.2191	2.2173e-05	0.0001187	-	Ig_E-set||ML_dom
OS03G0789433	-2.9783	1.5159e-12	1.877e-11	-	-
OS03G0790500	7.8859	1.2099e-95	1.1945e-93	-	AB_hydrolase_3||Lipase_GDXG_AS||AB_hydrolase
OS03G0792800	5.6296	9.8312e-07	6.5681e-06	-	Glycoside_hydrolase_SF||X8||Glyco_hydro_17||Glyco_hydro_catalytic_dom
OS03G0793800	-1.7428	0.00032825	0.0013749	-	Bifunc_inhib/LTP/seed_store
OS03G0794200	3.8165	6.7918e-47	2.9435e-45	-	Acyl_CoA_acyltransferase||GNAT_dom
OS03G0794300	-1.4604	0.00066874	0.002604	-	Acyl_CoA_acyltransferase||GNAT_dom
OS03G0794500	-1.8361	4.7589e-05	0.00023856	-	Glu_DH||Glu/Leu/Phe/Val_DH_dimer_dom||Glu/Leu/Phe/Val_DH_C||Glu/Leu/Phe/Val_DH||NAD(P)-bd_dom
OS03G0795000	1.474	1.1891e-05	6.6967e-05	-	MFS_dom||BT1
OS03G0795100	-2.1542	2.4835e-11	2.7705e-10	-	-
OS03G0795800	2.2699	1.1096e-41	4.3374e-40	-	Bax_inhibitor_1-related
OS03G0796600	-1.234	3.4055e-62	2.0512e-60	-	DUF506_pln
OS03G0798400	1.4428	0.00025692	0.001101	-	Prenylated_rab_accept_PRA1
OS03G0798600	1.2667	0.00060919	0.0023965	-	Ribosomal_S19_SF||Ribosomal_S19_CS||Ribosomal_S19A/S15e||Ribosomal_S19
OS03G0800000	1.0639	6.0886e-07	4.183e-06	-	MFS_dom||Nodulin-like
OS03G0801900	2.9224	1.1799e-07	8.9224e-07	-	Actin_cross-linking||DUF569
OS03G0802200	3.1302	1.616e-13	2.1607e-12	-	-
OS03G0802500	4.3701	2.1958e-19	4.2569e-18	-	P-loop_NTPase||AAA_N_dom||ATPase_AAA_CS||ATPase_AAA_core||AAA+_ATPase
OS03G0805100	-1.4939	6.561e-05	0.00031977	-	Squalene/phytoene_synthase_CS||Terpenoid_synth||Squal_synth||Squ/phyt_synthse
OS03G0805200	1.4277	2.5761e-13	3.3983e-12	PL10A	P-loop_NTPase||RNA_helicase_DEAD_Q_motif||Helicase_ATP-bd||DNA/RNA_helicase_DEAD/DEAH_N||Helicase_C
OS03G0805400	2.616	1.1521e-13	1.5606e-12	-	P_Acid_Pase_2/haloperoxidase
OS03G0806500	1.946	1.9306e-12	2.375e-11	APRL5	Thioredoxin_domain||Thioredoxin-like_fold
OS03G0806600	1.9565	3.3496e-17	5.7336e-16	-	-
OS03G0806800	-5.7537	2.0802e-07	1.5236e-06	-	-
OS03G0807000	1.9419	1.4301e-09	1.3534e-08	-	-
OS03G0807400	-2.3477	3.7076e-05	0.00018978	-	Pentatricopeptide_repeat||TPR-like_helical
OS03G0807800	2.0312	3.4352e-32	1.0787e-30	-	Ribosomal_S5_D2-typ_fold||Ribosomal_S5_N_CS||dsRNA-bd_dom||Ribosomal_S5_N||Ribosomal_S5_euk/arc||Ribosomal_S5_C||Ribosomal_S5_D2-typ_fold_subgr||Ribosomal_S5
OS03G0807900	2.7206	2.7736e-114	3.4497e-112	-	Chaperonin_RcbX
OS03G0811100	-1.4824	1.1121e-05	6.3038e-05	CHLD	P-loop_NTPase||Mg_chelatase_ATPase-dsu||AAA+_ATPase||VWF_A||Mg_chelatse_chII
OS03G0811400	3.3988	3.7961e-11	4.162e-10	-	bHLH_dom
OS03G0812400	5.9191	3.5256e-10	3.543e-09	-	EF_Hand_1_Ca_BS||EF-hand-dom_pair||EF_hand_dom
OS03G0815100	4.4136	9.5258e-270	3.4426e-267	-	NAC-dom
OS03G0815400	-3.1609	0.00012006	0.00055214	-	Ribosomal_L17
OS03G0815900	1.2914	0.00026447	0.001129	-	TFIIS_N||TF_IIS-rel||TFSII||TFIIS_cen_dom||TFIIS/CRSP70_N_sub||Znf_TFIIS||TFS2M
OS03G0816300	-2.7674	3.9842e-05	0.00020258	-	-
OS03G0816500	-5.3006	8.6675e-06	5.0005e-05	-	AlkB-like
OS03G0816800	4.4577	1.5034e-12	1.8626e-11	-	Tubby_C-like||LURP1-like
OS03G0817200	2.0954	6.4638e-08	5.0534e-07	-	AA_transpt_TM
OS03G0817800	-6.5183	9.7958e-33	3.1376e-31	-	PC-Esterase||PMR5_N_dom||TBL
OS03G0817900	-1.6705	3.4359e-06	2.108e-05	-	PC-Esterase||PMR5_N_dom||TBL32/TBL33||TBL
OS03G0818100	2.9781	7.7971e-10	7.6038e-09	-	His_Pase_superF_clade-2||His_PPase_superfam||Histidine_acid_Pase_euk
OS03G0819100	-1.5943	1.4067e-08	1.1896e-07	LKHA4	ARM-type_fold||Peptidase_M1_C||Peptidase_M1_N||Peptidase_M1
OS03G0819600	-2.7812	1.3323e-75	1.0008e-73	CHI	Chalcone_isomerase||Chalcone_isomerase_3-sand
OS03G0820300	7.895	6.2143e-91	5.7226e-89	-	Znf_C2H2-like||Znf_C2H2
OS03G0820400	10.515	3.0143e-49	1.3912e-47	-	Znf_C2H2-like||Znf_C2H2
OS03G0820500	1.697	1.6136e-13	2.1607e-12	ADF3	Actin-bd_cofilin/tropomyosin||ADF/Cofilin/Destrin||ADF-H/Gelsolin-like_dom
OS03G0820700	1.6301	0.00064116	0.0025083	-	Znf_CCHC
OS03G0821250	-4.4711	3.0835e-05	0.00016054	-	-
OS03G0823200	2.9358	9.7252e-11	1.0263e-09	-	MFS_dom||Sub_transporter
OS03G0827900	-1.2425	7.9942e-05	0.00038238	-	-
OS03G0828100	-4.1452	3.4974e-08	2.823e-07	RPL18	-||Ribosomal_L18/L5||Ribosomal_L18_bac-type
OS03G0828500	-2.5411	1.5635e-24	3.7718e-23	MAN4	Glycoside_hydrolase_SF||Glyco_hydro_5||Glyco_hydro_catalytic_dom
OS03G0829000	-1.5739	8.1631e-05	0.00038972	-	Fumarylacetoacetase_C-rel
OS03G0829200	4.7053	5.1205e-11	5.538e-10	-	Epox_hydrolase-like||AB_hydrolase_1||AB_hydrolase
OS03G0833800	-2.7883	0.0001319	0.00060139	-	Pectin_lyase_fold/virulence||PbH1||Glyco_hydro_28||Pectin_lyas_fold
OS03G0833900	-1.26	7.9953e-05	0.00038238	-	Cytidine_deaminase-like||APOBEC/CMP_deaminase_Zn-bd||CMP_dCMP_Zn-bd
OS03G0834050	-1.7652	0.00017116	0.0007596	-	HAD-like_dom||Pyr-5-nucltdase||HAD-SF_hydro_IA
OS03G0835150	1.6838	1.1122e-07	8.4466e-07	-	-
OS03G0836200	1.2647	5.8994e-08	4.6386e-07	-	Znf_CCHC||RRM_dom||Nucleotide-bd_a/b_plait
OS03G0838100	2.5589	4.1834e-97	4.2173e-95	-	SRK_like_kinase||Protein_kinase_ATP_BS||Kinase-like_dom||Ser/Thr_kinase_AS||Pan_app||Ser/Thr_dual-sp_kinase_dom||Bulb-type_lectin_dom||S_locus_glycoprot||Prot_kinase_dom||ConA-like_subgrp
OS03G0839000	1.7789	8.7162e-05	0.00041355	-	Znf_RING_CS||DUF1232||Znf_RING||Znf_RING/FYVE/PHD
OS03G0839900	2.3233	1.4085e-23	3.3143e-22	-	Protein_kinase_ATP_BS||Kinase-like_dom||Ser/Thr_kinase_AS||UspA||Ser/Thr_dual-sp_kinase_dom||Prot_kinase_dom||Rossmann-like_a/b/a_fold
OS03G0842700	-1.7243	2.7636e-06	1.7242e-05	-	-||VPS9
OS03G0843300	1.9934	2.7109e-26	6.9418e-25	-	WHy-dom||LEA-14||Ig-like_fold
OS03G0843400	-1.8794	7.8203e-14	1.0707e-12	-	Ribosomal_S6||Transl_elong_EF1B/ribosomal_S6||Ribosomal_S6_plastid/chlpt
OS03G0843800	-4.1551	2.7773e-14	3.9639e-13	-	TPMT||SAM-dependent_MTases-like
OS03G0847800	2.2575	7.8097e-06	4.544e-05	-	-
OS03G0847900	-2.4434	1.7401e-05	9.4821e-05	-	CRIB_dom||-
OS03G0849800	1.5476	5.5333e-05	0.00027344	-	Nucl-diP-sugar_transferase||-
OS03G0850400	1.8039	3.3705e-07	2.3937e-06	-	ACT_dom||Asp_kinase_dom||Asp/Glu/Uridylate_kinase
OS03G0850700	-2.0329	1.3838e-08	1.1713e-07	-	CRAL/TRIO_N_dom||CRAL-TRIO_dom
OS03G0851200	-1.6025	7.0946e-12	8.2709e-11	GRXS7	Thioredoxin-like_fold||Monothiol_GRX-rel||Glutaredoxin
OS03G0851500	-1.6155	1.8187e-05	9.8798e-05	-	-
OS03G0851900	-1.1715	0.00034431	0.0014343	-	P-loop_NTPase||ATPase_AFG1-like
OS03G0852400	-3.7056	7.1759e-06	4.1982e-05	-	-
OS03G0854100	1.5071	2.7691e-08	2.2627e-07	-	ArfGAP||-
OS03G0855700	-4.4971	7.9602e-28	2.1658e-26	-	NA-bd_OB-fold||DUF223
OS03G0856000	-2.9286	1.8813e-10	1.9353e-09	-	DIOX_N||Oxoglu/Fe-dep_dioxygenase||IPNS-like
OS03G0856100	-1.4769	5.6505e-10	5.5731e-09	-	Pentatricopeptide_repeat||Smr/MutS2_C||TPR-like_helical
OS03G0856500	2.9423	1.2809e-108	1.496e-106	-	Ribosomal_S30Ae/sigma54_mod||Ribosom_S30AE_C
OS03G0857100	-1.2818	0.00018394	0.00080942	-	-
OS03G0857400	-1.9384	6.834e-82	5.6422e-80	-	-
OS03G0857900	1.4789	1.3082e-24	3.1639e-23	LOGL5	LOG||LOG_fam
OS03G0858700	-2.8331	0.00022314	0.00096829	-	DUF1499
OS03G0858800	-5.6952	5.2763e-06	3.1405e-05	-	MATE
OS03G0859900	-2.9631	2.3537e-05	0.0001254	-	MIP1_Leuzipper||DUF547
OS03G0860600	-4.0876	5.7835e-09	5.1167e-08	-	DIOX_N||Oxoglu/Fe-dep_dioxygenase||IPNS-like
OS03G0861100	-2.6496	0.00045347	0.0018402	-	-
OS03G0861700	-1.3375	0.00066126	0.0025791	-	Rhodanese-like_dom||DUF3650
OS04G0101800	-3.8103	2.5726e-08	2.1103e-07	-	VWF_A||Znf_RING||Znf_RING/FYVE/PHD
OS04G0102700	-1.3477	0.0010118	0.0037719	-	Amidase_dom||Amidase_CS||Amidase
OS04G0103500	3.2481	5.6211e-09	4.9846e-08	-	SRK_like_kinase||Protein_kinase_ATP_BS||Kinase-like_dom||Ser/Thr_kinase_AS||Pan_app||Ser/Thr_dual-sp_kinase_dom||Bulb-type_lectin_dom||S_locus_glycoprot||Prot_kinase_dom||ConA-like_subgrp
OS04G0105100	1.614	9.9888e-09	8.5835e-08	-	Znf_RING-CH||Znf_RING/FYVE/PHD
OS04G0105700	-2.4028	3.0131e-15	4.5876e-14	-	-
OS04G0106400	-1.2378	0.00050563	0.0020304	-	D-isomer_2_OHA_DH_NAD-bd||D-isomer_2_OHA_DH_cat_dom||NAD(P)-bd_dom
OS04G0107500	-2.2856	1.2828e-05	7.1737e-05	-	D-isomer_2_OHA_DH_NAD-bd||D-isomer_2_OHA_DH_cat_dom||NAD(P)-bd_dom
OS04G0108300	-2.1605	5.9939e-08	4.7053e-07	-	DUF177
OS04G0110200	-4.9038	2.3002e-05	0.00012273	-	-
OS04G0111200	2.2417	4.0562e-35	1.3824e-33	-	Sulfurylase_cat_dom||Rossmann-like_a/b/a_fold
OS04G0115500	-3.2248	4.9949e-05	0.00024915	-	Poly(ADP-ribose)pol_cat_dom||Znf_C2H2
OS04G0118100	-1.2496	7.3091e-05	0.00035247	-	Amidase_dom||Amidase_CS||Amidase
OS04G0118700	-3.3416	5.4884e-08	4.3315e-07	-	Pentatricopeptide_repeat||TPR-like_helical
OS04G0120100	-4.3112	1.1664e-05	6.5805e-05	-	Peptidase_S8_subtilisin-rel
OS04G0128900	3.8062	3.162e-05	0.00016434	-	Pyr_nucl-diS_OxRdtase_FAD/NAD||Flavin_mOase-like||Pyridine_nuc-diS_OxRdtase_2
OS04G0129900	-3.1896	3.1807e-12	3.834e-11	-	P-loop_NTPase||Dynamin_SF||GTPase_effector_domain_GED||GED||Dynamin_GTPase||Dynamin_central||G_DYNAMIN_dom
OS04G0136700	-3.1995	1.9964e-76	1.5357e-74	-	CBS_dom||Aldolase_TIM
OS04G0164300	-2.3345	8.4229e-05	0.00040103	-	-
OS04G0164900	-5.0847	1.6859e-10	1.7445e-09	-	Pullul_strch_C||Glycoside_hydrolase_SF||Glyco_hydro_catalytic_dom||Glyco_hydro_13
OS04G0173300	-1.589	4.1848e-05	0.00021188	-	-
OS04G0191400	-4.9596	5.6665e-18	1.0239e-16	-	-
OS04G0191500	-3.2138	6.9826e-65	4.5184e-63	-	-
OS04G0196200	-5.2701	2.4827e-14	3.5514e-13	-	COMT||Plant_MeTrfase_dimerisation||O_MeTrfase_2||WHTH_DNA-bd_dom||SAM-dependent_MTases-like
OS04G0201200	2.7541	0.0012429	0.0045227	-	ARM-type_fold||Pumilio_RNA-bd_rpt||ARM-like
OS04G0202500	3.7908	1.445e-07	1.0787e-06	-	Bulb-type_lectin_dom
OS04G0206200	-1.1723	5.9017e-14	8.1855e-13	-	P-loop_NTPase||DNA_helicase_Pif1||DNA_helicase
OS04G0206500	9.1124	1.9244e-185	4.6659e-183	-	UDP_glucos_trans
OS04G0209300	-2.4075	8.0523e-08	6.2267e-07	-	P-loop_NTPase||ABC_transporter_CS||ABC1_TM_dom||AAA+_ATPase||ABC_transporter-like
OS04G0218100	-1.9138	2.0369e-08	1.6933e-07	-	Pentatricopeptide_repeat||TPR-like_helical
OS04G0219000	-2.2755	1.1564e-09	1.103e-08	-	-
OS04G0219600	-2.5462	0.00036156	0.0015	-	P-loop_NTPase||NB-ARC
OS04G0224600	-1.6143	0.0011055	0.0040708	-	His_Pase_superF_clade-1||His_PPase_superfam
OS04G0226400	-1.6709	2.6277e-09	2.4163e-08	-	RCC1/BLIP-II||Reg_chr_condens
[truncated: 2,647 more rows]
