# Supplementary material for: Comprehensive Evaluation and Analysis of the Mechanism of Cold Tolerance Based on the Transcriptome of Weedy Rice Seedlings
Source: Rice (N Y). 2020 Feb 13;13:12. doi: 10.1186/s12284-019-0363-1 (PMC7018935; doi:10.1186/s12284-019-0363-1)
Supplement: Supplementary file 7 — Additional file 7: Table S7. GO enriched term analysis of differential expression genes (DEGs). [file 12284_2019_363_MOESM7_ESM.xlsx]

## Sheet: Sheet1
Table S7 GO enriched term analysis of differential expression genes (DEGs).
GO_accession	Description	Term_type	Over_represented_pValue	DEG_item	DEG_list	Up	Up_Gene_names	Down	Down_Gene_names
GO:0009765	photosynthesis, light harvesting	biological_process	1.1032e-10	18	2706	0		18	OS09G0296800,OS04G0639200,OS04G0457000,OS01G0600900,OS07G0562700,OS07G0178700,OS03G0592500,OS02G0197600,OS07G0558400,OS11G0242800,OS07G0178800,OS09G0346500,OS01G0869800,OS07G0577600,OS06G0320500,OS04G0690800,OS09G0439500,OS02G0764500
GO:0019684	photosynthesis, light reaction	biological_process	1.1032e-10	18	2706	0		18	OS09G0346500,OS07G0178800,OS11G0242800,OS01G0869800,OS07G0577600,OS06G0320500,OS04G0690800,OS09G0439500,OS02G0764500,OS09G0296800,OS01G0600900,OS04G0457000,OS07G0562700,OS04G0639200,OS07G0178700,OS03G0592500,OS07G0558400,OS02G0197600
GO:0006808	regulation of nitrogen utilization	biological_process	2.9527e-06	33	2706	10	OS05G0595100,OS08G0374800,OS05G0578500,OS08G0277200,OS02G0180700,OS06G0651000,OS06G0683100,OS10G0417600,OS09G0493500,OS02G0808800	23	OS06G0651100,OS07G0212200,OS03G0351200,OS12G0263200,OS12G0263800,OS12G0137200,OS08G0441500,OS09G0419200,OS02G0556100,OS04G0630400,OS07G0601000,OS05G0133100,OS01G0978400,OS12G0265100,OS10G0100300,OS09G0491820,OS02G0816800,OS01G0106400,OS06G0360300,OS09G0127300,OS05G0110300,OS02G0834700,OS05G0291700
GO:0019740	nitrogen utilization	biological_process	2.9527e-06	33	2706	10	OS02G0808800,OS09G0493500,OS10G0417600,OS06G0683100,OS06G0651000,OS02G0180700,OS08G0277200,OS05G0578500,OS08G0374800,OS05G0595100	23	OS05G0291700,OS02G0834700,OS05G0110300,OS09G0127300,OS06G0360300,OS01G0106400,OS02G0816800,OS09G0491820,OS12G0265100,OS10G0100300,OS01G0978400,OS05G0133100,OS07G0601000,OS04G0630400,OS02G0556100,OS09G0419200,OS08G0441500,OS12G0137200,OS12G0263800,OS12G0263200,OS03G0351200,OS07G0212200,OS06G0651100
GO:0016564	transcription repressor activity	molecular_function	7.0042e-06	32	2706	10	OS05G0595100,OS08G0374800,OS05G0578500,OS08G0277200,OS02G0180700,OS06G0651000,OS10G0417600,OS06G0683100,OS09G0493500,OS02G0808800	22	OS07G0212200,OS06G0651100,OS12G0263200,OS03G0351200,OS12G0263800,OS12G0137200,OS09G0419200,OS08G0441500,OS02G0556100,OS07G0601000,OS04G0630400,OS01G0978400,OS10G0100300,OS12G0265100,OS09G0491820,OS02G0816800,OS09G0127300,OS06G0360300,OS01G0106400,OS05G0110300,OS02G0834700,OS05G0291700
GO:0043167	ion binding	molecular_function	8.1855e-06	182	2706	102	OS01G0819700,OS09G0504700,OS03G0184100,OS06G0712300,OS02G0582800,OS05G0585500,OS02G0734600,OS02G0126400,OS06G0728600,OS01G0579600,OS05G0331200,OS08G0558100,OS09G0464033,OS06G0258900,OS08G0205400,OS01G0135700,OS02G0530300,OS03G0319300,OS11G0140600,OS03G0319400,OS06G0172200,OS01G0534800,OS08G0141400,OS01G0933200,OS04G0372750,OS09G0509700,OS08G0250900,OS06G0714200,OS03G0189400,OS05G0380900,OS01G0604…	80	OS12G0536000,OS05G0337400,OS06G0141200,OS06G0143000,OS08G0137400,OS11G0210600,OS08G0148267,OS09G0128600,OS01G0695300,OS05G0204600,OS01G0719600,OS03G0751600,OS10G0560000,OS05G0382600,OS02G0162200,OS04G0601400,OS06G0221200,OS08G0162600,OS06G0691600,OS09G0458900,OS01G0507700,OS01G0281600,OS07G0619400,OS12G0559200,OS04G0476100,OS06G0489500,OS03G0411300,OS08G0405700,OS03G0128700,OS07G0641200,OS02G0533…
GO:0043169	cation binding	molecular_function	8.1855e-06	182	2706	102	OS12G0106000,OS12G0138050,OS06G0163400,OS03G0351100,OS01G0212400,OS04G0447100,OS01G0810300,OS03G0310800,OS02G0656500,OS04G0492800,OS01G0949300,OS11G0537375,OS03G0829200,OS01G0604500,OS05G0380900,OS01G0955100,OS11G0210300,OS01G0947000,OS07G0568600,OS02G0606200,OS01G0839100,OS05G0312600,OS08G0250900,OS06G0714200,OS03G0189400,OS06G0172200,OS01G0534800,OS08G0141400,OS11G0140600,OS03G0319400,OS04G0372…	80	OS12G0454600,OS12G0421000,OS03G0117200,OS08G0453700,OS04G0401000,OS03G0807400,OS06G0101600,OS01G0149800,OS03G0833900,OS09G0436500,OS01G0975300,OS03G0411300,OS08G0405700,OS06G0489500,OS07G0641200,OS02G0533300,OS03G0128700,OS06G0691600,OS09G0458900,OS01G0507700,OS12G0559200,OS04G0476100,OS01G0281600,OS07G0619400,OS04G0601400,OS06G0221200,OS08G0162600,OS03G0751600,OS05G0382600,OS02G0162200,OS10G0560…
GO:0046872	metal ion binding	molecular_function	8.1855e-06	182	2706	102	OS03G0310800,OS01G0949300,OS04G0492800,OS02G0656500,OS03G0829200,OS11G0537375,OS12G0138050,OS12G0106000,OS04G0447100,OS01G0212400,OS03G0351100,OS06G0163400,OS01G0810300,OS06G0714200,OS08G0250900,OS03G0189400,OS01G0604500,OS05G0380900,OS01G0947000,OS11G0210300,OS01G0955100,OS05G0312600,OS02G0606200,OS01G0839100,OS07G0568600,OS06G0258900,OS09G0464033,OS08G0558100,OS05G0331200,OS01G0579600,OS02G0530…	80	OS01G0149800,OS06G0101600,OS03G0807400,OS03G0833900,OS01G0975300,OS09G0436500,OS12G0454600,OS12G0421000,OS03G0117200,OS04G0401000,OS08G0453700,OS01G0507700,OS09G0458900,OS06G0691600,OS12G0559200,OS04G0476100,OS01G0281600,OS07G0619400,OS08G0405700,OS03G0411300,OS06G0489500,OS02G0533300,OS07G0641200,OS03G0128700,OS03G0751600,OS02G0162200,OS05G0382600,OS10G0560000,OS04G0601400,OS08G0162600,OS06G0221…
GO:0016491	oxidoreductase activity	molecular_function	2.0662e-05	266	2706	111	OS04G0479200,OS07G0564500,OS02G0664000,OS06G0275700,OS02G0240100,OS08G0468100,OS11G0210300,OS01G0814900,OS04G0650800,OS04G0372750,OS07G0592100,OS04G0206500,OS08G0141400,OS06G0320300,OS05G0595100,OS10G0417600,OS01G0328700,OS05G0423500,OS05G0537400,OS01G0699100,OS01G0963000,OS06G0103300,OS08G0508800,OS09G0557700,OS05G0345400,OS05G0363200,OS04G0688300,OS09G0338500,OS06G0651000,OS02G0134400,OS03G0820…	155	OS08G0453700,OS01G0710200,OS05G0536400,OS03G0117200,OS02G0556100,OS01G0652600,OS12G0137200,OS07G0694700,OS08G0198700,OS10G0474100,OS07G0281800,OS01G0680900,OS05G0556400,OS01G0286600,OS02G0816800,OS05G0135500,OS12G0559200,OS02G0328300,OS09G0127300,OS08G0562100,OS08G0422000,OS01G0232700,OS12G0443600,OS02G0116500,OS02G0190600,OS05G0134400,OS07G0674100,OS08G0148267,OS12G0512000,OS04G0459500,OS07G0112…
GO:0005509	calcium ion binding	molecular_function	2.8038e-05	57	2706	38	OS06G0172200,OS10G0539600,OS04G0584600,OS08G0141400,OS09G0482800,OS11G0140600,OS11G0141400,OS12G0138050,OS01G0212400,OS03G0743500,OS06G0163400,OS03G0331700,OS06G0683400,OS01G0810300,OS01G0622600,OS08G0558100,OS05G0331200,OS03G0310800,OS01G0579600,OS01G0135700,OS01G0949300,OS03G0319300,OS04G0492800,OS03G0812400,OS11G0537375,OS05G0223000,OS01G0604500,OS05G0380900,OS06G0728600,OS02G0126400,OS01G0955…	19	OS04G0601400,OS08G0453700,OS06G0221200,OS09G0438000,OS03G0807400,OS05G0382900,OS05G0507300,OS05G0382600,OS01G0678500,OS05G0161500,OS03G0411300,OS01G0695300,OS07G0641200,OS03G0128700,OS09G0458900,OS06G0691600,OS05G0388400,OS07G0619200,OS07G0619400
GO:0003735	structural constituent of ribosome	molecular_function	4.6501e-05	129	2706	76	OS11G0220800,OS09G0258600,OS07G0180900,OS10G0170200,OS11G0139700,OS01G0815100,OS03G0318600,OS06G0184400,OS02G0526400,OS05G0477300,OS12G0406200,OS01G0888800,OS01G0679700,OS03G0248000,OS02G0717800,OS08G0156800,OS07G0185900,OS03G0200500,OS12G0567700,OS01G0328400,OS12G0153200,OS08G0116500,OS02G0161000,OS05G0346300,OS01G0498300,OS05G0444200,OS02G0321900,OS02G0815000,OS03G0358000,OS02G0503400,OS02G0591…	53	OS03G0196800,OS01G0974200,OS06G0647100,OS01G0896200,OS03G0843400,OS03G0125000,OS02G0754300,OS02G0822600,OS05G0382900,OS03G0122200,OS11G0162700,OS03G0265400,OS04G0691600,OS02G0259600,OS03G0828100,OS06G0625900,OS03G0356300,OS08G0499300,OS01G0827500,OS05G0111300,OS03G0452300,OS12G0484600,OS03G0704000,OS08G0398400,OS04G0685400,OS03G0815400,OS04G0432000,OS01G0805000,OS06G0233800,OS03G0219900,OS01G0306…
GO:0005840	ribosome	cellular_component	4.6501e-05	129	2706	76	OS01G0679700,OS01G0888800,OS08G0156800,OS02G0717800,OS03G0248000,OS03G0318600,OS01G0815100,OS12G0406200,OS02G0526400,OS05G0477300,OS06G0184400,OS07G0180900,OS11G0139700,OS10G0170200,OS11G0220800,OS09G0258600,OS03G0241200,OS01G0840700,OS09G0475400,OS06G0552400,OS03G0139100,OS04G0501000,OS03G0577000,OS09G0485900,OS04G0473400,OS02G0591700,OS10G0466700,OS02G0699600,OS05G0444200,OS02G0321900,OS01G0498…	53	OS03G0122200,OS05G0382900,OS02G0822600,OS02G0259600,OS03G0265400,OS04G0691600,OS11G0162700,OS01G0896200,OS02G0754300,OS03G0125000,OS03G0843400,OS06G0647100,OS01G0974200,OS03G0196800,OS04G0685400,OS08G0398400,OS03G0815400,OS03G0704000,OS12G0484600,OS05G0111300,OS03G0452300,OS01G0827500,OS08G0499300,OS03G0356300,OS06G0625900,OS03G0828100,OS08G0464000,OS05G0142000,OS05G0388500,OS02G0652600,OS01G0662…
GO:0009058	biosynthetic process	biological_process	5.9275e-05	753	2706	373	OS03G0302200,OS01G0868000,OS01G0498300,Novel01161,OS11G0639600,OS02G0649300,OS02G0161000,OS10G0561800,OS03G0602300,OS06G0130400,OS03G0762700,OS09G0553100,OS12G0567700,OS07G0185900,OS01G0908200,OS04G0618200,OS01G0927600,OS05G0478000,OS08G0277200,OS08G0138500,OS05G0468900,OS02G0699600,OS01G0649100,OS02G0591700,OS08G0143600,OS11G0139700,OS02G0147800,OS01G0689451,OS06G0678200,OS12G0290150,OS01G085010…	380	OS07G0661600,OS01G0750300,OS01G0827500,OS06G0360600,OS02G0678400,OS08G0521800,OS07G0580900,OS06G0625900,OS11G0265400,OS01G0542000,OS12G0539700,OS11G0439600,OS07G0454400,OS07G0529600,OS03G0815400,OS04G0229100,OS07G0208500,OS01G0361800,OS09G0272900,OS07G0630800,OS12G0541500,OS03G0769600,OS03G0704000,OS04G0560500,OS01G0717400,OS12G0484600,OS06G0647100,OS04G0610800,OS01G0912700,OS03G0196800,OS07G0111…
GO:0006091	generation of precursor metabolites and energy	biological_process	7.0796e-05	59	2706	19	OS12G0145700,OS02G0321900,OS06G0136600,OS01G0850100,OS04G0309100,OS01G0191700,OS04G0486950,OS04G0542200,OS03G0178000,OS01G0803300,OS10G0518300,OS06G0320300,OS02G0194100,OS06G0258900,OS05G0194900,OS08G0120600,OS10G0167300,OS01G0277600,OS08G0366000	40	OS07G0558400,OS04G0118700,OS06G0608700,OS01G0742500,OS10G0162100,OS07G0178700,OS02G0225000,OS01G0889900,OS04G0457000,OS01G0600900,OS09G0439500,OS04G0459500,OS06G0320500,OS07G0188800,OS01G0869800,OS07G0178800,OS09G0346500,OS03G0592500,OS03G0129300,OS02G0197600,OS08G0561700,OS04G0569900,OS01G0645000,OS05G0409500,OS12G0137200,OS04G0537800,OS04G0639200,OS05G0496200,OS07G0562700,OS09G0296800,OS09G0298…
GO:0030529	ribonucleoprotein complex	cellular_component	0.00016537	143	2706	84	OS03G0337800,OS09G0497000,OS04G0349500,OS11G0155600,OS05G0380900,OS03G0141000,OS02G0489400,OS06G0181566,OS03G0756000,OS02G0814700,OS05G0215600,OS03G0829200,OS03G0807800,OS03G0314100,OS03G0413100,OS07G0613200,OS09G0507800,OS06G0200350,OS03G0798600,OS07G0109500,OS05G0389800,OS12G0167900,OS03G0408300,OS02G0162500,OS03G0390000,OS07G0674200,OS05G0358500,OS02G0229000,OS08G0558800,OS10G0465800,OS08G0326…	59	OS03G0219900,OS06G0233800,OS01G0306900,OS08G0526300,OS01G0678600,OS01G0805000,OS04G0432000,OS10G0432200,OS08G0464000,OS05G0142000,OS05G0388500,OS01G0662300,OS02G0652600,OS01G0682500,OS02G0564100,OS02G0189000,OS03G0769100,OS05G0541900,OS02G0807700,OS02G0518400,OS01G0924000,OS01G0958100,OS03G0284400,OS02G0137200,OS06G0131700,OS01G0749200,OS05G0101400,OS01G0581300,OS01G0633000,OS09G0439050,OS06G0647…
GO:0044444	cytoplasmic part	cellular_component	0.00025692	229	2706	130	OS03G0807800,OS03G0314100,OS06G0255900,OS01G0748900,OS01G0905300,OS09G0454600,OS03G0413100,OS08G0232700,OS03G0756000,OS02G0814700,OS02G0226300,OS05G0215600,OS03G0829200,OS05G0380900,OS03G0141000,OS04G0600300,OS02G0489400,OS06G0646700,OS06G0181566,OS08G0386800,OS05G0473500,OS03G0337800,OS09G0497000,OS07G0483500,OS04G0349500,OS07G0662500,OS11G0155600,OS07G0674200,OS01G0329400,OS03G0390000,OS05G0358…	99	OS09G0508900,OS01G0662300,OS02G0652600,OS05G0111200,OS08G0464000,OS05G0142000,OS10G0363300,OS05G0388500,OS09G0298100,OS01G0805000,OS04G0432000,OS08G0280600,OS10G0432200,OS02G0814400,OS10G0484300,OS12G0291400,OS03G0219900,OS06G0233800,OS11G0139900,OS01G0306900,OS08G0526300,OS01G0678600,OS08G0191700,OS02G0137200,OS06G0131700,OS01G0749200,OS05G0101400,OS06G0326400,OS01G0581300,OS01G0633000,OS03G0295…
GO:0044249	cellular biosynthetic process	biological_process	0.00033527	665	2706	338	OS05G0135800,OS10G0524400,OS02G0526400,OS05G0573300,OS12G0406200,OS02G0783625,OS01G0815100,OS03G0226600,OS04G0543900,OS04G0398000,OS08G0156800,OS03G0648400,OS03G0792800,OS12G0471100,OS06G0326000,OS08G0105000,OS08G0374800,OS04G0418500,OS01G0612600,OS05G0572000,OS05G0497300,OS12G0595000,OS02G0594900,OS03G0151800,OS04G0128900,OS05G0121600,OS06G0638900,OS03G0431200,OS04G0669200,OS02G0182700,OS01G0858…	327	OS10G0573000,OS02G0754300,OS03G0255500,OS02G0817500,OS09G0470500,OS04G0537800,OS05G0295700,OS05G0382900,OS06G0109100,OS03G0261800,OS02G0249300,OS01G0974200,OS11G0657100,OS02G0834700,OS11G0438000,OS09G0478300,OS04G0623500,OS01G0910500,OS08G0229200,OS04G0653100,OS05G0568600,OS03G0794500,OS02G0555000,OS10G0159800,OS07G0695100,OS06G0204400,OS06G0211200,OS03G0719800,OS10G0573400,OS09G0446800,OS06G0528…
GO:0009225	nucleotide-sugar metabolic process	biological_process	0.00040137	50	2706	17	OS09G0493500,OS06G0683100,OS10G0417600,OS05G0363200,OS07G0571200,OS02G0808800,OS11G0181800,OS02G0180700,OS06G0651000,OS01G0315800,OS05G0578500,OS07G0592100,OS08G0277200,OS08G0374800,OS06G0683000,OS05G0595100,OS04G0618200	33	OS11G0265400,OS05G0110300,OS07G0674100,OS11G0438000,OS03G0268900,OS05G0387200,OS08G0183900,OS02G0678400,OS03G0654600,OS02G0834700,OS03G0115700,OS05G0291700,OS09G0491820,OS01G0978400,OS06G0590301,OS10G0100300,OS01G0106400,OS06G0360300,OS09G0127300,OS07G0170016,OS02G0816800,OS04G0630400,OS07G0601000,OS02G0116500,OS02G0556100,OS02G0640800,OS06G0651100,OS07G0212200,OS03G0351200,OS12G0263200,OS08G0441…
GO:0016218	polyketide synthase activity	molecular_function	0.0005358	9	2706	5	OS01G0772400,OS01G0971700,OS02G0255500,OS03G0297600,OS05G0213500	4	OS01G0198900,OS01G0912700,OS05G0201700,OS10G0573400
GO:0006694	steroid biosynthetic process	biological_process	0.00063471	37	2706	14	OS02G0808800,OS05G0363200,OS10G0417600,OS06G0683100,OS09G0493500,OS06G0651000,OS02G0180700,OS08G0277200,OS01G0315800,OS05G0578500,OS01G0649100,OS05G0595100,OS04G0618200,OS08G0374800	23	OS02G0834700,OS02G0678400,OS08G0183900,OS07G0674100,OS05G0110300,OS02G0816800,OS07G0661600,OS09G0127300,OS06G0360300,OS01G0106400,OS01G0978400,OS10G0100300,OS09G0491820,OS02G0556100,OS07G0601000,OS04G0630400,OS12G0137200,OS09G0419200,OS08G0441500,OS06G0651100,OS12G0263200,OS03G0351200,OS07G0630800
GO:0009309	amine biosynthetic process	biological_process	0.00067674	64	2706	31	OS04G0406600,OS03G0400600,OS03G0291500,OS11G0210300,OS03G0431200,OS04G0650800,OS02G0611200,OS11G0210500,OS03G0189400,OS01G0689451,OS09G0565700,OS03G0413100,OS04G0405800,OS10G0524400,OS10G0550900,OS02G0783625,OS05G0537400,OS12G0471100,OS03G0389601,OS10G0523700,OS03G0850400,OS04G0498600,OS01G0375200,OS09G0539100,OS07G0182100,OS07G0585600,OS03G0286200,OS07G0508000,OS06G0258900,OS07G0622200,OS02G0749…	33	OS07G0111700,OS04G0623500,OS05G0573700,OS05G0110300,OS01G0927900,OS08G0167500,OS03G0794500,OS02G0701600,OS07G0616500,OS02G0526000,OS01G0652600,OS04G0107500,OS06G0486800,OS06G0708832,OS12G0137200,OS02G0436400,OS12G0263000,OS07G0689600,OS05G0295700,OS12G0512000,OS07G0134200,OS04G0106400,OS09G0491820,OS07G0160300,OS11G0210600,OS06G0360300,OS07G0176900,OS09G0298200,OS02G0101500,OS05G0160300,OS10G0159…
GO:0016053	organic acid biosynthetic process	biological_process	0.00071954	67	2706	31	OS10G0550900,OS02G0783625,OS05G0537400,OS03G0413100,OS04G0405800,OS10G0524400,OS09G0565700,OS03G0389601,OS10G0523700,OS03G0850400,OS12G0471100,OS03G0291500,OS11G0210300,OS03G0400600,OS04G0406600,OS01G0689451,OS03G0189400,OS04G0650800,OS06G0143400,OS11G0210500,OS03G0431200,OS07G0508000,OS07G0585600,OS03G0286200,OS02G0749300,OS07G0622200,OS06G0258900,OS06G0596300,OS01G0375200,OS07G0182100,OS09G0539…	36	OS06G0486800,OS04G0107500,OS07G0616500,OS02G0526000,OS01G0652600,OS07G0689600,OS05G0295700,OS02G0644700,OS02G0436400,OS12G0137200,OS12G0263000,OS06G0708832,OS01G0927900,OS04G0623500,OS05G0573700,OS05G0110300,OS07G0111700,OS02G0701600,OS03G0794500,OS08G0229200,OS08G0167500,OS05G0160300,OS10G0159800,OS01G0232700,OS02G0101500,OS04G0229100,OS04G0677700,OS04G0106400,OS12G0512000,OS07G0134200,OS07G0160…
GO:0046394	carboxylic acid biosynthetic process	biological_process	0.00071954	67	2706	31	OS11G0210300,OS03G0291500,OS04G0406600,OS03G0400600,OS03G0189400,OS01G0689451,OS03G0431200,OS11G0210500,OS06G0143400,OS04G0650800,OS10G0524400,OS04G0405800,OS03G0413100,OS05G0537400,OS02G0783625,OS10G0550900,OS09G0565700,OS12G0471100,OS03G0850400,OS10G0523700,OS03G0389601,OS01G0375200,OS07G0182100,OS09G0539100,OS07G0508000,OS03G0286200,OS07G0585600,OS07G0622200,OS02G0749300,OS06G0596300,OS06G0258…	36	OS01G0927900,OS07G0111700,OS05G0573700,OS05G0110300,OS04G0623500,OS08G0229200,OS02G0701600,OS03G0794500,OS08G0167500,OS04G0107500,OS06G0486800,OS01G0652600,OS07G0616500,OS02G0526000,OS12G0263000,OS02G0436400,OS12G0137200,OS02G0644700,OS05G0295700,OS07G0689600,OS06G0708832,OS04G0677700,OS07G0134200,OS12G0512000,OS04G0106400,OS07G0616200,OS06G0360300,OS07G0176900,OS11G0210600,OS07G0160300,OS09G0491…
GO:0003854	3-beta-hydroxy-delta5-steroid dehydrogenase activity	molecular_function	0.0009732	36	2706	14	OS09G0493500,OS06G0683100,OS10G0417600,OS05G0363200,OS02G0808800,OS02G0180700,OS06G0651000,OS01G0649100,OS01G0315800,OS05G0578500,OS08G0277200,OS08G0374800,OS04G0618200,OS05G0595100	22	OS05G0110300,OS07G0674100,OS02G0678400,OS08G0183900,OS02G0834700,OS09G0491820,OS01G0978400,OS10G0100300,OS01G0106400,OS06G0360300,OS09G0127300,OS02G0816800,OS04G0630400,OS07G0601000,OS02G0556100,OS07G0630800,OS06G0651100,OS03G0351200,OS12G0263200,OS08G0441500,OS09G0419200,OS12G0137200
GO:0016229	steroid dehydrogenase activity	molecular_function	0.0009732	36	2706	14	OS02G0808800,OS05G0363200,OS10G0417600,OS06G0683100,OS09G0493500,OS06G0651000,OS02G0180700,OS08G0277200,OS05G0578500,OS01G0315800,OS01G0649100,OS04G0618200,OS05G0595100,OS08G0374800	22	OS02G0834700,OS08G0183900,OS02G0678400,OS07G0674100,OS05G0110300,OS02G0816800,OS09G0127300,OS06G0360300,OS01G0106400,OS10G0100300,OS01G0978400,OS09G0491820,OS02G0556100,OS07G0601000,OS04G0630400,OS12G0137200,OS09G0419200,OS08G0441500,OS12G0263200,OS03G0351200,OS06G0651100,OS07G0630800
GO:0033764	steroid dehydrogenase activity, acting on the CH-OH group of donors, NAD or NADP as acceptor	molecular_function	0.0009732	36	2706	14	OS09G0493500,OS06G0683100,OS10G0417600,OS05G0363200,OS02G0808800,OS02G0180700,OS06G0651000,OS01G0649100,OS01G0315800,OS05G0578500,OS08G0277200,OS08G0374800,OS05G0595100,OS04G0618200	22	OS05G0110300,OS07G0674100,OS02G0678400,OS08G0183900,OS02G0834700,OS09G0491820,OS01G0978400,OS10G0100300,OS01G0106400,OS09G0127300,OS06G0360300,OS02G0816800,OS04G0630400,OS07G0601000,OS02G0556100,OS07G0630800,OS06G0651100,OS03G0351200,OS12G0263200,OS08G0441500,OS09G0419200,OS12G0137200
GO:0008610	lipid biosynthetic process	biological_process	0.00098016	62	2706	23	OS06G0638900,OS02G0180700,OS06G0678200,OS06G0143400,OS06G0651000,OS01G0689451,OS06G0683100,OS10G0417600,OS03G0192700,OS09G0493500,OS02G0808800,OS05G0363200,OS06G0596300,OS05G0595100,OS04G0618200,OS08G0374800,OS01G0121100,OS01G0923700,OS01G0315800,OS02G0123600,OS05G0578500,OS01G0649100,OS08G0277200	39	OS01G0978400,OS03G0731900,OS10G0100300,OS09G0491820,OS04G0481400,OS07G0616200,OS08G0229200,OS07G0661600,OS02G0816800,OS01G0106400,OS09G0127300,OS06G0360300,OS02G0701600,OS07G0580900,OS03G0367150,OS07G0674100,OS05G0110300,OS01G0695300,OS01G0832000,OS02G0834700,OS04G0677700,OS05G0391200,OS08G0183900,OS02G0678400,OS06G0651100,OS03G0351200,OS12G0263200,OS07G0630800,OS12G0137200,OS08G0557000,OS03G0208…
GO:0044262	cellular carbohydrate metabolic process	biological_process	0.0010533	103	2706	45	OS04G0394100,OS01G0858900,OS10G0167300,OS06G0258900,OS04G0618200,OS08G0120600,OS08G0445700,OS02G0600400,OS05G0194900,OS03G0192700,OS10G0417600,OS07G0571200,OS01G0375200,OS06G0136600,OS07G0223400,OS09G0452900,OS12G0145700,OS04G0506800,OS02G0588500,OS01G0813400,OS10G0553300,OS01G0191700,OS03G0386500,OS09G0478100,OS01G0748900,OS02G0699300,OS01G0315800,OS07G0223100,OS08G0374800,OS02G0514326,OS01G0923…	58	OS04G0630400,OS02G0101500,OS09G0432900,OS12G0169600,OS06G0326400,OS12G0443600,OS05G0164100,OS03G0128100,OS07G0208500,OS05G0409500,OS03G0351200,OS03G0129300,OS08G0441500,OS06G0528700,OS05G0496200,OS04G0106400,OS04G0459500,OS07G0674100,OS05G0391200,OS02G0678400,OS03G0654600,OS05G0176100,Novel00435,OS01G0742500,OS09G0491820,OS12G0566000,OS06G0608700,OS03G0731900,OS01G0265100,OS06G0360300,OS01G071540…
GO:0008202	steroid metabolic process	biological_process	0.0011217	39	2706	15	OS01G0649100,OS03G0274000,OS05G0578500,OS01G0315800,OS08G0277200,OS08G0374800,OS04G0618200,OS05G0595100,OS09G0493500,OS10G0417600,OS06G0683100,OS05G0363200,OS02G0808800,OS02G0180700,OS06G0651000	24	OS07G0601000,OS04G0630400,OS02G0556100,OS07G0630800,OS12G0263200,OS03G0351200,OS06G0651100,OS09G0419200,OS08G0441500,OS12G0137200,OS07G0669100,OS05G0110300,OS07G0674100,OS02G0678400,OS08G0183900,OS02G0834700,OS09G0491820,OS10G0100300,OS01G0978400,OS09G0127300,OS06G0360300,OS01G0106400,OS02G0816800,OS07G0661600
GO:0005737	cytoplasm	cellular_component	0.0012375	260	2706	144	OS06G0181566,OS05G0473500,OS03G0141000,OS05G0380900,OS01G0375000,OS11G0155600,OS03G0337800,OS04G0349500,OS07G0483500,OS01G0905300,OS06G0255900,OS03G0314100,OS02G0226300,OS05G0585900,OS01G0328700,OS05G0389800,OS05G0475300,OS09G0507800,OS04G0506800,OS07G0613200,OS08G0326400,OS11G0168200,OS07G0571100,OS02G0284600,OS08G0117300,OS07G0622100,OS02G0103700,OS04G0598200,OS02G0229000,OS01G0558600,OS07G0674…	116	OS12G0291400,OS10G0484300,OS01G0805000,OS08G0280600,OS08G0191700,OS01G0678600,OS08G0526300,OS05G0111200,OS01G0662300,OS12G0137200,OS08G0464000,OS07G0112100,OS12G0512000,OS01G0870500,OS04G0106400,OS07G0210100,OS01G0180300,OS12G0443600,OS06G0326400,OS05G0101400,OS01G0749200,OS02G0137200,OS03G0284400,OS12G0292400,OS02G0518400,OS11G0572400,OS03G0196800,OS07G0111700,OS02G0143100,OS01G0662700,OS06G0647…
GO:0043648	dicarboxylic acid metabolic process	biological_process	0.0013004	24	2706	13	OS03G0286200,OS03G0400600,OS09G0565700,OS04G0406600,OS02G0783625,OS01G0188400,OS03G0413100,OS01G0375200,OS09G0539100,OS10G0523700,OS03G0389601,OS03G0189400,OS07G0622200	11	OS01G0832000,OS02G0526000,OS05G0110300,OS09G0426100,OS07G0134200,OS02G0665000,OS09G0491820,OS06G0708832,OS06G0360300,OS12G0137200,OS02G0436400
GO:0016616	oxidoreductase activity, acting on the CH-OH group of donors, NAD or NADP as acceptor	molecular_function	0.0015858	77	2706	28	OS04G0128900,OS03G0189400,OS06G0651000,OS11G0210500,OS04G0650800,OS11G0210300,OS05G0363200,OS05G0345400,OS04G0497000,OS09G0493500,OS08G0374800,OS03G0413100,OS01G0315800,OS05G0578500,OS02G0180700,OS04G0496950,OS01G0375200,OS02G0808800,OS10G0417600,OS06G0683100,OS02G0600400,OS06G0258900,OS05G0595100,OS04G0618200,OS07G0508000,OS08G0277200,OS04G0372750,OS01G0649100	49	OS09G0127300,OS03G0794500,OS12G0443500,OS02G0816800,OS01G0978400,OS04G0359100,OS08G0183900,OS02G0834700,OS05G0110300,OS05G0573700,OS07G0111700,OS05G0295700,OS09G0548400,OS12G0137200,OS06G0708832,OS02G0640800,OS06G0651100,OS06G0486800,OS04G0107500,OS01G0652600,OS02G0556100,OS03G0117200,OS06G0360300,OS01G0106400,OS11G0210600,OS03G0565200,OS09G0491820,OS10G0100300,OS02G0678400,OS03G0654600,OS04G0106…
GO:0006066	alcohol metabolic process	biological_process	0.0016305	55	2706	24	OS03G0194900,OS06G0258900,OS02G0600400,OS05G0194900,OS02G0514326,OS08G0120600,OS02G0699300,OS04G0394100,OS07G0223100,OS10G0167300,OS12G0145700,OS02G0588500,OS01G0850100,OS07G0223400,OS06G0136600,OS04G0650800,OS01G0813400,OS01G0191700,OS03G0192700,OS01G0375200,OS05G0345400,OS09G0557700,OS01G0803300,OS07G0571200	31	OS04G0569900,OS03G0129300,OS06G0708832,OS05G0164100,OS05G0409500,OS05G0496200,OS12G0137200,OS09G0298100,OS06G0528700,OS06G0326400,OS02G0101500,OS03G0255500,OS12G0169600,OS04G0107500,OS12G0443600,OS06G0486800,OS06G0608700,OS03G0731900,OS01G0265100,OS01G0742500,OS07G0661600,OS03G0603600,OS12G0443500,OS02G0143100,OS04G0459500,OS12G0566700,OS10G0204300,OS04G0106400,OS03G0654600,OS05G0556400,OS01G0680…
GO:0016614	oxidoreductase activity, acting on CH-OH group of donors	molecular_function	0.0017165	79	2706	29	OS05G0595100,OS04G0618200,OS06G0258900,OS02G0600400,OS01G0649100,OS07G0508000,OS04G0372750,OS08G0277200,OS02G0180700,OS06G0683100,OS10G0417600,OS01G0375200,OS02G0808800,OS04G0496950,OS08G0374800,OS01G0315800,OS05G0578500,OS03G0413100,OS01G0188400,OS11G0210500,OS04G0650800,OS03G0189400,OS06G0651000,OS04G0128900,OS04G0497000,OS09G0493500,OS05G0345400,OS11G0210300,OS05G0363200	50	OS03G0351200,OS12G0263200,OS07G0630800,OS03G0101600,OS08G0441500,OS04G0229100,OS09G0419200,OS06G0528700,OS04G0560500,OS04G0630400,OS02G0101500,OS07G0601000,OS10G0159800,OS01G0232700,OS12G0443600,OS10G0100300,OS09G0491820,OS11G0210600,OS01G0106400,OS06G0360300,OS03G0565200,OS07G0112100,OS12G0512000,OS07G0674100,OS04G0106400,OS03G0654600,OS02G0665000,OS02G0678400,OS06G0651100,OS06G0708832,OS02G0640…
GO:0008652	cellular amino acid biosynthetic process	biological_process	0.0018644	59	2706	29	OS09G0565700,OS07G0585600,OS03G0286200,OS03G0413100,OS04G0405800,OS10G0524400,OS07G0508000,OS10G0550900,OS02G0783625,OS05G0537400,OS06G0258900,OS12G0471100,OS07G0622200,OS03G0389601,OS10G0523700,OS03G0850400,OS02G0749300,OS04G0406600,OS03G0400600,OS01G0375200,OS03G0291500,OS11G0210300,OS03G0431200,OS04G0650800,OS09G0539100,OS11G0210500,OS07G0182100,OS03G0189400,OS01G0689451	30	OS07G0616500,OS02G0526000,OS02G0101500,OS01G0652600,OS05G0160300,OS04G0107500,OS10G0159800,OS01G0232700,OS06G0486800,OS06G0708832,OS02G0436400,OS12G0137200,OS12G0263000,OS05G0295700,OS04G0229100,OS12G0512000,OS07G0111700,OS07G0134200,OS04G0106400,OS04G0623500,OS05G0573700,OS05G0110300,OS01G0927900,OS08G0167500,OS09G0491820,OS07G0160300,OS11G0210600,OS07G0176900,OS06G0360300,OS03G0794500
GO:0016999	antibiotic metabolic process	biological_process	0.0018756	9	2706	5	OS02G0255500,OS01G0772400,OS01G0971700,OS03G0297600,OS05G0213500	4	OS01G0198900,OS05G0201700,OS10G0573400,OS01G0912700
GO:0017000	antibiotic biosynthetic process	biological_process	0.0018756	9	2706	5	OS03G0297600,OS05G0213500,OS02G0255500,OS01G0772400,OS01G0971700	4	OS05G0201700,OS10G0573400,OS01G0912700,OS01G0198900
GO:0017144	drug metabolic process	biological_process	0.0018756	9	2706	5	OS05G0213500,OS03G0297600,OS01G0971700,OS01G0772400,OS02G0255500	4	OS01G0912700,OS10G0573400,OS05G0201700,OS01G0198900
GO:0044283	small molecule biosynthetic process	biological_process	0.0020607	99	2706	40	OS07G0585600,OS03G0286200,OS02G0572400,OS07G0508000,OS06G0258900,OS06G0596300,OS02G0749300,OS07G0622200,OS01G0328700,OS03G0192700,OS01G0375200,OS09G0539100,OS07G0182100,OS09G0565700,OS10G0550900,OS02G0783625,OS05G0537400,OS03G0413100,OS05G0573300,OS04G0405800,OS10G0524400,OS03G0389601,OS10G0523700,OS03G0850400,OS12G0471100,OS03G0792800,OS03G0400600,OS04G0406600,OS04G0671200,OS03G0291500,OS11G0210…	59	OS02G0101500,OS01G0581300,OS04G0560500,OS05G0160300,OS03G0679700,OS10G0159800,OS01G0232700,OS02G0555000,OS01G0958100,OS06G0528700,OS07G0529600,OS04G0229100,OS02G0190600,OS12G0539700,OS04G0106400,OS12G0512000,OS07G0112100,OS07G0134200,OS02G0744900,OS04G0677700,OS09G0491820,OS07G0160300,OS11G0210600,OS07G0176900,OS06G0360300,OS07G0616200,OS01G0757900,OS07G0616500,OS02G0526000,OS03G0255500,OS01G0652…
GO:0009269	response to desiccation	biological_process	0.0023303	18	2706	5	OS04G0677300,OS01G0864500,OS04G0430600,OS04G0685300,OS03G0843300	13	OS02G0538700,OS06G0119900,OS04G0416700,OS05G0367900,OS05G0199100,OS04G0685400,OS01G0574800,OS02G0100600,OS01G0195400,OS01G0234700,OS06G0163300,OS12G0159600,OS08G0102700
GO:0009414	response to water deprivation	biological_process	0.0023303	18	2706	5	OS04G0677300,OS01G0864500,OS03G0843300,OS04G0430600,OS04G0685300	13	OS06G0163300,OS01G0234700,OS08G0102700,OS12G0159600,OS06G0119900,OS04G0416700,OS05G0367900,OS02G0538700,OS01G0574800,OS05G0199100,OS04G0685400,OS02G0100600,OS01G0195400
GO:0044281	small molecule metabolic process	biological_process	0.0028094	220	2706	91	OS07G0585600,OS04G0394100,OS02G0318100,OS07G0508000,OS02G0704600,OS10G0167300,OS09G0442600,OS02G0749300,OS05G0127300,OS08G0120600,OS04G0668900,OS02G0600400,OS05G0194900,OS01G0375200,OS07G0223400,OS06G0136600,OS09G0539100,OS11G0516000,OS02G0588500,OS01G0191700,OS04G0543900,OS02G0699300,OS05G0537400,OS02G0783625,OS01G0188400,OS07G0223100,OS10G0524400,OS05G0573300,OS04G0405800,OS05G0133900,OS06G0103…	129	OS04G0560500,OS04G0412500,OS02G0555000,OS10G0159800,OS03G0679700,OS02G0169800,OS05G0160300,OS07G0630800,OS07G0508200,OS05G0164100,OS08G0490600,OS12G0263200,OS04G0229100,OS06G0528700,OS07G0529600,OS03G0100040,OS12G0539700,OS05G0496200,OS11G0605100,OS05G0521300,OS02G0744900,OS07G0134200,OS12G0566700,OS07G0691200,OS01G0742500,OS06G0608700,OS11G0648100,OS03G0731900,OS01G0106400,OS07G0661600,OS03G0603…
GO:0006790	sulfur compound metabolic process	biological_process	0.0032952	38	2706	12	OS03G0280000,OS02G0749300,OS01G0905300,OS04G0111200,OS05G0537400,OS09G0442600,OS01G0695800,OS01G0689451,OS04G0128900,OS07G0182100,OS01G0328700,OS04G0671200	26	OS01G0958100,OS03G0154100,OS10G0474100,OS01G0695700,OS06G0528700,OS07G0529600,OS09G0548400,OS12G0263000,OS02G0190600,OS01G0581300,OS07G0616500,OS04G0560500,OS01G0710200,OS03G0679700,OS03G0743900,OS03G0153900,OS08G0167500,OS07G0160300,OS04G0623500,OS01G0286600,OS07G0111700,OS12G0512000,OS07G0112100,OS02G0744900,OS03G0154000,OS01G0723800
GO:0019318	hexose metabolic process	biological_process	0.0034633	42	2706	18	OS02G0600400,OS05G0194900,OS08G0120600,OS06G0258900,OS07G0223100,OS10G0167300,OS02G0699300,OS01G0191700,OS01G0813400,OS12G0145700,OS06G0136600,OS07G0223400,OS01G0850100,OS04G0650800,OS05G0345400,OS01G0375200,OS07G0571200,OS01G0803300	24	OS05G0496200,OS12G0137200,OS09G0298100,OS04G0569900,OS03G0129300,OS06G0708832,OS05G0164100,OS05G0409500,OS04G0107500,OS12G0443600,OS06G0486800,OS06G0326400,OS02G0101500,OS12G0169600,OS03G0255500,OS12G0443500,OS06G0608700,OS01G0265100,OS01G0742500,OS03G0654600,OS04G0459500,OS02G0143100,OS10G0204300,OS04G0106400
GO:0016051	carbohydrate biosynthetic process	biological_process	0.0038636	58	2706	22	OS09G0478100,OS01G0315800,OS08G0374800,OS04G0618200,OS03G0678800,OS08G0445700,OS01G0923700,OS04G0636100,OS08G0409100,OS07G0687900,OS02G0739400,OS03G0192700,OS10G0417600,OS05G0363200,OS01G0672500,OS01G0850100,OS02G0661100,OS10G0553300,OS01G0689451,OS06G0651000,OS10G0555100,OS03G0386500	36	OS03G0255500,OS04G0630400,OS02G0556100,OS03G0184300,OS06G0227250,OS05G0414600,OS08G0160500,OS07G0424400,OS07G0208500,OS03G0128100,OS02G0640800,OS03G0351200,OS06G0651100,OS10G0341700,OS08G0441500,OS03G0208900,OS01G0754200,OS03G0211800,OS05G0518600,OS10G0204300,OS07G0674100,OS02G0143100,OS07G0691200,OS09G0478300,OS02G0678400,OS05G0391200,OS02G0834700,OS05G0176100,OS09G0491820,Novel00435,OS01G097840…
GO:0005975	carbohydrate metabolic process	biological_process	0.0041184	212	2706	88	OS03G0141200,OS09G0452900,OS02G0588500,OS06G0136600,OS07G0223400,OS03G0386500,OS06G0131500,OS01G0191700,OS06G0728500,OS06G0607000,OS11G0600900,OS01G0375200,OS02G0188000,OS03G0669300,OS04G0618200,OS03G0351300,OS01G0940700,OS01G0944900,OS02G0600400,OS05G0194900,OS12G0131100,OS08G0120600,OS02G0696500,OS03G0374600,OS04G0394100,OS01G0860800,OS10G0542200,OS11G0704600,OS04G0412300,OS01G0649100,OS10G0167…	124	OS06G0608700,OS03G0731900,Novel00435,OS01G0742500,OS11G0606400,OS03G0603600,OS01G0750300,OS07G0420700,OS01G0134900,OS01G0663300,OS07G0691200,OS05G0539400,OS01G0840100,OS03G0736300,OS11G0683500,OS10G0189100,OS01G0287600,OS05G0303000,OS05G0391200,OS02G0678400,OS07G0480800,OS03G0351200,OS05G0164100,OS01G0930800,OS01G0851700,OS04G0456700,OS03G0128100,OS07G0208500,OS05G0496200,OS01G0542000,OS06G052870…
GO:0005996	monosaccharide metabolic process	biological_process	0.0044708	43	2706	18	OS01G0813400,OS01G0191700,OS12G0145700,OS01G0850100,OS07G0223400,OS06G0136600,OS04G0650800,OS05G0345400,OS01G0375200,OS01G0803300,OS07G0571200,OS02G0600400,OS05G0194900,OS08G0120600,OS06G0258900,OS07G0223100,OS10G0167300,OS02G0699300	25	OS12G0443500,OS06G0608700,OS01G0265100,OS03G0731900,OS01G0742500,OS03G0654600,OS02G0143100,OS04G0459500,OS10G0204300,OS04G0106400,OS05G0496200,OS12G0137200,OS09G0298100,OS04G0569900,OS03G0129300,OS06G0708832,OS05G0164100,OS05G0409500,OS04G0107500,OS12G0443600,OS06G0486800,OS06G0326400,OS02G0101500,OS12G0169600,OS03G0255500
GO:0015979	photosynthesis	biological_process	0.0045665	43	2706	11	OS09G0445600,OS05G0588900,OS01G0778800,OS06G0714500,OS03G0151800,OS01G0356400,OS07G0537600,OS05G0588800,OS09G0123300,OS03G0280000,OS05G0519400	32	OS06G0320500,OS03G0778100,OS09G0439500,OS03G0811100,OS07G0178800,OS09G0346500,OS01G0869800,OS12G0420400,OS07G0178700,OS07G0558400,OS07G0160300,OS07G0148900,OS01G0600900,OS04G0457000,OS07G0577600,OS02G0764500,OS04G0690800,OS11G0242800,OS05G0560000,OS09G0481200,OS01G0683100,OS02G0197600,OS08G0560900,OS03G0592500,OS06G0229066,OS06G0218500,OS09G0296800,OS06G0702700,OS05G0107600,OS04G0639200,OS03G0563…
GO:0006629	lipid metabolic process	biological_process	0.0047365	96	2706	36	OS01G0649100,OS03G0274000,OS08G0277200,OS03G0730000,OS01G0121100,OS06G0596300,OS12G0405200,OS04G0618200,OS05G0595100,OS03G0192700,OS10G0417600,OS06G0683100,OS02G0188000,OS02G0808800,OS02G0180700,OS11G0195500,OS01G0740650,OS01G0315800,OS02G0123600,OS05G0578500,OS08G0374800,OS01G0923700,OS05G0407500,OS09G0493500,OS01G0618700,OS05G0363200,OS06G0143400,OS01G0253900,OS06G0638900,OS06G0678200,OS01G0734…	60	OS07G0601000,OS04G0630400,OS01G0710700,OS06G0204400,OS07G0630800,OS08G0490600,OS12G0263200,OS03G0351200,OS09G0419200,OS01G0887100,OS08G0441500,OS03G0232800,OS01G0695300,OS01G0832000,OS07G0580900,OS07G0674100,OS02G0678400,OS05G0391200,OS01G0851600,OS04G0677700,OS09G0491820,OS10G0100300,OS03G0731900,OS06G0360300,OS01G0531500,OS05G0127200,OS01G0106400,OS05G0388400,OS07G0616200,OS05G0214300,OS07G0661…
GO:0009308	amine metabolic process	biological_process	0.004946	117	2706	48	OS12G0471100,OS03G0850400,OS06G0103300,OS02G0605900,OS03G0389601,OS10G0523700,OS09G0565700,OS04G0543900,OS10G0524400,OS11G0703400,OS03G0413100,OS04G0405800,OS05G0537400,OS10G0550900,OS02G0783625,OS03G0431200,OS11G0210500,OS02G0611200,OS04G0650800,OS03G0236200,OS03G0189400,OS07G0100200,OS01G0689451,OS04G0128900,OS04G0406600,OS03G0178000,OS02G0541325,OS03G0400600,OS09G0557700,OS03G0291500,OS01G0874…	69	OS02G0773300,OS11G0610900,OS06G0708832,OS10G0516100,OS02G0640800,OS12G0625000,OS12G0263000,OS02G0436400,OS12G0137200,OS05G0549700,OS10G0363300,OS07G0689600,OS05G0295700,OS01G0652600,OS02G0302700,OS07G0616500,OS02G0526000,OS04G0107500,OS05G0414600,OS06G0486800,OS10G0509000,OS08G0167500,OS01G0120300,OS08G0248800,OS03G0794500,OS02G0701600,OS07G0111700,OS06G0239500,OS10G0504600,OS01G0770200,OS04G0623…
GO:0042180	cellular ketone metabolic process	biological_process	0.004966	120	2706	51	OS04G0128900,OS01G0689451,OS07G0100200,OS03G0423300,OS03G0189400,OS03G0236200,OS04G0650800,OS11G0210500,OS06G0143400,OS03G0431200,OS11G0210300,OS01G0874900,OS03G0291500,OS03G0400600,OS02G0541325,OS03G0178000,OS04G0486950,OS04G0600300,OS04G0406600,OS10G0523700,OS04G0600200,OS03G0389601,OS06G0103300,OS03G0850400,OS12G0471100,OS02G0783625,OS01G0188400,OS10G0550900,OS05G0537400,OS04G0405800,OS03G0413…	69	OS02G0701600,OS03G0794500,OS08G0248800,OS08G0229200,OS01G0120300,OS08G0167500,OS10G0509000,OS01G0927900,OS02G0834700,OS07G0614000,OS05G0110300,OS05G0573700,OS04G0623500,OS01G0770200,OS10G0504600,OS06G0239500,OS07G0111700,OS07G0689600,OS05G0295700,OS02G0644700,OS10G0363300,OS05G0549700,OS12G0137200,OS02G0436400,OS12G0263000,OS12G0625000,OS02G0640800,OS10G0516100,OS06G0708832,OS11G0610900,OS02G0773…
GO:0016879	ligase activity, forming carbon-nitrogen bonds	molecular_function	0.0051348	21	2706	9	OS05G0427400,OS06G0646700,OS02G0627100,OS02G0626400,OS10G0574700,OS05G0537400,OS03G0291500,OS10G0574750,OS01G0689451	12	OS07G0691200,OS02G0735200,OS02G0626100,OS04G0559200,OS04G0659100,OS08G0167500,OS01G0662700,OS10G0395000,OS12G0263000,OS04G0518100,OS09G0446800,OS10G0363300
GO:0006725	cellular aromatic compound metabolic process	biological_process	0.0056952	64	2706	25	OS03G0413100,OS09G0565700,OS06G0103300,OS03G0389601,OS10G0523700,OS03G0792800,OS04G0671200,OS02G0821900,OS06G0698802,OS09G0557700,OS04G0406600,OS11G0155600,OS04G0128900,OS07G0100200,OS06G0327300,OS01G0252200,OS03G0286200,OS07G0622200,OS03G0194900,OS01G0375200,OS01G0328700,OS06G0140800,OS02G0678300,OS07G0182100,OS09G0539100	39	OS01G0710200,OS10G0573000,OS04G0107500,OS04G0423100,OS07G0616500,OS06G0699500,OS09G0548400,OS06G0708832,OS03G0154100,Novel01169,OS10G0474100,OS09G0327300,OS11G0438000,OS03G0153500,OS01G0680900,OS05G0556400,OS04G0623500,OS01G0286600,OS07G0111700,OS03G0154000,OS03G0153900,OS03G0679700,OS01G0581300,OS04G0560500,OS01G0878800,OS07G0529600,OS06G0528700,OS12G0539700,OS09G0446800,OS02G0190600,OS01G095810…
GO:0006518	peptide metabolic process	biological_process	0.0057285	5	2706	2	OS05G0537400,OS01G0689451	3	OS12G0263000,OS08G0167500,OS07G0517100
GO:0043043	peptide biosynthetic process	biological_process	0.0057285	5	2706	2	OS05G0537400,OS01G0689451	3	OS08G0167500,OS07G0517100,OS12G0263000
GO:0044106	cellular amine metabolic process	biological_process	0.0064401	110	2706	46	OS09G0565700,OS04G0543900,OS04G0405800,OS03G0413100,OS11G0703400,OS10G0524400,OS02G0783625,OS10G0550900,OS05G0537400,OS12G0471100,OS10G0523700,OS03G0389601,OS03G0850400,OS06G0103300,OS04G0406600,OS03G0400600,OS02G0541325,OS03G0178000,OS09G0557700,OS11G0210300,OS03G0291500,OS01G0874900,OS03G0431200,OS02G0611200,OS04G0650800,OS11G0210500,OS07G0100200,OS03G0189400,OS03G0236200,OS04G0128900,OS01G0689…	64	OS02G0526000,OS07G0616500,OS02G0302700,OS01G0652600,OS04G0107500,OS06G0486800,OS11G0610900,OS02G0773300,OS12G0625000,OS02G0640800,OS10G0516100,OS06G0708832,OS05G0549700,OS12G0137200,OS02G0436400,OS12G0263000,OS07G0689600,OS05G0295700,OS10G0363300,OS01G0770200,OS10G0504600,OS06G0239500,OS07G0111700,OS07G0614000,OS05G0573700,OS05G0110300,OS04G0623500,OS01G0927900,OS02G0834700,OS05G0556400,OS01G0680…
GO:0005976	polysaccharide metabolic process	biological_process	0.006517	50	2706	16	OS08G0374800,OS03G0351300,OS04G0618200,OS02G0605900,OS01G0135700,OS01G0923700,OS09G0478100,OS01G0315800,OS02G0740700,OS10G0565150,OS03G0141200,OS01G0689451,OS06G0651000,OS10G0417600,OS05G0363200,OS01G0672500	34	OS07G0208500,OS07G0543100,OS02G0640800,OS03G0128100,OS06G0651100,OS07G0570700,OS03G0351200,OS08G0441500,OS03G0208900,OS10G0341700,OS01G0754200,OS04G0630400,OS09G0494200,OS02G0556100,OS05G0414600,OS08G0160500,OS07G0424400,Novel00435,OS12G0566000,OS09G0491820,OS09G0458900,OS01G0978400,OS06G0360300,OS01G0715400,OS02G0816800,OS01G0750300,OS07G0691200,OS07G0674100,OS09G0478300,OS02G0678400,OS05G039120…
GO:0034637	cellular carbohydrate biosynthetic process	biological_process	0.0071551	47	2706	17	OS01G0315800,OS09G0478100,OS04G0618200,OS08G0374800,OS08G0409100,OS01G0923700,OS08G0445700,OS10G0417600,OS03G0192700,OS01G0672500,OS05G0363200,OS02G0661100,OS01G0850100,OS06G0651000,OS03G0386500,OS10G0553300,OS01G0689451	30	OS02G0556100,OS03G0255500,OS04G0630400,OS08G0160500,OS07G0424400,OS03G0351200,OS06G0651100,OS02G0640800,OS03G0128100,OS07G0208500,OS01G0754200,OS10G0341700,OS03G0208900,OS08G0441500,OS10G0204300,OS07G0674100,OS02G0143100,OS05G0518600,OS02G0834700,OS05G0176100,OS05G0391200,OS09G0478300,OS02G0678400,OS01G0978400,OS09G0491820,Novel00435,OS01G0750300,OS02G0816800,OS01G0715400,OS06G0360300
GO:0016211	ammonia ligase activity	molecular_function	0.0072347	8	2706	3	OS05G0427400,OS02G0627100,OS02G0626400	5	OS04G0659100,OS02G0626100,OS04G0518100,OS10G0395000,OS02G0735200
GO:0016880	acid-ammonia (or amide) ligase activity	molecular_function	0.0072347	8	2706	3	OS02G0627100,OS02G0626400,OS05G0427400	5	OS10G0395000,OS02G0735200,OS04G0518100,OS02G0626100,OS04G0659100
GO:0006457	protein folding	biological_process	0.0075937	18	2706	4	OS09G0571400,OS03G0807900,OS04G0446500,OS08G0559400	14	OS08G0541400,OS11G0602900,OS02G0168700,OS01G0563000,OS06G0663800,OS03G0708500,OS05G0458100,OS07G0565600,OS09G0501850,OS02G0751600,OS02G0491400,OS09G0537600,OS01G0111100,OS06G0308000
GO:0006082	organic acid metabolic process	biological_process	0.0080579	117	2706	47	OS02G0749300,OS07G0622200,OS06G0258900,OS06G0596300,OS02G0704600,OS08G0135900,OS07G0508000,OS07G0585600,OS03G0286200,OS03G0807000,OS07G0182100,OS09G0539100,OS11G0516000,OS01G0375200,OS03G0389601,OS10G0523700,OS03G0850400,OS06G0103300,OS12G0471100,OS10G0550900,OS01G0188400,OS02G0783625,OS05G0537400,OS03G0413100,OS04G0405800,OS10G0524400,OS11G0703400,OS04G0543900,OS09G0565700,OS04G0128900,OS01G0689…	70	OS04G0229100,OS07G0543000,OS11G0605100,OS12G0539700,OS08G0490600,OS07G0508200,OS07G0630800,OS12G0263200,OS05G0160300,OS02G0169800,OS10G0159800,OS01G0232700,OS02G0101500,OS12G0533700,OS07G0160300,OS01G0928800,OS11G0210600,OS01G0106400,OS07G0176900,OS06G0360300,OS07G0616200,OS06G0564500,OS09G0491820,OS03G0731900,OS11G0648100,OS04G0677700,OS02G0665000,OS01G0832000,OS04G0106400,OS05G0521300,OS09G0426…
GO:0043228	non-membrane-bounded organelle	cellular_component	0.008432	157	2706	87	OS03G0773600,OS11G0220800,OS09G0258600,OS04G0508800,OS07G0180900,OS06G0530600,OS10G0170200,OS11G0139700,OS02G0825650,OS01G0815100,OS03G0318600,OS05G0477300,OS02G0526400,OS12G0406200,OS06G0184400,OS01G0679700,OS01G0888800,OS02G0717800,OS03G0248000,OS08G0156800,OS01G0328400,OS12G0153200,OS07G0185900,OS03G0200500,OS12G0567700,OS02G0161000,OS08G0116500,OS01G0498300,OS05G0444200,OS02G0321900,Novel0116…	70	OS01G0974200,OS08G0428800,OS05G0365300,OS03G0196800,OS06G0647100,OS10G0512800,OS01G0896200,OS06G0130800,OS03G0125000,OS03G0843400,OS02G0754300,OS03G0122200,OS05G0382900,OS02G0822600,OS04G0691600,OS03G0265400,OS02G0259600,OS11G0162700,OS06G0625900,OS03G0356300,OS03G0828100,OS02G0269200,OS11G0648100,OS01G0827500,OS08G0403300,OS03G0452300,OS05G0111300,OS08G0499300,OS03G0704000,OS12G0484600,OS04G0685…
GO:0043232	intracellular non-membrane-bounded organelle	cellular_component	0.008432	157	2706	87	OS02G0815000,OS03G0358000,OS02G0503400,Novel01161,OS05G0346300,OS02G0321900,OS05G0444200,OS01G0498300,OS08G0116500,OS02G0161000,OS12G0567700,OS03G0200500,OS07G0185900,OS12G0153200,OS01G0328400,OS03G0139100,OS09G0475400,OS06G0552400,OS01G0840700,OS05G0397900,OS03G0241200,OS01G0297200,OS10G0466700,OS02G0699600,OS08G0138500,OS09G0485900,OS03G0577000,OS04G0473400,OS02G0591700,OS04G0501000,OS11G013970…	70	OS08G0499300,OS05G0111300,OS08G0403300,OS03G0452300,OS01G0827500,OS11G0648100,OS02G0269200,OS03G0828100,OS03G0356300,OS06G0625900,OS03G0815400,OS01G0887100,OS08G0398400,OS04G0685400,OS12G0484600,OS03G0704000,OS10G0512800,OS06G0647100,OS03G0196800,OS05G0365300,OS08G0428800,OS01G0974200,OS11G0162700,OS02G0259600,OS03G0265400,OS04G0691600,OS02G0822600,OS05G0382900,OS03G0122200,OS02G0754300,OS06G0130…
GO:0007585	respiratory gaseous exchange	biological_process	0.0086302	5	2706	5	OS04G0600200,OS02G0318100,OS04G0600300,OS03G0238800,OS04G0668900	0
GO:0005198	structural molecule activity	molecular_function	0.009055	156	2706	90	OS11G0220800,OS02G0580300,OS09G0258600,OS07G0180900,OS10G0170200,OS02G0825650,OS11G0139700,OS07G0680600,OS01G0815100,OS03G0318600,OS06G0184400,OS02G0526400,OS05G0477300,OS12G0406200,OS01G0888800,OS01G0679700,OS02G0717800,OS03G0248000,OS08G0156800,OS03G0142800,OS03G0200500,OS07G0185900,OS12G0567700,OS01G0328400,OS12G0153200,OS08G0116500,OS02G0161000,OS05G0300700,Novel01277,OS05G0346300,OS01G049830…	66	OS02G0549200,OS04G0551700,OS03G0196800,OS01G0974200,OS06G0647100,OS01G0896200,OS03G0843400,OS03G0125000,OS02G0754300,OS02G0822600,OS05G0382900,OS03G0122200,OS11G0162700,OS03G0265400,OS04G0691600,OS02G0259600,OS03G0828100,OS06G0625900,OS03G0811100,OS01G0871900,OS03G0356300,OS04G0607000,OS10G0575700,OS03G0133900,OS08G0499300,OS01G0827500,OS05G0111300,OS03G0452300,OS12G0484600,OS03G0704100,OS03G0704…
GO:0015036	disulfide oxidoreductase activity	molecular_function	0.0091141	27	2706	11	OS04G0128900,OS06G0327300,OS05G0331200,OS02G0274100,OS04G0671200,OS01G0228400,OS03G0787300,OS01G0328700,OS07G0564500,OS08G0141400,OS02G0678300	16	OS07G0529600,OS06G0528700,OS03G0163300,OS04G0227500,OS02G0190600,OS03G0154100,OS03G0153900,OS03G0598900,OS10G0474100,OS01G0710200,OS03G0154000,OS02G0744900,OS07G0112100,OS12G0512000,OS04G0560500,OS07G0111700
GO:0019752	carboxylic acid metabolic process	biological_process	0.0095618	116	2706	47	OS07G0182100,OS03G0807000,OS11G0516000,OS09G0539100,OS01G0375200,OS07G0622200,OS02G0749300,OS06G0596300,OS06G0258900,OS08G0135900,OS07G0508000,OS02G0704600,OS03G0286200,OS07G0585600,OS03G0423300,OS03G0189400,OS03G0236200,OS07G0100200,OS01G0689451,OS04G0128900,OS03G0431200,OS11G0210500,OS06G0143400,OS04G0650800,OS11G0210300,OS03G0291500,OS01G0874900,OS04G0406600,OS04G0486950,OS03G0178000,OS03G0400…	69	OS06G0564500,OS07G0616200,OS07G0176900,OS06G0360300,OS01G0106400,OS11G0210600,OS01G0928800,OS07G0160300,OS11G0648100,OS03G0731900,OS09G0491820,OS04G0677700,OS02G0665000,OS07G0134200,OS12G0512000,OS09G0426100,OS05G0521300,OS01G0832000,OS04G0106400,OS12G0539700,OS07G0543000,OS04G0229100,OS12G0263200,OS07G0630800,OS07G0508200,OS08G0490600,OS01G0232700,OS10G0159800,OS02G0169800,OS05G0160300,OS12G0533…
GO:0043436	oxoacid metabolic process	biological_process	0.0095618	116	2706	47	OS01G0375200,OS07G0182100,OS03G0807000,OS11G0516000,OS09G0539100,OS07G0508000,OS08G0135900,OS02G0704600,OS07G0585600,OS03G0286200,OS07G0622200,OS02G0749300,OS06G0596300,OS06G0258900,OS03G0291500,OS01G0874900,OS11G0210300,OS04G0406600,OS04G0486950,OS03G0178000,OS02G0541325,OS03G0400600,OS03G0236200,OS03G0189400,OS03G0423300,OS07G0100200,OS01G0689451,OS04G0128900,OS03G0431200,OS06G0143400,OS11G0210…	69	OS04G0677700,OS02G0665000,OS12G0512000,OS07G0134200,OS09G0426100,OS05G0521300,OS01G0832000,OS04G0106400,OS07G0616200,OS06G0564500,OS11G0210600,OS01G0106400,OS07G0176900,OS06G0360300,OS07G0160300,OS01G0928800,OS03G0731900,OS11G0648100,OS09G0491820,OS10G0159800,OS01G0232700,OS05G0160300,OS02G0169800,OS12G0533700,OS02G0101500,OS12G0539700,OS07G0543000,OS04G0229100,OS12G0263200,OS07G0508200,OS07G0630…
GO:0019080	viral genome expression	biological_process	0.0097052	8	2706	3	OS12G0493900,OS07G0686100,OS03G0711100	5	OS09G0130800,OS03G0192400,OS03G0769600,OS11G0225100,OS01G0585300
GO:0005489	electron transporter activity	molecular_function	0.0097792	55	2706	21	OS03G0258200,OS05G0457000,OS11G0199200,OS08G0482700,OS03G0386000,OS03G0405900,OS06G0163400,OS05G0561600,OS05G0420600,OS01G0667900,OS12G0538700,OS09G0572700,OS03G0748700,OS03G0806500,OS02G0748800,OS01G0957000,OS02G0631000,OS07G0559700,OS07G0509800,OS05G0552300,OS07G0659900	34	OS03G0685000,OS02G0162200,OS03G0311300,OS06G0101600,OS07G0489800,OS03G0356400,OS03G0598900,OS05G0157300,OS12G0476200,OS01G0194600,OS07G0684100,OS05G0116100,OS12G0454600,OS02G0301100,OS04G0675400,OS01G0794400,OS05G0555300,OS02G0774100,OS02G0639900,OS01G0730500,OS08G0137400,OS01G0281600,OS09G0469300,OS05G0198200,OS06G0665900,OS08G0378900,OS02G0814400,OS03G0659200,OS07G0112700,OS07G0190800,OS02G0542…
GO:0019438	aromatic compound biosynthetic process	biological_process	0.0097815	40	2706	14	OS07G0622200,OS10G0523700,OS03G0389601,OS09G0565700,OS03G0286200,OS03G0413100,OS09G0539100,OS07G0182100,OS04G0128900,OS11G0155600,OS04G0406600,OS01G0328700,OS01G0375200,OS04G0671200	26	OS09G0327300,OS10G0474100,OS06G0708832,OS03G0154100,OS01G0958100,OS09G0548400,OS02G0190600,OS09G0446800,OS06G0528700,OS07G0529600,OS04G0560500,OS01G0581300,OS07G0616500,OS01G0710200,OS03G0679700,OS10G0573000,OS09G0130800,OS03G0153900,OS03G0154000,OS02G0744900,OS07G0111700,OS12G0512000,OS07G0112100,OS04G0623500,OS01G0286600,OS11G0438000
GO:0009415	response to water	biological_process	0.0099506	24	2706	8	OS11G0451700,OS02G0669100,OS04G0677300,OS01G0864500,OS02G0638900,OS04G0430600,OS04G0685300,OS03G0843300	16	OS02G0538700,OS04G0416700,OS06G0119900,OS05G0367900,OS04G0685400,OS05G0199100,OS01G0574800,OS11G0454300,OS02G0100600,OS01G0195400,OS01G0234700,OS06G0163300,OS08G0102700,OS12G0159600,OS07G0110900,OS04G0562100
GO:0004143	diacylglycerol kinase activity	molecular_function	0.010321	10	2706	6	OS01G0783200,OS12G0224000,OS01G0957000,OS01G0191700,OS04G0634700,OS03G0203700	4	OS12G0576900,OS03G0109300,OS05G0387200,OS05G0388400
GO:0007205	activation of protein kinase C activity by G-protein coupled receptor protein signaling pathway	biological_process	0.010321	10	2706	6	OS01G0191700,OS01G0957000,OS03G0203700,OS04G0634700,OS01G0783200,OS12G0224000	4	OS03G0109300,OS12G0576900,OS05G0388400,OS05G0387200
GO:0032147	activation of protein kinase activity	biological_process	0.010321	10	2706	6	OS12G0224000,OS01G0783200,OS04G0634700,OS03G0203700,OS01G0191700,OS01G0957000	4	OS03G0109300,OS12G0576900,OS05G0388400,OS05G0387200
GO:0033674	positive regulation of kinase activity	biological_process	0.010321	10	2706	6	OS12G0224000,OS01G0783200,OS03G0203700,OS04G0634700,OS01G0957000,OS01G0191700	4	OS12G0576900,OS03G0109300,OS05G0388400,OS05G0387200
GO:0043085	positive regulation of catalytic activity	biological_process	0.010321	10	2706	6	OS04G0634700,OS03G0203700,OS01G0191700,OS01G0957000,OS12G0224000,OS01G0783200	4	OS05G0387200,OS05G0388400,OS03G0109300,OS12G0576900
GO:0044093	positive regulation of molecular function	biological_process	0.010321	10	2706	6	OS01G0783200,OS12G0224000,OS01G0957000,OS01G0191700,OS04G0634700,OS03G0203700	4	OS12G0576900,OS03G0109300,OS05G0388400,OS05G0387200
GO:0045860	positive regulation of protein kinase activity	biological_process	0.010321	10	2706	6	OS01G0783200,OS12G0224000,OS01G0957000,OS01G0191700,OS03G0203700,OS04G0634700	4	OS05G0388400,OS05G0387200,OS12G0576900,OS03G0109300
GO:0051347	positive regulation of transferase activity	biological_process	0.010321	10	2706	6	OS01G0957000,OS01G0191700,OS03G0203700,OS04G0634700,OS01G0783200,OS12G0224000	4	OS12G0576900,OS03G0109300,OS05G0387200,OS05G0388400
GO:0016052	carbohydrate catabolic process	biological_process	0.011229	41	2706	17	OS10G0565150,OS10G0167300,OS03G0351300,OS06G0258900,OS01G0135700,OS08G0120600,OS02G0605900,OS05G0194900,OS01G0803300,OS05G0345400,OS01G0375200,OS04G0650800,OS01G0850100,OS06G0136600,OS12G0145700,OS03G0141200,OS01G0191700	24	OS12G0169600,OS02G0101500,OS06G0326400,OS09G0494200,OS12G0443600,OS06G0486800,OS04G0107500,OS07G0543100,OS05G0409500,OS06G0708832,OS03G0129300,OS04G0569900,OS09G0298100,OS12G0137200,OS05G0496200,OS04G0106400,OS04G0459500,OS01G0287600,OS03G0654600,OS12G0566000,OS01G0742500,OS09G0458900,OS06G0608700,OS12G0443500
GO:0006749	glutathione metabolic process	biological_process	0.011366	4	2706	2	OS01G0689451,OS05G0537400	2	OS08G0167500,OS12G0263000
GO:0006750	glutathione biosynthetic process	biological_process	0.011366	4	2706	2	OS05G0537400,OS01G0689451	2	OS12G0263000,OS08G0167500
GO:0044264	cellular polysaccharide metabolic process	biological_process	0.011403	37	2706	10	OS10G0417600,OS05G0363200,OS01G0672500,OS01G0689451,OS06G0651000,OS09G0478100,OS01G0315800,OS08G0374800,OS04G0618200,OS01G0923700	27	OS07G0674100,OS09G0478300,OS02G0678400,OS05G0391200,OS02G0834700,OS05G0176100,OS12G0566000,OS09G0491820,Novel00435,OS01G0978400,OS01G0715400,OS06G0360300,OS02G0816800,OS01G0750300,OS04G0630400,OS02G0556100,OS08G0160500,OS07G0424400,OS07G0208500,OS02G0640800,OS03G0128100,OS03G0351200,OS06G0651100,OS10G0341700,OS08G0441500,OS03G0208900,OS01G0754200
GO:0004435	phosphatidylinositol phospholipase C activity	molecular_function	0.012079	4	2706	1	OS01G0740650	3	OS01G0369600,OS08G0489300,OS05G0127200
GO:0044282	small molecule catabolic process	biological_process	0.012175	35	2706	14	OS01G0191700,OS04G0650800,OS06G0136600,OS01G0850100,OS12G0145700,OS01G0803300,OS05G0345400,OS01G0375200,OS08G0120600,OS06G0103300,OS05G0194900,OS06G0258900,OS10G0550900,OS10G0167300	21	OS12G0443500,OS01G0742500,OS06G0608700,OS03G0654600,OS04G0106400,OS04G0459500,OS09G0298100,OS12G0137200,OS05G0496200,OS05G0409500,OS06G0708832,OS10G0516100,OS03G0129300,OS04G0569900,OS12G0443600,OS06G0486800,OS04G0107500,OS02G0169800,OS12G0169600,OS02G0101500,OS06G0326400
GO:0006006	glucose metabolic process	biological_process	0.012349	35	2706	14	OS01G0191700,OS01G0850100,OS06G0136600,OS04G0650800,OS12G0145700,OS07G0571200,OS01G0803300,OS01G0375200,OS05G0345400,OS08G0120600,OS02G0600400,OS05G0194900,OS06G0258900,OS10G0167300	21	OS12G0443500,OS01G0742500,OS06G0608700,OS03G0654600,OS04G0106400,OS04G0459500,OS10G0204300,OS09G0298100,OS05G0496200,OS12G0137200,OS06G0708832,OS05G0409500,OS04G0569900,OS03G0129300,OS12G0443600,OS06G0486800,OS04G0107500,OS02G0101500,OS12G0169600,OS03G0255500,OS06G0326400
GO:0044275	cellular carbohydrate catabolic process	biological_process	0.012816	32	2706	12	OS06G0258900,OS08G0120600,OS05G0194900,OS10G0167300,OS04G0650800,OS01G0850100,OS06G0136600,OS12G0145700,OS01G0191700,OS01G0803300,OS01G0375200,OS05G0345400	20	OS05G0409500,OS06G0708832,OS03G0129300,OS04G0569900,OS09G0298100,OS12G0137200,OS05G0496200,OS12G0169600,OS02G0101500,OS06G0326400,OS06G0486800,OS12G0443600,OS04G0107500,OS12G0566000,OS01G0742500,OS06G0608700,OS12G0443500,OS04G0106400,OS04G0459500,OS03G0654600
GO:0000271	polysaccharide biosynthetic process	biological_process	0.013057	38	2706	10	OS09G0478100,OS01G0315800,OS08G0374800,OS04G0618200,OS01G0923700,OS10G0417600,OS05G0363200,OS01G0672500,OS01G0689451,OS06G0651000	28	OS04G0630400,OS02G0556100,OS05G0414600,OS08G0160500,OS07G0424400,OS02G0640800,OS03G0128100,OS07G0208500,OS03G0351200,OS06G0651100,OS10G0341700,OS03G0208900,OS08G0441500,OS01G0754200,OS07G0674100,OS07G0691200,OS05G0391200,OS09G0478300,OS02G0678400,OS05G0176100,OS02G0834700,OS09G0491820,Novel00435,OS01G0978400,OS01G0715400,OS06G0360300,OS01G0750300,OS02G0816800
GO:0001932	regulation of protein phosphorylation	biological_process	0.013186	10	2706	6	OS01G0191700,OS01G0957000,OS04G0634700,OS03G0203700,OS01G0783200,OS12G0224000	4	OS05G0387200,OS05G0388400,OS03G0109300,OS12G0576900
GO:0019220	regulation of phosphate metabolic process	biological_process	0.013186	10	2706	6	OS01G0957000,OS01G0191700,OS04G0634700,OS03G0203700,OS01G0783200,OS12G0224000	4	OS12G0576900,OS03G0109300,OS05G0388400,OS05G0387200
GO:0031399	regulation of protein modification process	biological_process	0.013186	10	2706	6	OS12G0224000,OS01G0783200,OS03G0203700,OS04G0634700,OS01G0191700,OS01G0957000	4	OS03G0109300,OS12G0576900,OS05G0388400,OS05G0387200
GO:0042325	regulation of phosphorylation	biological_process	0.013186	10	2706	6	OS03G0203700,OS04G0634700,OS01G0957000,OS01G0191700,OS12G0224000,OS01G0783200	4	OS05G0388400,OS05G0387200,OS12G0576900,OS03G0109300
GO:0043549	regulation of kinase activity	biological_process	0.013186	10	2706	6	OS01G0191700,OS01G0957000,OS04G0634700,OS03G0203700,OS01G0783200,OS12G0224000	4	OS05G0388400,OS05G0387200,OS03G0109300,OS12G0576900
GO:0045859	regulation of protein kinase activity	biological_process	0.013186	10	2706	6	OS01G0783200,OS12G0224000,OS01G0191700,OS01G0957000,OS03G0203700,OS04G0634700	4	OS05G0388400,OS05G0387200,OS03G0109300,OS12G0576900
GO:0050790	regulation of catalytic activity	biological_process	0.013186	10	2706	6	OS01G0783200,OS12G0224000,OS01G0957000,OS01G0191700,OS04G0634700,OS03G0203700	4	OS05G0387200,OS05G0388400,OS12G0576900,OS03G0109300
GO:0051174	regulation of phosphorus metabolic process	biological_process	0.013186	10	2706	6	OS01G0783200,OS12G0224000,OS01G0957000,OS01G0191700,OS04G0634700,OS03G0203700	4	OS05G0388400,OS05G0387200,OS12G0576900,OS03G0109300
GO:0051338	regulation of transferase activity	biological_process	0.013186	10	2706	6	OS01G0191700,OS01G0957000,OS04G0634700,OS03G0203700,OS01G0783200,OS12G0224000	4	OS05G0388400,OS05G0387200,OS03G0109300,OS12G0576900
GO:0065009	regulation of molecular function	biological_process	0.013186	10	2706	6	OS04G0634700,OS03G0203700,OS01G0191700,OS01G0957000,OS12G0224000,OS01G0783200	4	OS05G0388400,OS05G0387200,OS03G0109300,OS12G0576900
GO:0016667	oxidoreductase activity, acting on a sulfur group of donors	molecular_function	0.015176	27	2706	11	OS04G0128900,OS06G0327300,OS05G0331200,OS02G0274100,OS04G0671200,OS01G0228400,OS03G0787300,OS01G0328700,OS08G0141400,OS07G0564500,OS02G0678300	16	OS07G0529600,OS06G0528700,OS03G0163300,OS04G0227500,OS02G0190600,OS03G0154100,OS03G0598900,OS03G0153900,OS10G0474100,OS01G0710200,OS02G0744900,OS03G0154000,OS07G0112100,OS12G0512000,OS07G0111700,OS04G0560500
GO:0003754	chaperone activity	molecular_function	0.015282	23	2706	9	OS03G0807900,OS09G0482100,OS02G0526400,OS03G0787300,OS02G0506600,OS02G0651300,OS05G0316200,OS03G0648400,OS02G0656500	14	OS02G0535000,OS01G0762300,OS01G0930000,OS05G0427900,OS12G0104300,OS03G0414400,OS02G0788600,OS02G0326200,OS11G0104300,OS03G0244000,OS04G0549600,OS06G0332800,OS03G0247000,OS09G0458400
GO:0016627	oxidoreductase activity, acting on the CH-CH group of donors	molecular_function	0.015504	15	2706	5	OS10G0518300,OS01G0159400,OS02G0783625,OS05G0125500,OS05G0163700	10	OS06G0360300,OS02G0436400,OS12G0137200,OS06G0708832,OS04G0610800,OS04G0623500,OS05G0110300,OS09G0491820,OS07G0616500,OS07G0434700
GO:0033692	cellular polysaccharide biosynthetic process	biological_process	0.015732	36	2706	10	OS05G0363200,OS01G0672500,OS10G0417600,OS01G0689451,OS06G0651000,OS09G0478100,OS01G0315800,OS01G0923700,OS08G0374800,OS04G0618200	26	OS09G0478300,OS02G0678400,OS05G0391200,OS02G0834700,OS05G0176100,OS07G0674100,OS06G0360300,OS01G0715400,OS02G0816800,OS01G0750300,Novel00435,OS09G0491820,OS01G0978400,OS07G0424400,OS08G0160500,OS04G0630400,OS02G0556100,OS08G0441500,OS03G0208900,OS10G0341700,OS01G0754200,OS07G0208500,OS03G0128100,OS02G0640800,OS06G0651100,OS03G0351200
GO:0008194	UDP-glycosyltransferase activity	molecular_function	0.015937	29	2706	10	OS01G0748900,OS09G0478100,OS02G0594900,OS02G0327500,OS06G0602800,OS04G0301700,OS01G0672500,OS01G0201100,OS01G0695200,OS08G0445700	19	OS05G0518600,OS05G0559600,OS05G0414600,OS09G0478300,OS07G0424400,OS08G0160500,OS05G0176100,OS12G0639700,OS07G0158800,OS03G0287800,Novel00435,OS03G0128100,OS07G0208500,OS05G0123100,OS08G0143500,OS10G0341700,OS10G0437000,OS01G0754200,OS01G0750300
GO:0006412	translation	biological_process	0.017286	170	2706	99	OS02G0162500,OS01G0167400,OS03G0408300,OS05G0498400,OS12G0167900,OS08G0326400,OS11G0168200,OS07G0622100,OS08G0117300,OS02G0284600,OS02G0103700,OS04G0598200,OS07G0674200,OS03G0390000,OS02G0229000,OS01G0558600,OS05G0358500,OS10G0465800,OS08G0558800,OS07G0109500,OS03G0807000,OS09G0507800,OS07G0613200,OS06G0200350,OS03G0798600,OS03G0829200,OS05G0215600,OS07G0195100,OS01G0794500,OS11G0414000,OS03G0756…	71	OS07G0543000,OS03G0284400,OS07G0570700,OS02G0518400,OS01G0732200,OS01G0924000,OS01G0633000,OS02G0595700,OS09G0439050,OS01G0749200,OS02G0137200,OS06G0131700,OS12G0533700,OS05G0101400,OS01G0581300,OS06G0211300,OS03G0769100,OS05G0541900,OS02G0807700,OS02G0564100,OS02G0189000,OS05G0142000,OS10G0363300,OS05G0388500,OS11G0592700,OS11G0610900,OS08G0464000,OS01G0662300,OS02G0652600,OS01G0120300,OS01G0306…
GO:0008462	endopeptidase Clp activity	molecular_function	0.017447	7	2706	1	OS05G0588900	6	OS06G0360600,OS03G0411500,OS05G0592100,OS01G0507900,OS03G0308100,OS01G0271400
GO:0006007	glucose catabolic process	biological_process	0.017986	31	2706	12	OS01G0191700,OS08G0120600,OS05G0194900,OS04G0650800,OS06G0258900,OS01G0850100,OS06G0136600,OS12G0145700,OS01G0803300,OS10G0167300,OS05G0345400,OS01G0375200	19	OS09G0298100,OS12G0443500,OS12G0137200,OS05G0496200,OS05G0409500,OS01G0742500,OS06G0708832,OS03G0129300,OS06G0608700,OS04G0569900,OS12G0443600,OS06G0486800,OS04G0107500,OS03G0654600,OS04G0106400,OS12G0169600,OS02G0101500,OS06G0326400,OS04G0459500
GO:0019320	hexose catabolic process	biological_process	0.017986	31	2706	12	OS01G0803300,OS10G0167300,OS05G0345400,OS01G0375200,OS01G0191700,OS08G0120600,OS05G0194900,OS04G0650800,OS06G0136600,OS06G0258900,OS01G0850100,OS12G0145700	19	OS12G0443600,OS06G0486800,OS04G0107500,OS03G0654600,OS12G0169600,OS04G0106400,OS02G0101500,OS06G0326400,OS04G0459500,OS09G0298100,OS12G0443500,OS12G0137200,OS05G0496200,OS01G0742500,OS05G0409500,OS06G0708832,OS03G0129300,OS04G0569900,OS06G0608700
GO:0046164	alcohol catabolic process	biological_process	0.017986	31	2706	12	OS10G0167300,OS01G0375200,OS05G0345400,OS01G0803300,OS05G0194900,OS08G0120600,OS01G0191700,OS12G0145700,OS04G0650800,OS01G0850100,OS06G0258900,OS06G0136600	19	OS04G0107500,OS03G0654600,OS06G0486800,OS12G0443600,OS06G0326400,OS04G0459500,OS04G0106400,OS12G0169600,OS02G0101500,OS12G0137200,OS05G0496200,OS09G0298100,OS12G0443500,OS03G0129300,OS06G0608700,OS04G0569900,OS05G0409500,OS01G0742500,OS06G0708832
GO:0046365	monosaccharide catabolic process	biological_process	0.017986	31	2706	12	OS08G0120600,OS01G0191700,OS05G0194900,OS04G0650800,OS06G0136600,OS01G0850100,OS06G0258900,OS12G0145700,OS01G0803300,OS10G0167300,OS05G0345400,OS01G0375200	19	OS12G0443500,OS09G0298100,OS12G0137200,OS05G0496200,OS01G0742500,OS05G0409500,OS06G0708832,OS03G0129300,OS06G0608700,OS04G0569900,OS12G0443600,OS06G0486800,OS04G0107500,OS03G0654600,OS12G0169600,OS04G0106400,OS02G0101500,OS06G0326400,OS04G0459500
GO:0004779	sulfate adenylyltransferase activity	molecular_function	0.01827	2	2706	1	OS04G0111200	1	OS03G0743900
GO:0004781	sulfate adenylyltransferase (ATP) activity	molecular_function	0.01827	2	2706	1	OS04G0111200	1	OS03G0743900
GO:0032991	macromolecular complex	cellular_component	0.018593	256	2706	137	OS03G0413100,OS08G0232700,OS03G0807800,OS05G0215600,OS03G0829200,OS03G0280000,OS03G0756000,OS02G0814700,OS10G0376900,OS02G0489400,OS06G0646700,OS09G0497000,OS10G0147900,OS07G0662500,OS02G0778400,OS03G0390000,OS05G0358500,OS08G0558800,OS09G0439600,OS12G0167900,OS03G0408300,OS07G0109500,OS03G0114900,OS06G0200350,OS03G0798600,OS02G0526400,OS12G0406200,OS06G0184400,OS01G0815100,OS03G0318600,OS03G0248…	119	OS02G0652600,OS05G0142000,OS06G0702700,OS05G0388500,OS10G0363300,OS09G0298100,OS07G0212200,OS01G0746700,OS03G0828500,OS10G0432200,OS04G0432000,OS01G0306900,OS03G0219900,OS06G0233800,OS01G0633000,OS08G0299000,OS09G0439050,OS06G0131700,OS01G0581300,OS04G0630400,OS01G0924000,OS01G0958100,OS03G0769100,OS05G0541900,OS02G0807700,OS02G0564100,OS02G0189000,OS06G0564500,OS11G0132000,OS03G0821250,OS05G0487…
GO:0008199	ferric iron binding	molecular_function	0.01902	4	2706	4	OS08G0250900,OS11G0106700,OS12G0106000,OS06G0140800	0
GO:0004500	dopamine beta-monooxygenase activity	molecular_function	0.019458	5	2706	2	OS03G0194900,OS09G0557700	3	OS05G0556400,OS01G0680900,OS12G0566700
GO:0006584	catecholamine metabolic process	biological_process	0.019458	5	2706	2	OS03G0194900,OS09G0557700	3	OS12G0566700,OS01G0680900,OS05G0556400
GO:0009712	catechol-containing compound metabolic process	biological_process	0.019458	5	2706	2	OS09G0557700,OS03G0194900	3	OS05G0556400,OS01G0680900,OS12G0566700
GO:0016715	oxidoreductase activity, acting on paired donors, with incorporation or reduction of molecular oxygen, reduced ascorbate as one donor, and incorporation of one atom of oxygen	molecular_function	0.019458	5	2706	2	OS03G0194900,OS09G0557700	3	OS12G0566700,OS01G0680900,OS05G0556400
GO:0018958	phenol-containing compound metabolic process	biological_process	0.019458	5	2706	2	OS09G0557700,OS03G0194900	3	OS01G0680900,OS05G0556400,OS12G0566700
GO:0034311	diol metabolic process	biological_process	0.019458	5	2706	2	OS09G0557700,OS03G0194900	3	OS12G0566700,OS05G0556400,OS01G0680900
GO:0042537	benzene-containing compound metabolic process	biological_process	0.019458	5	2706	2	OS09G0557700,OS03G0194900	3	OS12G0566700,OS05G0556400,OS01G0680900
GO:0003690	double-stranded DNA binding	molecular_function	0.019477	2	2706	0		2	OS03G0409100,OS03G0278900
GO:0008152	metabolic process	biological_process	0.020056	1525	2706	718	OS11G0183900,OS07G0674200,OS11G0557500,OS04G0206500,OS02G0229000,OS04G0442000,OS06G0650900,OS02G0622100,OS05G0498400,OS03G0203700,OS01G0752500,OS06G0622700,OS02G0533900,OS01G0328700,OS01G0575000,OS05G0486100,OS07G0613200,OS04G0506800,OS02G0625300,OS03G0314100,OS02G0123600,OS01G0213400,OS01G0779300,OS08G0366000,OS10G0565150,OS02G0803300,OS08G0448000,OS05G0119200,OS01G0923700,OS06G0166900,OS04G0457…	807	OS01G0579900,OS01G0749200,OS04G0680400,OS06G0326400,OS02G0595700,OS03G0805100,OS11G0121300,OS01G0232700,OS04G0101800,OS09G0453100,Novel00041,OS01G0767100,OS03G0180100,OS09G0296800,OS03G0311300,OS04G0106400,OS12G0512000,OS08G0148267,OS01G0753500,OS06G0211300,OS06G0141200,OS08G0187500,OS09G0441000,OS05G0580000,OS01G0652600,OS01G0805900,OS08G0157400,OS12G0601200,OS01G0933075,OS01G0683100,OS05G039000…
GO:0004357	glutamate-cysteine ligase activity	molecular_function	0.020567	2	2706	1	OS01G0689451	1	OS08G0167500
GO:0008375	acetylglucosaminyltransferase activity	molecular_function	0.020582	12	2706	7	OS01G0695200,OS01G0201100,OS02G0594900,OS01G0748900,OS04G0301700,OS02G0327500,OS06G0602800	5	OS08G0143500,OS10G0437000,OS12G0639700,OS07G0158800,OS05G0414600
GO:0004075	biotin carboxylase activity	molecular_function	0.021718	3	2706	1	OS06G0646700	2	OS01G0662700,OS10G0363300
GO:0009343	biotin carboxylase complex	cellular_component	0.021718	3	2706	1	OS06G0646700	2	OS01G0662700,OS10G0363300
GO:0008831	dTDP-4-dehydrorhamnose reductase activity	molecular_function	0.021745	19	2706	6	OS04G0618200,OS08G0374800,OS06G0651000,OS10G0417600,OS01G0315800,OS05G0363200	13	OS03G0351200,OS01G0978400,OS06G0651100,OS02G0640800,OS09G0491820,OS02G0816800,OS06G0360300,OS08G0441500,OS07G0674100,OS02G0556100,OS04G0630400,OS02G0834700,OS02G0678400
GO:0045226	extracellular polysaccharide biosynthetic process	biological_process	0.021745	19	2706	6	OS05G0363200,OS01G0315800,OS10G0417600,OS06G0651000,OS08G0374800,OS04G0618200	13	OS02G0678400,OS02G0834700,OS04G0630400,OS07G0674100,OS02G0556100,OS08G0441500,OS06G0360300,OS02G0816800,OS02G0640800,OS09G0491820,OS03G0351200,OS06G0651100,OS01G0978400
GO:0046379	extracellular polysaccharide metabolic process	biological_process	0.021745	19	2706	6	OS10G0417600,OS01G0315800,OS05G0363200,OS04G0618200,OS08G0374800,OS06G0651000	13	OS02G0556100,OS07G0674100,OS04G0630400,OS02G0834700,OS02G0678400,OS06G0651100,OS01G0978400,OS03G0351200,OS02G0640800,OS09G0491820,OS02G0816800,OS08G0441500,OS06G0360300
GO:0004399	histidinol dehydrogenase activity	molecular_function	0.022034	2	2706	1	OS07G0508000	1	OS01G0232700
GO:0004246	peptidyl-dipeptidase A activity	molecular_function	0.022899	2	2706	2	OS01G0575000,OS06G0164000	0
GO:0004645	phosphorylase activity	molecular_function	0.022899	2	2706	0		2	OS01G0851700,OS03G0758100
GO:0006772	thiamine metabolic process	biological_process	0.022901	23	2706	4	OS01G0328700,OS04G0671200,OS04G0128900,OS07G0182100	19	OS07G0616500,OS01G0286600,OS04G0623500,OS01G0581300,OS12G0512000,OS04G0560500,OS07G0112100,OS07G0111700,OS03G0154000,OS02G0744900,OS03G0679700,OS01G0710200,OS03G0153900,OS03G0154100,OS10G0474100,OS06G0528700,OS07G0529600,OS09G0548400,OS02G0190600
GO:0009228	thiamine biosynthetic process	biological_process	0.022901	23	2706	4	OS04G0671200,OS01G0328700,OS04G0128900,OS07G0182100	19	OS03G0679700,OS01G0710200,OS01G0286600,OS07G0616500,OS04G0623500,OS01G0581300,OS02G0744900,OS03G0154000,OS07G0111700,OS12G0512000,OS07G0112100,OS04G0560500,OS07G0529600,OS06G0528700,OS09G0548400,OS02G0190600,OS03G0154100,OS03G0153900,OS10G0474100
GO:0042723	thiamine-containing compound metabolic process	biological_process	0.022901	23	2706	4	OS07G0182100,OS04G0128900,OS04G0671200,OS01G0328700	19	OS09G0548400,OS02G0190600,OS07G0529600,OS06G0528700,OS10G0474100,OS03G0153900,OS03G0154100,OS01G0710200,OS03G0679700,OS07G0112100,OS12G0512000,OS04G0560500,OS07G0111700,OS03G0154000,OS02G0744900,OS01G0581300,OS04G0623500,OS07G0616500,OS01G0286600
GO:0042724	thiamine-containing compound biosynthetic process	biological_process	0.022901	23	2706	4	OS01G0328700,OS04G0671200,OS07G0182100,OS04G0128900	19	OS07G0112100,OS12G0512000,OS07G0111700,OS04G0560500,OS02G0744900,OS03G0154000,OS04G0623500,OS01G0581300,OS07G0616500,OS01G0286600,OS01G0710200,OS03G0679700,OS10G0474100,OS03G0153900,OS03G0154100,OS02G0190600,OS09G0548400,OS07G0529600,OS06G0528700
GO:0009059	macromolecule biosynthetic process	biological_process	0.023109	514	2706	275	OS09G0522200,OS03G0815900,OS07G0109500,OS03G0182800,OS06G0702600,OS08G0292900,OS03G0807000,OS01G0212700,OS06G0691100,OS06G0166400,OS03G0390000,OS12G0613700,OS05G0358500,OS08G0558800,OS08G0408500,OS07G0617000,OS02G0141100,OS01G0167400,OS01G0141000,OS12G0167900,OS07G0467600,OS01G0280500,OS02G0489400,OS02G0137500,OS02G0759400,OS01G0203000,OS08G0416000,OS03G0413100,OS02G0191300,OS08G0357300,OS01G0356…	239	OS02G0807700,OS12G0176700,OS11G0544500,OS02G0564100,OS02G0189000,OS06G0564500,OS03G0748200,Novel00956,OS09G0130800,OS03G0696300,OS11G0508600,OS01G0581300,OS04G0630400,OS02G0807100,OS03G0563300,OS11G0170900,OS06G0361500,OS03G0577500,OS10G0504600,OS11G0143300,OS08G0467400,OS08G0176900,OS01G0306900,OS03G0219900,OS06G0233800,OS07G0495000,OS01G0388500,OS08G0292000,OS12G0139400,OS01G0633200,OS11G061090…
GO:0034645	cellular macromolecule biosynthetic process	biological_process	0.024703	513	2706	275	OS02G0759400,OS08G0416000,OS01G0203000,OS01G0280500,OS02G0489400,OS02G0137500,OS01G0794500,OS02G0806700,OS02G0669100,OS02G0674800,OS01G0313300,OS02G0814700,OS03G0756000,OS02G0191300,OS03G0413100,OS01G0356400,OS08G0357300,OS08G0292900,OS03G0807000,OS01G0212700,OS06G0702600,OS03G0815900,OS07G0109500,OS03G0182800,OS06G0691100,OS09G0522200,OS07G0617000,OS02G0141100,OS07G0467600,OS12G0167900,OS01G0167…	238	OS08G0176900,OS01G0306900,OS11G0143300,OS08G0467400,OS01G0388500,OS07G0495000,OS06G0233800,OS03G0219900,OS03G0577500,OS10G0504600,OS01G0633200,OS02G0531200,Novel00335,OS11G0610900,OS08G0292000,OS12G0139400,OS03G0748200,OS06G0564500,Novel00956,OS09G0130800,OS02G0807700,OS02G0189000,OS12G0176700,OS11G0544500,OS02G0564100,OS11G0170900,OS03G0563300,OS02G0807100,OS06G0361500,OS11G0508600,OS03G0696300,…
GO:0000036	acyl carrier activity	molecular_function	0.02499	4	2706	2	OS06G0143400,OS06G0596300	2	OS02G0644700,OS08G0229200
GO:0016485	protein processing	biological_process	0.028343	5	2706	3	OS07G0686100,OS12G0493900,OS03G0711100	2	OS01G0585300,OS03G0192400
GO:0019082	viral protein processing	biological_process	0.028343	5	2706	3	OS12G0493900,OS03G0711100,OS07G0686100	2	OS03G0192400,OS01G0585300
GO:0051604	protein maturation	biological_process	0.028343	5	2706	3	OS12G0493900,OS03G0711100,OS07G0686100	2	OS03G0192400,OS01G0585300
GO:0006520	cellular amino acid metabolic process	biological_process	0.028632	100	2706	42	OS12G0471100,OS06G0103300,OS03G0850400,OS03G0389601,OS10G0523700,OS09G0565700,OS04G0543900,OS10G0524400,OS11G0703400,OS03G0413100,OS04G0405800,OS05G0537400,OS10G0550900,OS02G0783625,OS03G0431200,OS11G0210500,OS04G0650800,OS03G0236200,OS03G0189400,OS07G0100200,OS01G0689451,OS04G0128900,OS04G0406600,OS03G0178000,OS02G0541325,OS03G0400600,OS01G0874900,OS03G0291500,OS11G0210300,OS06G0258900,OS07G0622…	58	OS02G0773300,OS11G0610900,OS06G0708832,OS10G0516100,OS02G0640800,OS12G0625000,OS12G0263000,OS05G0549700,OS12G0137200,OS02G0436400,OS10G0363300,OS05G0295700,OS01G0652600,OS02G0302700,OS07G0616500,OS02G0526000,OS04G0107500,OS06G0486800,OS10G0509000,OS08G0167500,OS01G0120300,OS08G0248800,OS03G0794500,OS07G0111700,OS06G0239500,OS01G0770200,OS10G0504600,OS04G0623500,OS05G0573700,OS05G0110300,OS07G0614…
GO:0004497	monooxygenase activity	molecular_function	0.028704	26	2706	7	OS04G0671200,OS09G0557700,OS01G0328700,OS02G0678300,OS04G0128900,OS06G0327300,OS03G0194900	19	OS01G0680900,OS03G0153500,OS05G0556400,OS04G0423100,OS01G0286600,OS12G0512000,OS12G0566700,OS07G0112100,OS07G0111700,OS04G0560500,OS02G0744900,OS03G0154000,OS07G0529600,OS06G0528700,OS02G0190600,OS09G0548400,OS03G0153900,OS03G0154100,OS10G0474100
GO:0008236	serine-type peptidase activity	molecular_function	0.029733	41	2706	11	OS01G0892500,OS01G0933200,OS07G0162600,OS09G0453400,OS03G0214200,OS05G0582600,OS09G0533400,Novel01161,OS03G0152000,OS05G0582800,OS05G0582500	30	OS11G0275500,OS03G0100040,OS05G0429500,OS10G0397800,OS01G0767100,OS05G0568900,OS05G0317900,OS01G0939700,OS11G0432900,OS02G0754300,OS04G0321700,OS01G0557100,OS01G0921100,OS01G0579900,OS08G0161500,OS07G0689400,OS10G0498200,OS08G0475100,OS01G0662700,OS07G0643100,OS04G0576800,OS01G0719600,OS08G0238200,OS11G0275200,OS01G0332800,OS01G0580000,OS02G0590400,OS05G0268500,OS09G0461500,OS10G0101200
GO:0017171	serine hydrolase activity	molecular_function	0.029733	41	2706	11	OS09G0453400,OS07G0162600,OS03G0214200,OS01G0933200,OS05G0582600,OS01G0892500,OS03G0152000,OS05G0582800,OS05G0582500,OS09G0533400,Novel01161	30	OS04G0321700,OS02G0754300,OS11G0432900,OS01G0579900,OS01G0921100,OS01G0557100,OS01G0767100,OS03G0100040,OS10G0397800,OS05G0429500,OS11G0275500,OS01G0939700,OS05G0317900,OS05G0568900,OS01G0580000,OS11G0275200,OS01G0332800,OS08G0238200,OS04G0576800,OS01G0719600,OS10G0101200,OS05G0268500,OS09G0461500,OS02G0590400,OS07G0689400,OS10G0498200,OS08G0161500,OS07G0643100,OS01G0662700,OS08G0475100
GO:0005794	Golgi apparatus	cellular_component	0.030202	9	2706	8	OS08G0109000,OS08G0282400,OS06G0651000,OS06G0332400,OS05G0475300,OS01G0858900,OS04G0506800,OS01G0748900	1	OS11G0572400
GO:0065007	biological regulation	biological_process	0.032178	379	2706	203	OS03G0226600,OS05G0578500,OS03G0318600,OS02G0699300,OS04G0543900,OS04G0398000,OS11G0113700,OS05G0135800,OS02G0526400,OS04G0610400,OS09G0442400,OS08G0105000,OS04G0418500,OS09G0532400,OS08G0374800,OS10G0406350,OS06G0326000,OS04G0634700,OS12G0595000,OS12G0113500,OS11G0106700,OS05G0497300,OS01G0612600,OS01G0957000,OS06G0662200,OS05G0572000,OS01G0818400,OS05G0121600,OS12G0137100,OS04G0669200,OS04G0128…	176	OS02G0326500,OS01G0339500,OS07G0424400,OS05G0157300,OS06G0109100,OS01G0695700,OS03G0261800,OS02G0249300,OS04G0304200,OS09G0470500,OS02G0817500,OS01G0770200,OS03G0629900,OS05G0215000,OS05G0291700,OS02G0834700,OS04G0560700,OS05G0568600,OS03G0794500,OS06G0211200,OS03G0719800,OS07G0601000,OS05G0424000,OS05G0133100,OS07G0695100,OS03G0351200,OS06G0229066,OS05G0317900,Novel01145,OS03G0562000,OS06G021850…
GO:0044272	sulfur compound biosynthetic process	biological_process	0.03243	27	2706	6	OS04G0128900,OS01G0689451,OS07G0182100,OS04G0671200,OS05G0537400,OS01G0328700	21	OS06G0528700,OS07G0529600,OS12G0263000,OS02G0190600,OS09G0548400,OS03G0153900,OS03G0154100,OS10G0474100,OS08G0167500,OS03G0679700,OS01G0710200,OS07G0616500,OS01G0286600,OS01G0581300,OS04G0623500,OS07G0112100,OS12G0512000,OS04G0560500,OS07G0111700,OS02G0744900,OS03G0154000
GO:0006576	cellular biogenic amine metabolic process	biological_process	0.032536	13	2706	6	OS03G0194900,OS04G0498600,OS02G0611200,OS07G0100200,OS09G0557700,OS07G0182100	7	OS09G0298200,OS12G0566700,OS12G0539700,OS07G0689600,OS01G0680900,OS05G0556400,OS02G0701600
GO:0006118	electron transport	biological_process	0.0328	250	2706	93	OS03G0748700,OS02G0467600,OS05G0423500,OS07G0635500,OS10G0525000,OS07G0182100,OS01G0328700,OS07G0509800,OS02G0186800,OS03G0184100,OS02G0748800,OS10G0139700,OS06G0258900,OS05G0331200,OS05G0595100,OS03G0194900,OS08G0141400,OS04G0206500,OS03G0319400,OS12G0150200,OS05G0561600,OS03G0405900,OS07G0571100,OS03G0806500,OS04G0650800,OS06G0327300,OS03G0650200,OS01G0814900,OS03G0189400,OS07G0559700,OS08G0468…	157	OS07G0635700,OS03G0367101,OS03G0223100,OS08G0137400,OS11G0210600,OS06G0347100,OS10G0320100,OS02G0642300,OS04G0106400,OS05G0243200,OS08G0148267,OS12G0512000,OS07G0112100,OS05G0387200,Novel01272,OS03G0654600,OS03G0598900,OS01G0878800,OS02G0162200,OS10G0560000,OS03G0311300,OS11G0289700,OS02G0190600,OS01G0581300,OS02G0101500,OS02G0774100,OS01G0794400,OS12G0443600,OS03G0295500,OS08G0422000,OS08G016260…
GO:0016746	transferase activity, transferring acyl groups	molecular_function	0.033224	24	2706	8	OS03G0794200,OS03G0431200,OS03G0730000,OS02G0194100,OS07G0114000,OS08G0544900,OS04G0486950,OS07G0585600	16	OS03G0794300,OS04G0691700,OS03G0232800,OS07G0633600,OS01G0151500,OS04G0431300,OS08G0102000,OS03G0764000,OS07G0264800,OS04G0457500,OS07G0116600,OS02G0219800,OS02G0589000,OS02G0590400,OS02G0589700,OS01G0931100
GO:0000103	sulfate assimilation	biological_process	0.033894	9	2706	4	OS03G0280000,OS02G0749300,OS01G0695800,OS04G0111200	5	OS03G0743900,OS07G0160300,OS01G0695700,OS01G0723800,OS01G0958100
GO:0006553	lysine metabolic process	biological_process	0.033895	9	2706	2	OS02G0783625,OS03G0400600	7	OS06G0360300,OS02G0436400,OS12G0137200,OS02G0526000,OS09G0491820,OS05G0110300,OS07G0134200
GO:0009085	lysine biosynthetic process	biological_process	0.033895	9	2706	2	OS02G0783625,OS03G0400600	7	OS02G0436400,OS12G0137200,OS06G0360300,OS07G0134200,OS05G0110300,OS02G0526000,OS09G0491820
GO:0009089	lysine biosynthetic process via diaminopimelate	biological_process	0.033895	9	2706	2	OS03G0400600,OS02G0783625	7	OS07G0134200,OS05G0110300,OS09G0491820,OS02G0526000,OS02G0436400,OS12G0137200,OS06G0360300
GO:0046451	diaminopimelate metabolic process	biological_process	0.033895	9	2706	2	OS03G0400600,OS02G0783625	7	OS07G0134200,OS05G0110300,OS09G0491820,OS02G0526000,OS12G0137200,OS02G0436400,OS06G0360300
GO:0005623	cell	cellular_component	0.034197	1072	2706	550	OS03G0279000,OS01G0152900,OS06G0553001,OS09G0520700,OS06G0332400,OS07G0223100,OS07G0192000,OS07G0680600,OS02G0767500,OS01G0261200,OS04G0377932,OS06G0714500,OS02G0685200,OS09G0557700,OS05G0559400,OS06G0297800,OS06G0133900,OS01G0905200,OS02G0782700,OS02G0749300,OS05G0194900,OS03G0243100,OS01G0121100,OS08G0510700,OS09G0431200,OS07G0604550,OS02G0318100,OS10G0167300,OS03G0577000,OS03G0203800,OS05G0408…	522	OS02G0513100,OS02G0822600,OS10G0516100,OS08G0143500,OS12G0476200,OS03G0125000,OS05G0168500,OS02G0799300,OS06G0705600,OS04G0219600,OS10G0131200,OS01G0359400,OS11G0708600,OS01G0662700,OS04G0501500,OS12G0175400,OS08G0428800,OS11G0572400,OS02G0549200,OS04G0306750,OS05G0103300,OS08G0398400,OS07G0685300,OS02G0823100,OS10G0556900,OS02G0832100,OS02G0795000,OS06G0614100,OS03G0859900,OS07G0689400,OS01G0978…
GO:0044464	cell part	cellular_component	0.034197	1072	2706	550	OS10G0466000,OS02G0591700,OS04G0631100,OS03G0684400,OS01G0297200,OS01G0908200,OS06G0637500,OS03G0281600,OS03G0142800,OS07G0185900,OS10G0355800,OS09G0553100,OS02G0161000,OS01G0498300,OS07G0223400,Novel01161,Novel01277,OS01G0868000,OS02G0178100,OS08G0524200,OS02G0629400,OS01G0179200,OS11G0207000,OS03G0711100,OS09G0309700,OS01G0797600,OS03G0241900,OS08G0109000,OS07G0619600,OS07G0495100,OS09G0123300,…	522	OS03G0704000,OS10G0470700,OS01G0511600,OS02G0169800,OS01G0184200,OS05G0441500,OS07G0568500,OS12G0539700,OS02G0481900,OS06G0625900,OS04G0441800,OS05G0230700,OS06G0210000,OS03G0287800,OS09G0560800,OS06G0490000,OS05G0214300,OS07G0661600,OS05G0560000,OS03G0215700,OS01G0853700,OS02G0629200,OS01G0926600,OS02G0809800,OS11G0684100,OS05G0410900,OS03G0858800,OS07G0257200,OS03G0196800,OS05G0565200,OS01G0861…
GO:0006096	glycolysis	biological_process	0.035803	20	2706	9	OS01G0803300,OS10G0167300,OS01G0850100,OS06G0258900,OS06G0136600,OS12G0145700,OS01G0191700,OS08G0120600,OS05G0194900	11	OS12G0169600,OS06G0326400,OS04G0459500,OS05G0409500,OS01G0742500,OS03G0129300,OS04G0569900,OS06G0608700,OS09G0298100,OS12G0137200,OS05G0496200
GO:0001071	nucleic acid binding transcription factor activity	molecular_function	0.03642	152	2706	85	OS08G0292900,OS03G0815900,OS03G0182800,OS06G0691100,OS08G0442400,OS09G0522200,OS07G0617000,OS01G0752500,OS01G0733200,OS07G0467600,OS07G0686100,OS06G0650900,OS01G0141000,OS04G0578400,OS01G0695900,OS06G0166400,OS08G0408500,OS11G0140600,OS01G0224100,OS02G0537500,OS05G0548100,OS02G0157950,OS08G0416000,OS01G0203000,OS05G0316800,OS01G0186200,OS05G0588900,OS02G0806350,OS01G0924400,OS05G0119200,OS11G0160…	67	OS07G0176900,OS12G0441600,OS09G0491820,OS06G0284500,OS08G0187500,OS11G0544500,OS03G0180100,OS11G0170900,OS02G0807100,OS01G0650200,OS07G0543000,OS08G0481400,OS09G0453100,OS03G0271100,OS05G0568900,OS06G0361500,OS10G0492400,OS03G0696300,OS07G0204100,OS01G0923600,OS08G0526300,OS04G0549700,OS01G0388500,OS07G0634900,OS03G0857400,OS12G0160500,OS08G0196700,OS11G0629400,OS10G0504600,OS01G0633200,OS01G0872…
GO:0003700	sequence-specific DNA binding transcription factor activity	molecular_function	0.03642	152	2706	85	OS08G0442400,OS09G0522200,OS08G0292900,OS03G0182800,OS03G0815900,OS06G0691100,OS04G0578400,OS01G0695900,OS06G0166400,OS08G0408500,OS02G0537500,OS11G0140600,OS01G0224100,OS07G0617000,OS01G0752500,OS01G0733200,OS07G0467600,OS06G0650900,OS07G0686100,OS01G0141000,OS01G0186200,OS05G0316800,OS05G0588900,OS02G0806350,OS01G0924400,OS05G0548100,OS02G0157950,OS01G0203000,OS08G0416000,OS02G0191300,OS03G0807…	67	OS11G0544500,OS07G0176900,OS12G0441600,OS09G0491820,OS06G0284500,OS08G0187500,OS10G0492400,OS03G0696300,OS07G0204100,OS01G0923600,OS11G0170900,OS03G0180100,OS02G0807100,OS08G0481400,OS07G0543000,OS01G0650200,OS09G0453100,OS03G0271100,OS05G0568900,OS06G0361500,OS12G0160500,OS03G0857400,OS08G0196700,OS11G0629400,OS10G0504600,OS08G0526300,OS04G0549700,OS01G0388500,OS07G0634900,OS01G0933075,OS08G0292…
GO:0009073	aromatic amino acid family biosynthetic process	biological_process	0.03672	10	2706	9	OS03G0286200,OS09G0539100,OS09G0565700,OS04G0406600,OS10G0523700,OS03G0389601,OS03G0413100,OS01G0375200,OS07G0622200	1	OS06G0708832
GO:0046417	chorismate metabolic process	biological_process	0.03672	10	2706	9	OS03G0286200,OS09G0539100,OS04G0406600,OS09G0565700,OS03G0389601,OS10G0523700,OS03G0413100,OS07G0622200,OS01G0375200	1	OS06G0708832
GO:0007267	cell-cell signaling	biological_process	0.037713	3	2706	2	OS07G0685700,OS03G0279000	1	OS05G0215000
GO:0019199	transmembrane receptor protein kinase activity	molecular_function	0.038368	3	2706	1	OS07G0132500	2	OS11G0207800,OS01G0783100
GO:0050789	regulation of biological process	biological_process	0.038898	369	2706	198	OS02G0674800,OS01G0313300,OS06G0716800,OS02G0806700,OS07G0195100,OS05G0519400,OS03G0280000,OS01G0165000,OS03G0807800,OS08G0357300,OS01G0496900,OS03G0413100,OS01G0810300,OS02G0191300,OS03G0191400,OS08G0416000,OS01G0695800,OS01G0203000,OS02G0755400,OS02G0157950,OS04G0309100,OS02G0759400,OS05G0548100,OS08G0441100,OS09G0493500,OS02G0137500,OS06G0111400,OS05G0588900,OS01G0280500,OS05G0588800,OS02G0619…	171	OS07G0212200,OS02G0531200,OS01G0633200,OS01G0236300,OS12G0139400,OS08G0292000,OS01G0388500,OS07G0495000,OS04G0549700,OS11G0143300,OS07G0138100,OS08G0176900,OS10G0504600,OS05G0110300,OS08G0196700,OS06G0361500,OS03G0563300,OS02G0807100,OS08G0441500,OS11G0170900,OS09G0419200,OS10G0446800,OS04G0630400,OS07G0204100,OS03G0696300,OS12G0101800,OS04G0481300,OS10G0492400,OS01G0265100,OS09G0491820,OS06G0564…
GO:0008373	sialyltransferase activity	molecular_function	0.044772	3	2706	2	OS04G0506800,OS01G0858900	1	OS11G0572400
GO:0044413	avoidance of host defenses	biological_process	0.045708	2	2706	0		2	OS07G0559100,OS06G0130600
GO:0044415	evasion or tolerance of host defenses	biological_process	0.045708	2	2706	0		2	OS07G0559100,OS06G0130600
GO:0051832	avoidance of defenses of other organism involved in symbiotic interaction	biological_process	0.045708	2	2706	0		2	OS06G0130600,OS07G0559100
GO:0051834	evasion or tolerance of defenses of other organism involved in symbiotic interaction	biological_process	0.045708	2	2706	0		2	OS07G0559100,OS06G0130600
GO:0052173	response to defenses of other organism involved in symbiotic interaction	biological_process	0.045708	2	2706	0		2	OS06G0130600,OS07G0559100
GO:0052200	response to host defenses	biological_process	0.045708	2	2706	0		2	OS07G0559100,OS06G0130600
GO:0075136	response to host	biological_process	0.045708	2	2706	0		2	OS07G0559100,OS06G0130600
GO:0006558	L-phenylalanine metabolic process	biological_process	0.046826	5	2706	5	OS06G0103300,OS10G0523700,OS03G0286200,OS09G0565700,OS04G0406600	0
GO:0006733	oxidoreduction coenzyme metabolic process	biological_process	0.047314	18	2706	10	OS02G0318100,OS03G0291500,OS01G0375200,OS05G0345400,OS04G0600300,OS04G0600200,OS04G0668900,OS04G0650800,OS12G0290150,OS06G0258900	8	OS06G0486800,OS12G0443600,OS04G0107500,OS03G0654600,OS04G0106400,OS02G0101500,OS12G0443500,OS06G0708832
GO:0016829	lyase activity	molecular_function	0.04803	70	2706	35	OS08G0135900,OS03G0685500,OS10G0167300,OS02G0704600,OS02G0572400,OS01G0841200,OS03G0636600,OS03G0787000,OS03G0286200,OS08G0120600,OS06G0258900,OS09G0464033,OS01G0375200,OS03G0136900,OS04G0498600,OS07G0182100,OS03G0139200,OS11G0516000,OS04G0603300,OS06G0136600,OS09G0539100,OS10G0524400,OS08G0366000,OS03G0386000,OS09G0565700,OS02G0204400,OS10G0523700,OS01G0874900,OS04G0406600,OS02G0541325,OS03G0236…	35	OS03G0750700,OS08G0139700,OS04G0412500,OS09G0298200,OS01G0717400,OS12G0169600,OS11G0605100,OS12G0274700,OS10G0378100,OS12G0292400,OS05G0103300,OS01G0951400,OS06G0564500,OS01G0106400,OS01G0928800,OS06G0608700,OS03G0170500,OS01G0717700,OS03G0255100,OS03G0255500,OS02G0302700,OS02G0709200,OS05G0549700,OS02G0773300,OS04G0611700,OS12G0625000,OS02G0640800,OS04G0611800,OS02G0533300,OS12G0291400,OS10G0204…
GO:0016846	carbon-sulfur lyase activity	molecular_function	0.048759	6	2706	2	OS01G0841200,OS03G0685500	4	OS05G0573700,OS01G0717400,OS01G0717700,OS02G0709200
GO:0006842	tricarboxylic acid transport	biological_process	0.049176	7	2706	3	OS09G0484900,OS10G0376200,OS03G0147400	4	OS09G0109800,OS04G0118700,OS10G0447900,Novel00253
GO:0015137	citrate transmembrane transporter activity	molecular_function	0.049176	7	2706	3	OS09G0484900,OS10G0376200,OS03G0147400	4	OS04G0118700,OS09G0109800,OS10G0447900,Novel00253
GO:0015142	tricarboxylic acid transmembrane transporter activity	molecular_function	0.049176	7	2706	3	OS03G0147400,OS09G0484900,OS10G0376200	4	Novel00253,OS09G0109800,OS04G0118700,OS10G0447900
GO:0015746	citrate transport	biological_process	0.049176	7	2706	3	OS10G0376200,OS09G0484900,OS03G0147400	4	OS10G0447900,OS09G0109800,OS04G0118700,Novel00253
GO:0016758	transferase activity, transferring hexosyl groups	molecular_function	0.049887	86	2706	35	OS07G0687900,OS07G0194800,OS04G0556400,OS04G0301700,OS07G0148200,OS01G0179600,OS09G0478100,OS01G0748900,OS01G0638000,OS06G0651000,OS01G0695200,OS01G0734800,OS01G0201100,OS01G0672500,OS02G0763200,OS06G0602800,OS02G0739400,OS03G0269900,OS02G0594900,OS04G0636100,OS08G0445700,OS02G0612200,OS03G0678800,OS04G0565200,OS02G0327500,OS04G0206500,OS09G0518000,OS01G0805400,OS10G0555100,OS09G0452900,OS01G0597…	51	OS03G0211800,OS01G0754200,OS10G0341700,OS04G0102700,OS08G0143500,OS02G0490500,OS08G0160500,OS07G0424400,OS12G0639700,OS05G0414600,OS07G0489200,OS01G0638600,OS06G0289900,OS07G0510400,OS02G0589400,OS02G0206100,OS04G0305700,OS06G0571300,OS02G0206700,OS06G0593800,OS04G0272700,OS07G0627000,OS01G0620301,OS03G0577500,OS09G0478300,OS09G0482900,OS05G0518600,OS06G0288300,OS10G0437000,OS01G0851700,OS07G0208…
GO:0005506	iron ion binding	molecular_function	0.051033	15	2706	9	OS06G0140800,OS12G0106000,OS11G0106700,OS08G0508800,OS08G0250900,OS09G0539100,OS06G0698802,OS04G0447100,OS01G0689451	6	OS02G0194700,OS10G0378100,OS03G0179900,OS05G0304600,OS12G0559200,OS01G0861700
GO:0042578	phosphoric ester hydrolase activity	molecular_function	0.052355	18	2706	9	OS09G0135700,OS04G0394100,OS03G0586700,OS03G0818100,OS02G0588500,OS10G0491000,OS02G0514326,OS01G0740650,OS05G0524200	9	OS06G0152000,OS03G0754300,OS01G0369600,OS01G0777700,OS05G0127200,OS03G0603600,OS08G0489300,OS08G0557400,OS09G0535900
GO:0008508	bile acid:sodium symporter activity	molecular_function	0.055442	3	2706	0		3	OS12G0170300,OS09G0520600,OS02G0531200
GO:0015125	bile acid transmembrane transporter activity	molecular_function	0.055442	3	2706	0		3	OS09G0520600,OS12G0170300,OS02G0531200
GO:0008080	N-acetyltransferase activity	molecular_function	0.059352	11	2706	4	OS07G0585600,OS03G0794200,OS03G0431200,OS07G0114000	7	OS04G0431300,OS08G0102000,OS03G0764000,OS04G0691700,OS03G0794300,OS07G0264800,OS07G0116600
GO:0019725	cellular homeostasis	biological_process	0.061102	4	2706	3	OS12G0106000,OS11G0106700,OS08G0250900	1	OS07G0172900
GO:0044271	cellular nitrogen compound biosynthetic process	biological_process	0.062106	125	2706	51	OS11G0210300,OS03G0291500,OS04G0671200,OS02G0821900,OS05G0588900,OS03G0400600,OS04G0406600,OS03G0151800,OS08G0480100,OS01G0689451,OS04G0128900,OS11G0155600,OS03G0189400,OS11G0210500,Novel01077,OS12G0290150,OS04G0650800,OS02G0611200,OS03G0431200,OS01G0252200,OS06G0714500,OS05G0537400,OS02G0783625,OS10G0550900,OS10G0524400,OS05G0573300,OS04G0405800,OS03G0413100,OS01G0356400,OS09G0565700,OS03G028000…	74	OS11G0438000,OS01G0927900,OS05G0110300,OS05G0573700,OS02G0750100,OS08G0266300,OS04G0623500,OS01G0286600,OS03G0154000,OS07G0111700,OS03G0794500,OS02G0701600,OS04G0610800,OS03G0153900,OS08G0167500,OS04G0559200,OS06G0486800,OS12G0601200,OS01G0710200,OS10G0573000,OS04G0107500,OS01G0652600,OS07G0616500,OS02G0526000,OS01G0757900,OS03G0117200,OS07G0661000,OS11G0684100,OS05G0295700,OS07G0689600,OS12G0263…
GO:0016645	oxidoreductase activity, acting on the CH-NH group of donors	molecular_function	0.062638	4	2706	1	OS10G0550900	3	OS09G0508900,Novel01169,OS02G0225000
GO:0044237	cellular metabolic process	biological_process	0.063647	1158	2706	583	OS01G0748600,OS02G0619600,OS03G0408300,OS03G0194900,OS01G0252100,OS06G0258900,OS01G0277600,OS02G0778400,OS01G0695900,OS02G0807000,OS06G0172200,OS01G0534800,OS07G0182100,OS10G0580400,OS06G0200350,OS05G0213500,OS07G0539700,OS09G0478733,OS02G0236200,OS03G0390200,OS03G0772600,OS07G0685700,OS01G0810300,OS10G0550900,OS01G0165000,OS03G0807800,OS01G0315800,OS09G0565700,OS01G0748900,OS04G0660500,OS02G0157…	575	OS01G0878800,OS08G0537900,OS08G0441500,OS01G0924000,OS05G0409500,OS01G0958100,OS01G0633000,OS09G0439050,OS12G0101800,OS10G0492400,OS12G0533700,OS01G0364800,OS10G0446800,OS02G0101500,OS02G0225000,OS03G0708500,OS04G0677700,OS10G0148400,OS02G0781000,OS02G0299200,OS03G0268900,OS01G0832000,OS12G0203000,OS10G0363300,OS05G0388500,OS02G0773300,OS05G0557700,OS06G0475500,OS09G0508900,OS02G0302700,OS07G0517…
GO:0006743	ubiquinone metabolic process	biological_process	0.064798	4	2706	4	OS04G0668900,OS04G0600300,OS02G0318100,OS04G0600200	0
GO:0006744	ubiquinone biosynthetic process	biological_process	0.064798	4	2706	4	OS02G0318100,OS04G0600200,OS04G0668900,OS04G0600300	0
GO:0042375	quinone cofactor metabolic process	biological_process	0.064798	4	2706	4	OS04G0600200,OS02G0318100,OS04G0600300,OS04G0668900	0
GO:0045426	quinone cofactor biosynthetic process	biological_process	0.064798	4	2706	4	OS04G0668900,OS04G0600300,OS02G0318100,OS04G0600200	0
GO:0009317	acetyl-CoA carboxylase complex	cellular_component	0.065042	3	2706	1	OS06G0646700	2	OS01G0662700,OS10G0363300
GO:0005342	organic acid transmembrane transporter activity	molecular_function	0.066151	11	2706	3	OS03G0147400,OS10G0376200,OS09G0484900	8	OS09G0520600,OS09G0109800,OS03G0171900,Novel00253,OS02G0531200,OS12G0170300,OS10G0447900,OS04G0118700
GO:0046943	carboxylic acid transmembrane transporter activity	molecular_function	0.066151	11	2706	3	OS09G0484900,OS10G0376200,OS03G0147400	8	OS09G0109800,OS09G0520600,OS04G0118700,OS10G0447900,OS12G0170300,OS02G0531200,Novel00253,OS03G0171900
GO:0009081	branched chain family amino acid metabolic process	biological_process	0.066411	3	2706	1	OS10G0524400	2	OS05G0573700,OS01G0652600
GO:0009082	branched chain family amino acid biosynthetic process	biological_process	0.066411	3	2706	1	OS10G0524400	2	OS05G0573700,OS01G0652600
GO:0006873	cellular ion homeostasis	biological_process	0.066835	3	2706	3	OS11G0106700,OS08G0250900,OS12G0106000	0
GO:0006875	cellular metal ion homeostasis	biological_process	0.066835	3	2706	3	OS08G0250900,OS11G0106700,OS12G0106000	0
GO:0006879	cellular iron ion homeostasis	biological_process	0.066835	3	2706	3	OS11G0106700,OS08G0250900,OS12G0106000	0
GO:0030003	cellular cation homeostasis	biological_process	0.066835	3	2706	3	OS12G0106000,OS11G0106700,OS08G0250900	0
GO:0055065	metal ion homeostasis	biological_process	0.066835	3	2706	3	OS12G0106000,OS08G0250900,OS11G0106700	0
GO:0055072	iron ion homeostasis	biological_process	0.066835	3	2706	3	OS12G0106000,OS11G0106700,OS08G0250900	0
GO:0055082	cellular chemical homeostasis	biological_process	0.066835	3	2706	3	OS12G0106000,OS11G0106700,OS08G0250900	0
GO:0000156	two-component response regulator activity	molecular_function	0.067387	10	2706	5	OS11G0157600,OS09G0532400,OS03G0224200,OS01G0923700,OS02G0820900	5	OS12G0139400,OS01G0952500,OS11G0143300,OS07G0695100,OS11G0592700
GO:0005543	phospholipid binding	molecular_function	0.069628	4	2706	0		4	OS01G0695300,OS05G0382600,OS05G0382900,OS06G0221200
GO:0005544	calcium-dependent phospholipid binding	molecular_function	0.069628	4	2706	0		4	OS06G0221200,OS05G0382900,OS05G0382600,OS01G0695300
GO:0003933	GTP cyclohydrolase activity	molecular_function	0.070353	4	2706	3	OS02G0572400,OS04G0662700,OS03G0792800	1	OS01G0805900
GO:0000003	reproduction	biological_process	0.070659	63	2706	24	OS12G0471100,OS01G0297200,OS10G0516500,OS07G0686100,OS08G0448000,OS06G0553001,OS12G0198200,OS03G0711100,OS01G0186900,OS10G0561400,OS01G0660200,OS05G0346200,OS08G0558800,OS10G0118900,OS06G0530600,OS03G0151800,OS01G0363900,OS12G0493900,OS02G0743200,OS06G0714500,OS08G0478500,OS08G0490000,OS03G0142800,OS05G0566400	39	OS12G0539700,OS04G0546800,OS01G0172100,OS05G0317900,OS07G0212200,OS03G0308100,OS05G0568900,Novel00041,OS08G0345400,OS06G0294000,OS09G0453100,OS03G0192400,OS03G0235400,OS11G0240800,OS12G0616600,OS12G0438400,OS01G0585300,OS03G0769600,OS06G0130600,OS02G0313900,OS04G0630400,OS12G0605100,OS03G0423850,OS07G0168600,OS04G0206200,OS11G0225100,OS08G0176900,OS04G0663100,OS03G0200200,OS03G0102400,OS03G082125…
GO:0009072	aromatic amino acid family metabolic process	biological_process	0.070676	14	2706	12	OS04G0406600,OS09G0565700,OS03G0286200,OS09G0539100,OS03G0413100,OS07G0100200,OS07G0622200,OS07G0182100,OS01G0375200,OS03G0389601,OS10G0523700,OS06G0103300	2	OS06G0708832,OS12G0539700
GO:0022415	viral reproductive process	biological_process	0.07175	50	2706	21	OS08G0478500,OS08G0490000,OS03G0142800,OS03G0151800,OS06G0714500,OS12G0493900,OS01G0363900,OS02G0743200,OS03G0711100,OS12G0198200,OS10G0561400,OS01G0660200,OS05G0346200,OS08G0558800,OS10G0118900,OS12G0471100,OS01G0297200,OS08G0448000,OS07G0686100,OS06G0553001,OS10G0516500	29	OS07G0684400,OS08G0521800,OS03G0637600,OS07G0168600,OS04G0206200,OS03G0423850,OS03G0102400,OS11G0225100,OS04G0663100,OS08G0176900,OS09G0130800,OS07G0249200,OS04G0387000,OS09G0491820,OS12G0616600,OS03G0192400,OS11G0240800,OS03G0769600,OS12G0438400,OS01G0585300,OS06G0130600,OS12G0605100,OS02G0313900,OS01G0172100,OS12G0539700,OS05G0568900,Novel00041,OS03G0308100,OS05G0317900
GO:0030001	metal ion transport	biological_process	0.072085	80	2706	38	OS03G0829200,OS04G0244800,OS01G0930400,OS09G0484900,OS01G0315800,OS12G0106000,OS01G0375000,Novel00750,OS04G0128900,OS04G0504800,OS11G0210500,OS08G0250900,OS08G0206400,OS03G0152000,OS11G0210300,OS01G0900800,OS07G0669700,OS07G0685500,OS11G0106700,OS10G0440500,OS08G0205400,OS01G0976300,OS01G0933200,OS03G0684400,OS01G0558600,OS03G0787000,OS03G0636600,OS03G0574900,OS11G0516000,OS01G0664100,OS04G060330…	42	OS09G0520600,OS12G0137200,OS06G0626050,OS11G0592700,OS07G0623200,OS07G0164900,OS05G0173500,OS02G0531200,OS04G0401000,OS03G0170500,OS03G0226700,OS12G0421000,OS03G0255100,OS10G0209700,OS05G0430400,OS08G0467400,OS04G0501500,OS01G0309800,OS01G0507700,OS09G0271100,OS07G0111700,OS06G0489500,OS05G0110300,OS08G0405700,OS03G0412300,OS06G0528700,OS03G0751600,OS05G0103300,OS01G0732200,OS04G0585900,OS07G0102…
GO:0080090	regulation of primary metabolic process	biological_process	0.075063	279	2706	155	OS05G0135800,OS02G0526400,OS04G0543900,OS04G0398000,OS03G0226600,OS03G0318600,OS06G0326000,OS04G0634700,OS10G0406350,OS04G0418500,OS09G0532400,OS08G0105000,OS04G0610400,OS01G0818400,OS06G0662200,OS01G0957000,OS05G0572000,OS01G0612600,OS05G0497300,OS12G0595000,OS03G0151800,OS04G0128900,OS04G0669200,OS05G0121600,OS12G0137100,OS02G0182700,OS07G0644100,OS03G0787000,OS09G0286600,OS05G0417600,OS02G0764…	124	OS05G0157300,OS01G0339500,OS02G0326500,OS02G0817500,OS09G0470500,OS06G0109100,OS03G0261800,OS02G0249300,OS04G0560700,OS01G0770200,OS03G0629900,OS05G0568600,OS03G0794500,OS07G0695100,OS05G0424000,OS06G0211200,OS03G0719800,OS06G0218500,OS02G0220400,OS03G0562000,Novel01145,OS06G0229066,OS02G0326000,OS12G0576900,OS02G0269200,OS06G0180666,OS03G0811100,OS07G0204400,OS08G0421900,OS05G0388400,OS01G021210…
GO:0019904	protein domain specific binding	molecular_function	0.075194	5	2706	3	OS03G0710800,OS02G0580300,OS11G0546900	2	OS02G0109800,OS02G0708400
GO:0016830	carbon-carbon lyase activity	molecular_function	0.075502	31	2706	17	OS04G0498600,OS02G0541325,OS03G0787000,OS02G0204400,OS03G0636600,OS02G0704600,OS02G0572400,OS08G0366000,OS04G0603300,OS06G0638900,OS02G0611200,OS04G0504800,OS06G0258900,OS07G0100200,OS03G0236200,OS07G0182100,OS08G0120600	14	OS09G0298200,OS10G0204300,OS01G0770200,OS01G0951400,OS07G0614000,OS12G0169600,OS03G0255500,OS03G0255100,OS03G0170500,OS12G0291400,OS12G0292400,OS06G0608700,OS05G0103300,OS12G0274700
GO:0016747	transferase activity, transferring acyl groups other than amino-acyl groups	molecular_function	0.075727	19	2706	5	OS03G0730000,OS03G0431200,OS03G0794200,OS07G0114000,OS07G0585600	14	OS04G0691700,OS03G0232800,OS03G0794300,OS03G0764000,OS04G0431300,OS08G0102000,OS07G0633600,OS07G0264800,OS07G0116600,OS01G0931100,OS02G0589700,OS02G0590400,OS02G0219800,OS02G0589000
GO:0005575	cellular_component	cellular_component	0.075859	1166	2706	596	OS10G0147900,OS08G0250900,OS08G0416000,OS01G0695800,OS08G0288500,OS02G0137500,OS02G0489400,OS03G0280000,OS02G0178400,OS02G0674800,OS01G0313300,OS05G0494500,OS02G0191300,OS06G0681700,OS01G0356400,OS08G0357300,OS07G0109500,OS03G0182800,OS03G0815900,OS06G0691100,OS08G0517200,OS04G0636100,OS07G0617000,OS07G0467600,OS01G0141000,OS12G0167900,OS12G0405200,OS05G0561600,OS09G0509700,OS06G0166400,OS08G0408…	570	OS01G0306900,OS08G0467400,OS08G0547800,OS03G0219900,OS03G0323200,OS03G0577500,OS01G0140100,OS10G0504600,OS06G0626050,OS01G0633200,OS11G0283500,OS08G0167000,OS09G0511000,OS02G0531200,OS01G0645000,OS06G0120200,OS04G0269900,OS04G0657500,OS08G0292000,OS04G0107500,OS08G0175600,OS01G0124000,OS07G0160300,OS04G0408600,OS03G0571700,OS09G0130800,OS03G0821250,OS05G0487600,OS10G0130500,OS09G0426100,OS02G0564…
GO:0032268	regulation of cellular protein metabolic process	biological_process	0.076128	15	2706	10	OS01G0957000,OS01G0191700,OS04G0634700,OS03G0203700,OS01G0783200,OS12G0224000,OS01G0160800,OS03G0226600,OS11G0414000,OS01G0167400	5	OS05G0388400,OS05G0387200,OS12G0576900,OS03G0109300,OS01G0896200
GO:0051246	regulation of protein metabolic process	biological_process	0.076128	15	2706	10	OS01G0783200,OS12G0224000,OS03G0226600,OS01G0160800,OS11G0414000,OS01G0167400,OS01G0957000,OS01G0191700,OS03G0203700,OS04G0634700	5	OS01G0896200,OS05G0388400,OS05G0387200,OS12G0576900,OS03G0109300
GO:0016840	carbon-nitrogen lyase activity	molecular_function	0.076365	6	2706	2	OS10G0524400,OS03G0386000	4	OS03G0750700,OS11G0605100,OS12G0138800,OS07G0614000
GO:0019238	cyclohydrolase activity	molecular_function	0.076425	5	2706	3	OS02G0572400,OS04G0662700,OS03G0792800	2	OS01G0805900,OS07G0176900
GO:0007186	G-protein coupled receptor signaling pathway	biological_process	0.076484	31	2706	17	OS02G0699300,OS01G0783200,OS12G0593000,OS06G0111400,OS07G0223100,OS01G0957000,OS01G0695800,OS12G0224000,OS07G0223400,OS02G0755400,OS09G0513600,OS01G0813400,OS01G0191700,OS03G0203700,OS04G0634700,OS03G0280000,OS07G0563400	14	OS08G0407600,OS01G0723800,OS02G0323000,OS04G0441800,OS04G0578600,OS07G0424400,OS12G0576900,OS05G0387200,OS01G0695700,OS01G0265100,OS05G0137200,OS10G0530400,OS03G0109300,OS05G0388400
GO:0016161	beta-amylase activity	molecular_function	0.076927	4	2706	3	OS03G0141200,OS03G0351300,OS10G0565150	1	OS07G0543100
GO:0009538	photosystem I reaction center	cellular_component	0.077393	5	2706	1	OS07G0537600	4	OS08G0560900,OS12G0420400,OS03G0778100,OS05G0560000
GO:0009401	phosphoenolpyruvate-dependent sugar phosphotransferase system	biological_process	0.079876	7	2706	4	OS03G0432900,OS04G0404800,OS03G0241900,OS09G0518500	3	OS09G0413200,OS04G0269900,OS09G0271100
GO:0031323	regulation of cellular metabolic process	biological_process	0.080553	278	2706	154	OS01G0692700,OS04G0450400,OS01G0783200,OS12G0162500,OS01G0924400,OS02G0820900,OS02G0806350,OS05G0316800,OS01G0186200,OS11G0414000,OS05G0119200,OS01G0923700,OS01G0213400,OS01G0819700,OS11G0160500,OS08G0442400,OS02G0557200,Novel00760,OS07G0686100,OS06G0650900,OS03G0203700,OS06G0622700,OS01G0752500,OS02G0537500,OS01G0224100,OS11G0140600,OS04G0578400,OS03G0405900,OS04G0442000,OS12G0224000,OS04G050880…	124	OS07G0634900,OS08G0526300,OS04G0442800,OS03G0109300,OS11G0629400,OS01G0218900,OS10G0419500,OS03G0857400,OS12G0160500,OS01G0872800,OS10G0474100,OS11G0592700,OS04G0608600,OS01G0625300,OS01G0652600,OS08G0157400,OS01G0933075,OS12G0441600,OS08G0187500,OS06G0284500,OS04G0691700,OS07G0176900,OS01G0753500,OS09G0453100,OS05G0568900,OS03G0271100,OS03G0180100,OS08G0481400,OS07G0543000,OS03G0311300,OS12G0605…
GO:0043229	intracellular organelle	cellular_component	0.081103	490	2706	289	OS05G0126400,OS01G0603300,OS03G0191400,OS09G0497000,OS08G0416000,OS01G0695800,OS01G0203000,OS05G0548100,OS03G0764600,OS04G0683700,OS02G0157950,OS01G0857700,OS02G0489400,OS02G0137500,OS04G0600300,OS05G0299700,OS08G0386800,OS02G0674800,OS01G0313300,OS06G0728700,OS02G0814700,OS03G0756000,OS03G0280000,OS01G0863300,OS06G0716800,OS03G0829200,OS05G0215600,OS01G0356400,OS01G0748900,OS01G0165000,OS03G0807…	201	OS01G0388500,OS02G0318450,OS06G0233800,OS04G0549700,OS11G0700500,OS03G0219900,OS01G0524500,OS08G0176900,OS01G0305900,OS01G0306900,OS11G0139900,OS04G0432000,OS10G0504600,OS02G0814400,OS01G0285300,OS10G0432200,OS08G0196700,OS08G0167000,OS03G0843800,OS07G0212200,OS05G0388500,OS01G0633200,OS05G0142000,OS09G0299000,OS09G0508900,OS02G0652600,OS08G0292000,OS02G0225000,OS01G0265100,OS03G0821250,OS05G0127…
GO:0016855	racemase and epimerase activity, acting on amino acids and derivatives	molecular_function	0.08438	5	2706	1	OS03G0400600	4	OS01G0555200,OS02G0526000,OS02G0109800,OS07G0134200
GO:0043226	organelle	cellular_component	0.085987	490	2706	289	OS02G0539500,OS11G0168200,OS08G0326400,OS04G0578400,OS04G0598200,OS02G0103700,OS08G0117300,OS07G0622100,OS02G0284600,OS01G0609900,OS07G0674200,OS04G0583900,OS02G0537500,OS01G0558600,OS01G0224100,OS10G0521900,OS02G0229000,OS10G0465800,OS01G0752500,OS09G0106700,OS06G0622700,OS02G0162500,OS06G0320300,OS06G0105800,OS07G0686100,Novel00760,OS08G0442400,OS05G0585900,OS02G0826500,OS05G0566400,OS05G047530…	201	OS03G0235400,OS11G0121300,OS09G0494200,OS02G0137200,OS01G0749200,OS05G0101400,OS12G0605100,OS08G0481400,OS07G0543000,OS05G0107600,OS03G0180100,OS03G0284400,OS02G0518400,OS02G0635600,OS12G0292400,OS09G0453100,OS05G0543600,OS01G0870500,OS05G0195700,OS06G0284500,OS05G0137200,OS08G0187500,OS01G0180300,OS05G0111200,OS04G0209300,OS12G0601200,OS03G0587100,OS01G0662300,OS01G0652600,OS01G0625300,OS01G0975…
GO:0004332	fructose-bisphosphate aldolase activity	molecular_function	0.086141	4	2706	2	OS08G0120600,OS06G0258900	2	OS06G0608700,OS12G0169600
GO:0019222	regulation of metabolic process	biological_process	0.086515	281	2706	156	OS09G0478733,OS09G0522200,OS01G0159300,OS06G0691100,OS10G0580400,OS01G0212700,OS03G0306700,OS08G0292900,OS03G0182800,OS03G0815900,OS06G0702600,OS08G0408500,OS12G0613700,OS01G0695900,OS06G0166400,OS07G0467600,OS01G0141000,OS01G0167400,OS05G0588800,OS02G0619600,OS07G0617000,OS02G0141100,OS01G0733200,OS02G0137500,OS05G0588900,OS01G0280500,OS08G0416000,OS01G0203000,OS05G0548100,OS02G0759400,OS04G0309…	125	OS01G0952500,OS02G0564100,OS11G0544500,OS05G0387200,OS09G0491820,OS03G0748200,OS06G0564500,OS10G0446800,OS10G0492400,OS04G0481300,OS03G0696300,OS07G0204100,OS06G0361500,OS11G0170900,OS02G0807100,OS03G0563300,OS10G0504600,OS08G0196700,OS04G0549700,OS07G0495000,OS01G0388500,OS08G0176900,OS11G0143300,OS12G0139400,OS08G0292000,OS02G0531200,OS01G0236300,OS01G0633200,OS06G0180666,OS03G0811100,OS02G0326…
GO:0006000	fructose metabolic process	biological_process	0.086666	6	2706	4	OS02G0699300,OS07G0223100,OS07G0223400,OS01G0813400	2	OS01G0265100,OS05G0164100
GO:0006003	fructose 2,6-bisphosphate metabolic process	biological_process	0.086666	6	2706	4	OS02G0699300,OS07G0223100,OS01G0813400,OS07G0223400	2	OS01G0265100,OS05G0164100
GO:0016597	amino acid binding	molecular_function	0.088339	14	2706	9	OS03G0850400,OS07G0475900,OS03G0413100,OS03G0247900,OS04G0650800,OS09G0544300,OS03G0286200,OS04G0406600,OS09G0565700	5	OS08G0248800,OS01G0927900,OS09G0271100,OS11G0207800,OS08G0242700
GO:0043176	amine binding	molecular_function	0.088339	14	2706	9	OS04G0406600,OS09G0565700,OS09G0544300,OS04G0650800,OS03G0286200,OS03G0247900,OS03G0413100,OS07G0475900,OS03G0850400	5	OS08G0242700,OS11G0207800,OS01G0927900,OS09G0271100,OS08G0248800
GO:0042401	cellular biogenic amine biosynthetic process	biological_process	0.088798	5	2706	2	OS02G0611200,OS04G0498600	3	OS02G0701600,OS07G0689600,OS09G0298200
GO:0016151	nickel cation binding	molecular_function	0.088882	13	2706	8	OS05G0395400,OS09G0486500,OS03G0271600,OS02G0656500,OS01G0972000,OS03G0648400,OS03G0302200,OS03G0787300	5	OS06G0141200,OS11G0528500,OS08G0323400,OS04G0549600,OS10G0560000
GO:0005743	mitochondrial inner membrane	cellular_component	0.089068	26	2706	17	OS02G0767500,OS03G0114900,OS09G0497000,OS01G0225000,OS10G0516500,OS02G0226300,OS08G0386800,OS09G0454600,OS05G0420600,OS08G0478700,OS02G0718900,OS07G0604500,OS03G0267700,OS05G0561600,OS07G0604550,OS05G0585900,OS01G0329400	9	OS05G0171300,OS10G0397800,OS02G0225000,OS01G0978000,OS05G0111200,OS02G0814400,OS12G0476200,OS09G0508900,OS01G0870500
GO:0008839	dihydrodipicolinate reductase activity	molecular_function	0.089294	6	2706	1	OS02G0783625	5	OS05G0110300,OS06G0360300,OS09G0491820,OS02G0436400,OS12G0137200
GO:0043566	structure-specific DNA binding	molecular_function	0.08977	2	2706	0		2	OS03G0409100,OS03G0278900
GO:0019048	virus-host interaction	biological_process	0.090271	7	2706	2	OS05G0346200,OS01G0660200	5	OS05G0317900,OS06G0130600,OS05G0568900,OS04G0663100,OS03G0637600
GO:0007010	cytoskeleton organization	biological_process	0.090839	8	2706	3	OS03G0717600,OS01G0186900,OS08G0138500	5	OS03G0381200,OS07G0543000,OS10G0209700,OS11G0648100,OS03G0356700
GO:0022414	reproductive process	biological_process	0.091337	58	2706	23	OS10G0118900,OS08G0558800,OS05G0346200,OS01G0660200,OS10G0561400,OS03G0711100,OS12G0198200,OS06G0553001,OS08G0448000,OS07G0686100,OS10G0516500,OS01G0297200,OS12G0471100,OS05G0566400,OS03G0142800,OS08G0490000,OS08G0478500,OS06G0714500,OS02G0743200,OS12G0493900,OS01G0363900,OS03G0151800,OS06G0530600	35	OS12G0605100,OS04G0630400,OS02G0313900,OS06G0130600,OS03G0769600,OS01G0585300,OS12G0438400,OS12G0616600,OS11G0240800,OS03G0235400,OS03G0192400,OS09G0453100,OS05G0568900,Novel00041,OS07G0212200,OS03G0308100,OS05G0317900,OS04G0546800,OS01G0172100,OS12G0539700,OS03G0637600,OS08G0521800,OS07G0684400,OS09G0491820,OS04G0387000,OS07G0249200,OS09G0130800,OS03G0821250,OS03G0102400,OS04G0663100,OS08G017690…
GO:0060255	regulation of macromolecule metabolic process	biological_process	0.092603	280	2706	155	OS05G0588900,OS01G0280500,OS02G0137500,OS02G0157950,OS05G0548100,OS02G0759400,OS04G0309100,OS01G0203000,OS08G0416000,OS01G0810300,OS02G0191300,OS08G0357300,OS03G0807800,OS01G0165000,OS06G0716800,OS05G0519400,OS02G0806700,OS02G0674800,OS01G0313300,OS01G0159300,OS09G0522200,OS09G0478733,OS03G0182800,OS03G0815900,OS06G0702600,OS01G0212700,OS03G0306700,OS08G0292900,OS10G0580400,OS06G0691100,OS06G0166…	125	OS08G0196700,OS10G0504600,OS11G0143300,OS08G0176900,OS04G0549700,OS07G0495000,OS01G0388500,OS08G0292000,OS12G0139400,OS01G0633200,OS01G0236300,OS02G0531200,OS05G0387200,OS02G0564100,OS11G0544500,OS01G0952500,OS06G0564500,OS03G0748200,OS09G0491820,OS03G0696300,OS07G0204100,OS10G0492400,OS04G0481300,OS10G0446800,OS02G0807100,OS03G0563300,OS11G0170900,OS06G0361500,OS04G0560700,OS01G0770200,OS03G0629…
GO:0004664	prephenate dehydratase activity	molecular_function	0.092787	4	2706	4	OS03G0286200,OS10G0523700,OS09G0565700,OS04G0406600	0
GO:0009094	L-phenylalanine biosynthetic process	biological_process	0.092787	4	2706	4	OS10G0523700,OS03G0286200,OS04G0406600,OS09G0565700	0
GO:0006564	L-serine biosynthetic process	biological_process	0.092815	17	2706	6	OS03G0189400,OS04G0650800,OS06G0258900,OS11G0210500,OS01G0375200,OS11G0210300	11	OS04G0229100,OS03G0794500,OS11G0210600,OS06G0708832,OS04G0107500,OS10G0159800,OS06G0486800,OS12G0512000,OS07G0111700,OS04G0106400,OS02G0101500
GO:0006275	regulation of DNA replication	biological_process	0.093687	8	2706	6	OS04G0514600,OS03G0151800,OS12G0137100,OS11G0140600,OS06G0714500,OS05G0588800	2	OS09G0272900,OS01G0872800
GO:0044424	intracellular part	cellular_component	0.093961	568	2706	323	OS01G0815100,OS04G0600000,OS04G0398000,OS02G0526400,OS05G0135800,OS12G0406200,OS08G0156800,OS06G0326000,OS05G0497300,OS01G0612600,OS05G0572000,OS03G0717600,OS05G0121600,OS05G0412000,OS01G0225000,OS04G0669200,OS09G0371000,OS05G0449900,OS04G0128900,OS06G0652000,OS04G0584600,OS05G0553400,OS02G0182700,OS05G0420600,OS10G0466700,OS01G0858900,OS03G0241200,OS10G0516500,OS01G0840700,OS06G0552400,OS04G0668…	245	OS06G0130800,OS02G0754300,OS05G0382900,OS03G0261800,OS12G0187500,OS09G0470500,OS01G0974200,OS06G0211200,OS02G0555000,OS03G0170200,OS12G0274700,OS06G0528700,OS02G0276900,OS02G0326000,OS11G0648100,OS07G0106000,OS05G0111300,OS03G0452300,OS08G0292000,OS04G0107500,OS07G0212200,OS03G0843800,OS08G0167000,OS01G0633200,OS06G0702700,OS09G0298100,OS10G0504600,OS03G0219900,OS06G0233800,OS01G0388500,OS11G0139…
GO:0006563	L-serine metabolic process	biological_process	0.095195	18	2706	7	OS03G0189400,OS04G0650800,OS06G0258900,OS11G0210500,OS01G0375200,OS01G0874900,OS11G0210300	11	OS11G0210600,OS03G0794500,OS04G0229100,OS06G0708832,OS04G0107500,OS10G0159800,OS06G0486800,OS12G0512000,OS07G0111700,OS04G0106400,OS02G0101500
GO:0019058	viral infectious cycle	biological_process	0.0952	43	2706	19	OS03G0142800,OS08G0490000,OS08G0478500,OS06G0714500,OS02G0743200,OS12G0493900,OS01G0363900,OS03G0151800,OS10G0118900,OS08G0558800,OS10G0561400,OS03G0711100,OS12G0198200,OS06G0553001,OS07G0686100,OS08G0448000,OS10G0516500,OS01G0297200,OS12G0471100	24	OS08G0521800,OS07G0684400,OS09G0491820,OS04G0387000,OS07G0249200,OS09G0130800,OS03G0102400,OS08G0176900,OS11G0225100,OS04G0206200,OS07G0168600,OS03G0423850,OS12G0605100,OS02G0313900,OS03G0769600,OS01G0585300,OS12G0438400,OS12G0616600,OS11G0240800,OS03G0192400,Novel00041,OS03G0308100,OS01G0172100,OS12G0539700
GO:0006812	cation transport	biological_process	0.095282	115	2706	55	OS09G0484900,OS01G0930400,OS05G0135800,OS12G0106000,OS01G0315800,OS01G0837000,OS03G0829200,OS03G0437600,OS04G0607500,OS04G0244800,OS08G0206400,OS03G0152000,OS10G0418100,OS01G0900800,OS11G0210300,OS07G0669700,OS07G0685500,OS11G0106700,OS03G0281000,OS01G0375000,Novel00750,OS04G0128900,OS08G0250900,OS04G0504800,OS11G0210500,OS01G0933200,OS03G0684400,OS08G0138500,OS01G0558600,OS03G0787000,OS03G063660…	60	OS02G0799300,OS04G0401000,OS03G0170500,OS01G0524700,OS03G0226700,OS12G0421000,OS03G0255100,OS10G0209700,OS12G0137200,OS09G0520600,OS11G0592700,OS07G0623200,OS06G0626050,OS01G0923400,OS02G0175000,OS07G0164900,OS05G0173500,OS02G0531200,OS09G0271100,OS06G0489500,OS07G0111700,OS08G0405700,OS05G0110300,OS02G0750100,OS08G0467400,OS05G0430400,OS10G0522601,OS04G0501500,OS01G0507700,OS01G0309800,OS04G0129…
GO:0007166	cell surface receptor linked signaling pathway	biological_process	0.095681	32	2706	17	OS07G0223400,OS12G0224000,OS01G0695800,OS01G0191700,OS01G0813400,OS07G0563400,OS02G0755400,OS01G0783200,OS01G0957000,OS06G0111400,OS03G0203700,OS04G0634700,OS03G0280000,OS09G0513600,OS12G0593000,OS02G0699300,OS07G0223100	15	OS10G0530400,OS11G0207800,OS01G0265100,OS05G0137200,OS05G0388400,OS03G0109300,OS04G0441800,OS01G0723800,OS02G0323000,OS08G0407600,OS05G0387200,OS04G0578600,OS12G0576900,OS01G0695700,OS07G0424400
GO:0003993	acid phosphatase activity	molecular_function	0.097541	3	2706	1	OS03G0818100	2	OS03G0754300,OS01G0777700
GO:0016831	carboxy-lyase activity	molecular_function	0.097561	25	2706	13	OS02G0704600,OS08G0366000,OS04G0498600,OS02G0541325,OS03G0636600,OS03G0787000,OS07G0100200,OS07G0182100,OS03G0236200,OS04G0603300,OS06G0638900,OS02G0611200,OS04G0504800	12	OS12G0291400,OS03G0170500,OS01G0770200,OS10G0204300,OS09G0298200,OS01G0951400,OS03G0255500,OS07G0614000,OS03G0255100,OS12G0274700,OS12G0292400,OS05G0103300
GO:0003677	DNA binding	molecular_function	0.098821	338	2706	192	OS02G0759400,OS05G0548100,OS03G0764600,OS12G0493900,OS08G0416000,OS01G0203000,OS01G0603300,OS05G0126400,OS05G0588900,OS01G0839100,OS05G0505383,OS05G0299700,OS08G0431100,OS06G0716800,OS03G0389601,OS01G0863300,OS05G0519400,OS02G0806700,OS06G0683000,OS05G0343400,OS06G0728700,OS01G0810300,OS09G0481700,OS08G0232700,OS03G0807800,OS01G0274800,OS08G0357300,OS04G0622501,OS06G0702600,OS03G0815900,OS01G0212…	146	OS08G0467400,OS11G0143300,OS08G0176900,OS01G0305900,OS11G0700500,OS01G0524500,OS05G0129800,OS02G0142100,OS01G0285300,OS08G0438600,OS10G0504600,OS01G0236300,Novel00335,OS07G0212200,OS03G0828500,OS12G0139400,OS09G0299000,OS03G0748200,OS05G0127200,OS03G0821250,OS09G0130800,Novel00956,OS02G0299200,OS02G0564100,OS12G0176700,OS01G0952500,OS01G0650200,OS03G0563300,OS02G0807100,OS03G0101700,OS08G0174500,…
GO:0016410	N-acyltransferase activity	molecular_function	0.098882	12	2706	4	OS07G0585600,OS03G0794200,OS03G0431200,OS07G0114000	8	OS08G0102000,OS04G0431300,OS03G0764000,OS07G0633600,OS04G0691700,OS07G0116600,OS03G0794300,OS07G0264800
GO:0019866	organelle inner membrane	cellular_component	0.09985	26	2706	17	OS02G0767500,OS03G0114900,OS09G0497000,OS01G0225000,OS10G0516500,OS02G0226300,OS09G0454600,OS08G0386800,OS05G0420600,OS08G0478700,OS02G0718900,OS03G0267700,OS07G0604500,OS05G0585900,OS07G0604550,OS05G0561600,OS01G0329400	9	OS05G0171300,OS10G0397800,OS02G0225000,OS01G0978000,OS05G0111200,OS02G0814400,OS12G0476200,OS09G0508900,OS01G0870500
GO:0008452	RNA ligase activity	molecular_function	0.10035	2	2706	1	OS10G0580400	1	OS09G0298100
GO:0008664	2'-5'-RNA ligase activity	molecular_function	0.10035	2	2706	1	OS10G0580400	1	OS09G0298100
GO:0032502	developmental process	biological_process	0.1008	33	2706	17	OS03G0437600,OS03G0829200,OS06G0126000,OS12G0108500,OS03G0356414,OS11G0207000,OS05G0135800,OS01G0777300,OS11G0108932,OS05G0470900,OS06G0163400,OS01G0819700,OS01G0595600,OS02G0275200,OS05G0542200,OS01G0842200,OS01G0581400	16	OS08G0345400,OS06G0294000,OS05G0533600,OS09G0453100,OS08G0561600,OS04G0129900,OS01G0122000,OS05G0513900,OS07G0643100,OS10G0498200,OS06G0618700,OS08G0230200,OS09G0271100,OS01G0140100,OS03G0448500,OS02G0781000
GO:0051707	response to other organism	biological_process	0.1009	2	2706	0		2	OS06G0130600,OS07G0559100
GO:0005911	cell-cell junction	cellular_component	0.10093	3	2706	2	OS02G0693000,OS10G0376900	1	OS08G0299000
GO:0005921	gap junction	cellular_component	0.10093	3	2706	2	OS10G0376900,OS02G0693000	1	OS08G0299000
GO:0005922	connexon complex	cellular_component	0.10093	3	2706	2	OS10G0376900,OS02G0693000	1	OS08G0299000
GO:0030054	cell junction	cellular_component	0.10093	3	2706	2	OS02G0693000,OS10G0376900	1	OS08G0299000
GO:0005496	steroid binding	molecular_function	0.10133	15	2706	5	OS05G0530400,OS01G0810300,OS07G0194800,OS01G0203000,OS03G0807800	10	OS03G0180100,OS10G0492400,OS02G0326000,OS01G0923400,OS02G0269200,OS01G0339500,Novel01145,OS11G0629400,OS05G0513100,OS09G0494200
GO:0030313	cell envelope	cellular_component	0.10145	14	2706	9	OS09G0431200,OS04G0684200,OS02G0787600,OS01G0356400,OS03G0787300,OS02G0250400,OS01G0228400,OS04G0401700,OS03G0448600	5	OS06G0708832,OS03G0598900,OS04G0227500,OS07G0522600,OS11G0592700
GO:0044462	external encapsulating structure part	cellular_component	0.10145	14	2706	9	OS04G0684200,OS09G0431200,OS01G0356400,OS02G0787600,OS02G0250400,OS03G0787300,OS03G0448600,OS04G0401700,OS01G0228400	5	OS03G0598900,OS06G0708832,OS11G0592700,OS04G0227500,OS07G0522600
GO:0005886	plasma membrane	cellular_component	0.10171	11	2706	5	OS05G0197300,OS10G0376900,OS02G0693000,OS09G0526200,OS01G0672500	6	OS05G0533600,Novel00435,OS03G0128100,OS04G0501500,OS08G0299000,OS01G0754200
GO:0044459	plasma membrane part	cellular_component	0.10171	11	2706	5	OS01G0672500,OS05G0197300,OS02G0693000,OS09G0526200,OS10G0376900	6	OS08G0299000,OS01G0754200,OS03G0128100,Novel00435,OS05G0533600,OS04G0501500
GO:0000148	1,3-beta-D-glucan synthase complex	cellular_component	0.10218	4	2706	1	OS01G0672500	3	OS01G0754200,Novel00435,OS03G0128100
GO:0003843	1,3-beta-D-glucan synthase activity	molecular_function	0.10218	4	2706	1	OS01G0672500	3	OS01G0754200,OS03G0128100,Novel00435
GO:0006074	(1->3)-beta-D-glucan metabolic process	biological_process	0.10218	4	2706	1	OS01G0672500	3	OS01G0754200,OS03G0128100,Novel00435
GO:0006075	(1->3)-beta-D-glucan biosynthetic process	biological_process	0.10218	4	2706	1	OS01G0672500	3	OS03G0128100,Novel00435,OS01G0754200
GO:0051273	beta-glucan metabolic process	biological_process	0.10218	4	2706	1	OS01G0672500	3	OS03G0128100,Novel00435,OS01G0754200
GO:0051274	beta-glucan biosynthetic process	biological_process	0.10218	4	2706	1	OS01G0672500	3	Novel00435,OS03G0128100,OS01G0754200
GO:0006771	riboflavin metabolic process	biological_process	0.10266	5	2706	3	OS02G0572400,OS03G0413100,OS03G0792800	2	OS01G0757900,OS03G0117200
GO:0009231	riboflavin biosynthetic process	biological_process	0.10266	5	2706	3	OS03G0413100,OS03G0792800,OS02G0572400	2	OS03G0117200,OS01G0757900
GO:0042726	flavin-containing compound metabolic process	biological_process	0.10266	5	2706	3	OS03G0413100,OS03G0792800,OS02G0572400	2	OS03G0117200,OS01G0757900
GO:0042727	flavin-containing compound biosynthetic process	biological_process	0.10266	5	2706	3	OS02G0572400,OS03G0792800,OS03G0413100	2	OS01G0757900,OS03G0117200
GO:0015711	organic anion transport	biological_process	0.10286	7	2706	3	OS03G0147400,OS09G0484900,OS10G0376200	4	Novel00253,OS09G0109800,OS04G0118700,OS10G0447900
GO:0006813	potassium ion transport	biological_process	0.1034	27	2706	15	OS03G0838100,OS11G0210500,OS11G0516000,OS04G0128900,OS03G0574900,OS07G0669650,OS07G0669700,OS07G0685500,OS01G0315800,OS03G0337500,OS01G0900800,OS04G0401700,OS11G0210300,OS08G0206400,OS01G0930400	12	OS07G0102100,OS04G0501500,OS06G0528700,OS06G0626050,OS12G0137200,OS05G0110300,OS12G0512000,OS06G0625900,OS07G0112100,OS07G0111700,OS03G0226700,OS10G0159800
GO:0016407	acetyltransferase activity	molecular_function	0.10588	11	2706	4	OS03G0431200,OS03G0794200,OS07G0585600,OS07G0114000	7	OS03G0764000,OS08G0102000,OS04G0431300,OS07G0116600,OS03G0794300,OS07G0264800,OS04G0691700
GO:0004616	phosphogluconate dehydrogenase (decarboxylating) activity	molecular_function	0.10666	12	2706	4	OS01G0375200,OS05G0345400,OS06G0258900,OS04G0650800	8	OS03G0654600,OS04G0107500,OS06G0486800,OS12G0443600,OS12G0443500,OS02G0101500,OS06G0708832,OS04G0106400
GO:0006098	pentose-phosphate shunt	biological_process	0.10666	12	2706	4	OS05G0345400,OS01G0375200,OS06G0258900,OS04G0650800	8	OS12G0443600,OS06G0486800,OS12G0443500,OS03G0654600,OS04G0107500,OS02G0101500,OS06G0708832,OS04G0106400
GO:0006739	NADP metabolic process	biological_process	0.10666	12	2706	4	OS01G0375200,OS05G0345400,OS04G0650800,OS06G0258900	8	OS12G0443500,OS12G0443600,OS06G0486800,OS04G0107500,OS03G0654600,OS04G0106400,OS02G0101500,OS06G0708832
GO:0006740	NADPH regeneration	biological_process	0.10666	12	2706	4	OS06G0258900,OS04G0650800,OS05G0345400,OS01G0375200	8	OS02G0101500,OS06G0708832,OS04G0106400,OS12G0443600,OS06G0486800,OS12G0443500,OS03G0654600,OS04G0107500
GO:0004109	coproporphyrinogen oxidase activity	molecular_function	0.10681	2	2706	0		2	OS07G0434700,OS04G0610800
GO:0004455	ketol-acid reductoisomerase activity	molecular_function	0.1069	2	2706	0		2	OS01G0652600,OS05G0573700
GO:0008703	5-amino-6-(5-phosphoribosylamino)uracil reductase activity	molecular_function	0.10713	2	2706	1	OS03G0413100	1	OS03G0117200
GO:0004674	protein serine/threonine kinase activity	molecular_function	0.10741	9	2706	6	OS11G0113700,OS12G0113500,OS05G0511400,OS01G0292200,OS07G0678600,OS03G0319400	3	OS03G0146300,OS01G0783100,OS07G0194100
GO:0031975	envelope	cellular_component	0.1075	52	2706	33	OS04G0600200,OS02G0250400,OS04G0668900,OS02G0226300,OS10G0516500,OS09G0431200,OS05G0561600,OS07G0604550,OS02G0318100,OS05G0420600,OS08G0478700,OS03G0787300,OS09G0454600,OS01G0356400,OS01G0329400,OS03G0448600,OS04G0683700,OS02G0767500,OS01G0225000,OS02G0787600,OS09G0497000,OS03G0114900,OS03G0267700,OS07G0604500,OS05G0585900,OS04G0401700,OS01G0228400,OS02G0718900,OS03G0238800,OS08G0386800,OS05G0223…	19	OS05G0171300,OS11G0592700,OS10G0397800,OS04G0227500,OS03G0598900,OS06G0708832,OS01G0230200,OS12G0476200,OS05G0111200,OS09G0508900,OS08G0191700,OS03G0102400,OS02G0225000,OS01G0978000,OS01G0180300,OS07G0522600,OS02G0814400,OS01G0870500,OS02G0276900
GO:0016868	intramolecular transferase activity, phosphotransferases	molecular_function	0.10789	3	2706	0		3	OS06G0476200,OS02G0143100,OS10G0189100
GO:0016160	amylase activity	molecular_function	0.10907	8	2706	3	OS10G0565150,OS03G0351300,OS03G0141200	5	OS01G0715400,OS04G0164900,OS05G0393700,OS07G0543100,OS09G0469400
GO:0006081	cellular aldehyde metabolic process	biological_process	0.10925	2	2706	1	OS04G0486950	1	OS03G0731900
GO:0003934	GTP cyclohydrolase I activity	molecular_function	0.10935	2	2706	1	OS04G0662700	1	OS01G0805900
GO:0016701	oxidoreductase activity, acting on single donors with incorporation of molecular oxygen	molecular_function	0.1101	7	2706	3	OS06G0103300,OS08G0508800,OS04G0447100	4	OS12G0559200,OS05G0304600,OS03G0179900,OS02G0194700
GO:0016702	oxidoreductase activity, acting on single donors with incorporation of molecular oxygen, incorporation of two atoms of oxygen	molecular_function	0.1101	7	2706	3	OS04G0447100,OS06G0103300,OS08G0508800	4	OS02G0194700,OS03G0179900,OS05G0304600,OS12G0559200
GO:0051213	dioxygenase activity	molecular_function	0.1101	7	2706	3	OS06G0103300,OS08G0508800,OS04G0447100	4	OS02G0194700,OS03G0179900,OS12G0559200,OS05G0304600
GO:0009070	serine family amino acid biosynthetic process	biological_process	0.11058	17	2706	6	OS03G0189400,OS06G0258900,OS11G0210500,OS04G0650800,OS11G0210300,OS01G0375200	11	OS11G0210600,OS03G0794500,OS04G0229100,OS06G0708832,OS06G0486800,OS10G0159800,OS04G0107500,OS02G0101500,OS04G0106400,OS12G0512000,OS07G0111700
GO:0032501	multicellular organismal process	biological_process	0.11212	35	2706	20	OS03G0265500,OS06G0530600,OS01G0595600,OS01G0819700,OS01G0842200,OS01G0581400,OS03G0238800,OS05G0566400,OS02G0275200,OS04G0600300,OS04G0600200,OS04G0668900,OS05G0470900,OS02G0318100,OS11G0108932,OS05G0135800,OS11G0207000,OS12G0108500,OS06G0126000,OS03G0356414	15	OS07G0643100,OS03G0821250,OS02G0781000,OS03G0448500,OS09G0271100,OS01G0140100,OS05G0215000,OS06G0618700,OS01G0607900,OS08G0561600,OS05G0533600,OS07G0212200,OS01G0122000,OS03G0235400,OS04G0630400
GO:0031406	carboxylic acid binding	molecular_function	0.11311	15	2706	9	OS04G0406600,OS09G0565700,OS03G0247900,OS04G0650800,OS09G0544300,OS03G0286200,OS03G0413100,OS07G0475900,OS03G0850400	6	OS08G0242700,OS11G0207800,OS08G0162800,OS08G0248800,OS01G0927900,OS09G0271100
GO:0016165	lipoxygenase activity	molecular_function	0.11399	6	2706	2	OS08G0508800,OS04G0447100	4	OS12G0559200,OS05G0304600,OS03G0179900,OS02G0194700
GO:0016757	transferase activity, transferring glycosyl groups	molecular_function	0.11709	91	2706	38	OS01G0734800,OS01G0695200,OS01G0201100,OS06G0651000,OS02G0594900,OS03G0269900,OS02G0739400,OS01G0672500,OS02G0763200,OS06G0602800,OS04G0556400,OS07G0194800,OS07G0687900,OS07G0148200,OS01G0179600,OS02G0603600,OS01G0638000,OS01G0748900,OS09G0478100,OS04G0301700,OS04G0506800,OS04G0556500,OS01G0597800,OS09G0452900,OS04G0556550,OS10G0555100,OS02G0275200,OS02G0188000,OS03G0678800,OS02G0612200,OS08G0445…	53	OS07G0627000,OS01G0620301,OS02G0206700,OS06G0571300,OS04G0305700,OS02G0206100,OS04G0272700,OS06G0593800,OS06G0288300,OS05G0518600,OS09G0482900,OS05G0291700,OS11G0572400,OS09G0478300,OS03G0577500,OS08G0143500,OS01G0754200,OS03G0211800,OS04G0102700,OS10G0341700,OS01G0638600,OS02G0589400,OS07G0510400,OS06G0289900,OS12G0639700,OS08G0160500,OS07G0424400,OS02G0490500,OS05G0414600,OS07G0489200,OS05G0123…
GO:0008901	ferredoxin hydrogenase activity	molecular_function	0.11893	1	2706	0		1	OS10G0560000
GO:0016695	oxidoreductase activity, acting on hydrogen as donor	molecular_function	0.11893	1	2706	0		1	OS10G0560000
GO:0016699	oxidoreductase activity, acting on hydrogen as donor, iron-sulfur protein as acceptor	molecular_function	0.11893	1	2706	0		1	OS10G0560000
GO:0005622	intracellular	cellular_component	0.12136	629	2706	357	Novel00760,OS03G0125300,OS05G0566400,OS02G0826500,OS09G0507800,OS01G0819700,OS01G0142500,OS11G0168200,OS07G0571100,OS02G0539500,OS01G0609900,OS07G0622100,OS04G0598200,OS01G0224100,OS01G0558600,OS10G0465800,OS09G0106700,OS06G0320300,OS11G0109900,OS02G0806350,OS06G0181566,OS03G0274300,OS04G0349500,OS07G0483500,OS07G0274800,OS05G0560600,OS02G0226300,OS10G0561800,OS02G0161000,OS09G0553100,OS12G056770…	272	OS01G0870500,OS07G0210100,OS07G0176900,OS12G0443600,OS01G0923600,OS08G0481400,OS03G0284400,OS12G0292400,OS02G0635600,OS02G0518400,OS09G0481200,OS12G0291400,OS02G0829500,OS02G0139400,OS01G0678600,OS01G0191900,OS05G0111200,OS01G0662300,OS01G0975300,OS08G0198700,OS03G0381200,OS11G0202300,OS09G0560800,OS06G0625900,OS05G0230700,OS07G0661600,OS01G0827500,OS07G0148900,OS06G0490000,OS02G0169800,OS03G0704…
GO:0016854	racemase and epimerase activity	molecular_function	0.12306	7	2706	2	OS07G0182100,OS03G0400600	5	OS11G0606400,OS02G0109800,OS07G0134200,OS02G0526000,OS01G0555200
GO:0004629	phospholipase C activity	molecular_function	0.12377	5	2706	1	OS01G0740650	4	OS08G0489300,OS01G0369600,OS09G0535900,OS05G0127200
GO:0005786	signal recognition particle, endoplasmic reticulum targeting	cellular_component	0.12387	13	2706	7	OS03G0314100,OS05G0389800,OS08G0480100,OS02G0778400,OS11G0155600,OS07G0508000,OS02G0526400	6	OS01G0682500,OS01G0958100,OS04G0219600,OS11G0684100,OS02G0555000,OS10G0432200
GO:0048500	signal recognition particle	cellular_component	0.12387	13	2706	7	OS02G0778400,OS11G0155600,OS08G0480100,OS07G0508000,OS02G0526400,OS05G0389800,OS03G0314100	6	OS11G0684100,OS02G0555000,OS10G0432200,OS04G0219600,OS01G0958100,OS01G0682500
GO:0008948	oxaloacetate decarboxylase activity	molecular_function	0.1239	7	2706	4	OS04G0603300,OS03G0636600,OS04G0504800,OS03G0787000	3	OS03G0170500,OS05G0103300,OS03G0255100
GO:0003995	acyl-CoA dehydrogenase activity	molecular_function	0.1252	3	2706	3	OS05G0163700,OS05G0125500,OS01G0159400	0
GO:0008289	lipid binding	molecular_function	0.12532	22	2706	5	OS01G0203000,OS05G0530400,OS07G0194800,OS03G0807800,OS01G0810300	17	OS05G0513100,OS05G0382900,Novel01145,OS08G0483600,OS03G0180100,OS05G0382600,OS01G0923400,OS09G0494200,OS03G0278900,OS01G0695300,OS08G0162800,OS11G0629400,OS02G0269200,OS01G0339500,OS06G0221200,OS02G0326000,OS10G0492400
GO:0009522	photosystem I	cellular_component	0.12709	7	2706	1	OS07G0537600	6	OS09G0481200,OS03G0778100,OS05G0560000,OS07G0148900,OS08G0560900,OS12G0420400
GO:0008200	ion channel inhibitor activity	molecular_function	0.1323	3	2706	1	OS03G0390200	2	OS04G0657500,OS03G0593700
GO:0016248	channel inhibitor activity	molecular_function	0.1323	3	2706	1	OS03G0390200	2	OS04G0657500,OS03G0593700
GO:0015672	monovalent inorganic cation transport	biological_process	0.13335	61	2706	28	OS05G0135800,OS08G0138500,OS01G0930400,OS09G0484900,OS01G0315800,OS03G0636600,OS03G0787000,OS01G0837000,OS03G0437600,OS12G0137500,OS08G0206400,OS11G0210300,OS04G0401700,OS01G0900800,OS03G0337500,OS07G0685500,OS07G0669700,OS07G0669650,OS10G0563200,OS10G0355800,OS03G0281000,OS03G0574900,OS04G0128900,OS11G0516000,OS04G0603300,OS11G0210500,OS03G0838100,OS04G0504800	33	OS10G0159800,OS03G0226700,OS01G0524700,OS03G0170500,OS12G0170300,OS03G0255100,OS09G0520600,OS12G0137200,OS07G0543000,OS01G0923400,OS06G0626050,OS06G0528700,OS07G0513000,OS02G0617300,OS07G0102100,OS02G0531200,OS07G0164900,OS05G0103300,OS05G0441500,OS03G0128100,OS12G0512000,OS06G0625900,OS07G0112100,OS07G0111700,OS03G0278900,OS02G0750100,OS05G0110300,OS01G0897600,OS04G0408600,OS10G0522601,OS04G0501…
GO:0005003	ephrin receptor activity	molecular_function	0.13402	1	2706	1	OS07G0132500	0
GO:0009061	anaerobic respiration	biological_process	0.1366	7	2706	1	OS03G0178000	6	OS04G0118700,OS04G0537800,OS09G0508900,OS07G0188800,OS10G0162100,OS02G0225000
GO:0015947	methane metabolic process	biological_process	0.1366	7	2706	1	OS03G0178000	6	OS09G0508900,OS04G0118700,OS04G0537800,OS07G0188800,OS10G0162100,OS02G0225000
GO:0015948	methanogenesis	biological_process	0.1366	7	2706	1	OS03G0178000	6	OS09G0508900,OS04G0118700,OS04G0537800,OS02G0225000,OS10G0162100,OS07G0188800
GO:0015975	energy derivation by oxidation of reduced inorganic compounds	biological_process	0.1366	7	2706	1	OS03G0178000	6	OS04G0537800,OS04G0118700,OS09G0508900,OS07G0188800,OS10G0162100,OS02G0225000
GO:0043446	cellular alkane metabolic process	biological_process	0.1366	7	2706	1	OS03G0178000	6	OS04G0537800,OS04G0118700,OS09G0508900,OS02G0225000,OS10G0162100,OS07G0188800
GO:0043447	alkane biosynthetic process	biological_process	0.1366	7	2706	1	OS03G0178000	6	OS09G0508900,OS04G0118700,OS04G0537800,OS07G0188800,OS02G0225000,OS10G0162100
GO:0000154	rRNA modification	biological_process	0.13683	5	2706	1	OS03G0178000	4	OS07G0671700,OS06G0490000,OS12G0615400,OS04G0481400
GO:0000179	rRNA (adenine-N6,N6-)-dimethyltransferase activity	molecular_function	0.13683	5	2706	1	OS03G0178000	4	OS07G0671700,OS06G0490000,OS12G0615400,OS04G0481400
GO:0016433	rRNA (adenine) methyltransferase activity	molecular_function	0.13683	5	2706	1	OS03G0178000	4	OS07G0671700,OS04G0481400,OS06G0490000,OS12G0615400
GO:0016021	integral to membrane	cellular_component	0.13691	74	2706	32	OS06G0708300,OS07G0635900,OS05G0324700,OS09G0484900,OS05G0474900,OS06G0163400,OS01G0212400,OS02G0250400,OS01G0714600,OS01G0923700,OS12G0595000,OS09G0557700,OS04G0679900,OS09G0526200,OS07G0563400,OS03G0147400,OS01G0385400,OS09G0518500,OS03G0636600,OS03G0194900,OS07G0666900,OS09G0491740,OS09G0554300,OS10G0376200,OS01G0882300,OS04G0533500,OS10G0578800,OS02G0176300,OS05G0197300,OS05G0138300,OS08G0524…	42	OS08G0309300,OS07G0424400,OS05G0168500,OS09G0109800,OS04G0269900,OS04G0537800,OS02G0809800,OS08G0276000,OS02G0780550,OS01G0607900,OS06G0489500,OS08G0208400,OS03G0137600,OS09G0271100,OS04G0578600,OS05G0556400,OS01G0680900,OS03G0829000,OS04G0501500,OS12G0641100,OS11G0660000,OS07G0168600,OS08G0467400,OS06G0493600,OS12G0511200,OS03G0171900,OS01G0511600,OS05G0533600,OS10G0447900,OS08G0101700,OS09G0413…
GO:0031224	intrinsic to membrane	cellular_component	0.13691	74	2706	32	OS07G0635900,OS06G0708300,OS06G0163400,OS01G0212400,OS05G0324700,OS09G0484900,OS05G0474900,OS01G0923700,OS01G0714600,OS02G0250400,OS12G0595000,OS09G0557700,OS04G0679900,OS09G0526200,OS07G0563400,OS03G0147400,OS01G0385400,OS03G0636600,OS09G0518500,OS09G0491740,OS09G0554300,OS03G0194900,OS07G0666900,OS01G0882300,OS10G0376200,OS04G0533500,OS10G0578800,OS05G0197300,OS02G0176300,OS03G0265500,OS08G0524…	42	OS08G0309300,OS07G0424400,OS09G0109800,OS05G0168500,OS04G0269900,OS08G0276000,OS02G0780550,OS04G0537800,OS02G0809800,OS08G0208400,OS01G0607900,OS06G0489500,OS05G0556400,OS01G0680900,OS03G0829000,OS03G0137600,OS09G0271100,OS04G0578600,OS04G0501500,OS06G0493600,OS12G0511200,OS12G0641100,OS11G0660000,OS07G0168600,OS08G0467400,OS01G0511600,OS03G0171900,OS05G0533600,OS10G0130500,OS04G0441800,OS02G0642…
GO:0016832	aldehyde-lyase activity	molecular_function	0.13766	4	2706	2	OS06G0258900,OS08G0120600	2	OS06G0608700,OS12G0169600
GO:0005540	hyaluronic acid binding	molecular_function	0.13819	1	2706	0		1	OS01G0704300
GO:0006106	fumarate metabolic process	biological_process	0.13823	2	2706	0		2	OS09G0426100,OS01G0832000
GO:0006801	superoxide metabolic process	biological_process	0.13836	3	2706	1	OS01G0687300	2	OS08G0561700,OS06G0143000
GO:0072593	reactive oxygen species metabolic process	biological_process	0.13836	3	2706	1	OS01G0687300	2	OS06G0143000,OS08G0561700
GO:0016791	phosphatase activity	molecular_function	0.13868	9	2706	5	OS10G0491000,OS03G0818100,OS05G0524200,OS09G0135700,OS03G0586700	4	OS08G0557400,OS06G0152000,OS01G0777700,OS03G0754300
GO:0005514	calcium ion storage activity	molecular_function	0.13875	3	2706	1	OS06G0163400	2	OS03G0807400,OS05G0507300
GO:0004714	transmembrane receptor protein tyrosine kinase activity	molecular_function	0.13956	2	2706	1	OS07G0132500	1	OS11G0207800
GO:0019083	viral transcription	biological_process	0.14047	3	2706	0		3	OS03G0769600,OS11G0225100,OS09G0130800
GO:0005740	mitochondrial envelope	cellular_component	0.14074	35	2706	22	OS02G0226300,OS10G0516500,OS04G0600200,OS04G0668900,OS01G0329400,OS07G0604550,OS05G0561600,OS02G0318100,OS05G0420600,OS08G0478700,OS09G0454600,OS01G0225000,OS09G0497000,OS03G0114900,OS02G0767500,OS04G0600300,OS07G0604500,OS03G0267700,OS05G0585900,OS02G0718900,OS03G0238800,OS08G0386800	13	OS05G0171300,OS10G0397800,OS09G0508900,OS01G0230200,OS12G0476200,OS05G0111200,OS02G0225000,OS01G0978000,OS08G0191700,OS03G0102400,OS01G0870500,OS02G0276900,OS02G0814400
GO:0009095	aromatic amino acid family biosynthetic process, prephenate pathway	biological_process	0.14107	5	2706	4	OS03G0286200,OS10G0523700,OS09G0565700,OS04G0406600	1	OS06G0708832
GO:0030154	cell differentiation	biological_process	0.1423	7	2706	4	OS05G0542200,OS01G0777300,OS03G0437600,OS03G0829200	3	OS10G0498200,OS04G0129900,OS05G0513900
GO:0048869	cellular developmental process	biological_process	0.1423	7	2706	4	OS05G0542200,OS03G0829200,OS03G0437600,OS01G0777300	3	OS10G0498200,OS04G0129900,OS05G0513900
GO:0009889	regulation of biosynthetic process	biological_process	0.14294	268	2706	148	OS05G0497300,OS12G0595000,OS01G0612600,OS01G0818400,OS06G0662200,OS05G0572000,OS05G0121600,OS12G0137100,OS04G0669200,OS03G0151800,OS04G0128900,OS03G0226600,OS03G0318600,OS04G0543900,OS04G0398000,OS05G0135800,OS02G0526400,OS08G0105000,OS04G0610400,OS04G0418500,OS09G0532400,OS10G0406350,OS06G0326000,OS02G0132950,OS03G0224700,OS03G0224200,OS11G0516000,OS01G0160800,OS04G0306400,OS03G0124000,OS11G0168…	120	OS01G0770200,OS03G0629900,OS04G0560700,OS03G0794500,OS05G0568600,OS02G0326500,OS01G0339500,OS05G0157300,OS06G0109100,OS02G0249300,OS03G0261800,OS02G0817500,OS09G0470500,OS03G0811100,OS06G0180666,OS02G0269200,OS02G0326000,OS05G0513100,OS07G0106000,OS01G0212100,OS04G0637000,OS08G0421900,OS07G0204400,OS06G0211200,OS03G0719800,OS05G0424000,OS07G0695100,OS06G0229066,Novel01145,OS03G0562000,OS06G021850…
GO:0010556	regulation of macromolecule biosynthetic process	biological_process	0.14294	268	2706	148	OS08G0404500,OS02G0676500,OS01G0797600,OS09G0309700,OS05G0346200,OS07G0194800,OS07G0619600,OS04G0514600,OS10G0501500,OS06G0553001,OS01G0658900,OS02G0527300,OS06G0133900,OS07G0227600,OS05G0129300,OS01G0261200,OS02G0147800,OS04G0508800,OS06G0714500,OS06G0606700,OS08G0138500,OS05G0468900,OS04G0683900,OS01G0542700,OS05G0530400,OS02G0782700,OS01G0927600,OS01G0908200,OS05G0478000,OS05G0474800,OS10G0561…	120	OS12G0603300,OS10G0131200,OS04G0471700,OS01G0896200,OS04G0546800,OS08G0428800,OS01G0930000,OS01G0119000,OS02G0307800,OS10G0512800,OS10G0556900,OS06G0614100,OS01G0542000,OS07G0454400,OS11G0439600,Novel01278,OS02G0326200,OS02G0656600,OS09G0272900,OS07G0615900,OS02G0145600,OS01G0801901,Novel01199,OS04G0550200,Novel00054,OS09G0381300,OS01G0933075,OS08G0157400,OS01G0625300,OS01G0652600,OS11G0592700,OS…
GO:0031326	regulation of cellular biosynthetic process	biological_process	0.14294	268	2706	148	OS06G0716800,OS05G0519400,OS02G0806700,OS01G0313300,OS02G0674800,OS01G0810300,OS02G0191300,OS08G0357300,OS01G0165000,OS03G0807800,OS02G0157950,OS05G0548100,OS02G0759400,OS04G0309100,OS08G0416000,OS01G0203000,OS05G0588900,OS01G0280500,OS02G0137500,OS01G0733200,OS07G0617000,OS02G0141100,OS01G0141000,OS01G0167400,OS05G0588800,OS02G0619600,OS07G0467600,OS06G0166400,OS01G0695900,OS12G0613700,OS08G0408…	120	OS01G0633200,OS01G0236300,OS02G0531200,OS08G0292000,OS12G0139400,OS11G0143300,OS08G0176900,OS04G0549700,OS07G0495000,OS01G0388500,OS08G0196700,OS10G0504600,OS02G0807100,OS03G0563300,OS11G0170900,OS06G0361500,OS03G0696300,OS07G0204100,OS10G0492400,OS10G0446800,OS06G0564500,OS03G0748200,OS09G0491820,OS02G0564100,OS11G0544500,OS01G0952500,OS02G0817500,OS09G0470500,OS06G0109100,OS02G0249300,OS03G0261…
GO:2000112	regulation of cellular macromolecule biosynthetic process	biological_process	0.14294	268	2706	148	OS09G0478733,OS09G0522200,OS01G0159300,OS06G0691100,OS10G0580400,OS08G0292900,OS01G0212700,OS03G0306700,OS06G0702600,OS03G0815900,OS03G0182800,OS08G0408500,OS12G0613700,OS01G0695900,OS06G0166400,OS07G0467600,OS05G0588800,OS02G0619600,OS01G0167400,OS01G0141000,OS07G0617000,OS02G0141100,OS01G0733200,OS02G0137500,OS05G0588900,OS01G0280500,OS08G0416000,OS01G0203000,OS04G0309100,OS02G0759400,OS05G0548…	120	OS01G0952500,OS11G0544500,OS02G0564100,OS09G0491820,OS03G0748200,OS06G0564500,OS10G0446800,OS10G0492400,OS07G0204100,OS03G0696300,OS06G0361500,OS11G0170900,OS03G0563300,OS02G0807100,OS10G0504600,OS08G0196700,OS01G0388500,OS07G0495000,OS04G0549700,OS08G0176900,OS11G0143300,OS12G0139400,OS08G0292000,OS02G0531200,OS01G0236300,OS01G0633200,OS06G0180666,OS03G0811100,OS02G0326000,OS02G0269200,OS07G0106…
GO:0035251	UDP-glucosyltransferase activity	molecular_function	0.14332	14	2706	3	OS09G0478100,OS08G0445700,OS01G0672500	11	OS03G0128100,OS05G0518600,OS07G0208500,Novel00435,OS10G0341700,OS09G0478300,OS01G0754200,OS01G0750300,OS08G0160500,OS07G0424400,OS05G0176100
GO:0046527	glucosyltransferase activity	molecular_function	0.14332	14	2706	3	OS08G0445700,OS01G0672500,OS09G0478100	11	OS09G0478300,OS10G0341700,OS08G0160500,OS05G0176100,OS07G0424400,OS01G0754200,OS01G0750300,Novel00435,OS07G0208500,OS05G0518600,OS03G0128100
GO:0018537	coenzyme F420-dependent N5,N10-methenyltetrahydromethanopterin reductase activity	molecular_function	0.14366	2	2706	0		2	OS09G0508900,OS02G0225000
GO:0055114	oxidation-reduction process	biological_process	0.14381	33	2706	14	OS10G0518300,OS01G0375200,OS05G0345400,OS03G0178000,OS04G0542200,OS04G0486950,OS04G0309100,OS04G0650800,OS02G0321900,OS08G0366000,OS01G0277600,OS06G0258900,OS02G0194100,OS06G0320300	19	OS03G0654600,OS07G0188800,OS04G0106400,OS12G0443500,OS01G0889900,OS02G0225000,OS10G0162100,OS04G0118700,OS12G0443600,OS06G0486800,OS04G0107500,OS02G0101500,OS09G0281300,OS08G0246400,OS09G0508900,OS04G0537800,OS06G0708832,OS01G0645000,OS08G0561700
GO:0009063	cellular amino acid catabolic process	biological_process	0.14416	4	2706	2	OS10G0550900,OS06G0103300	2	OS02G0169800,OS10G0516100
GO:0009310	amine catabolic process	biological_process	0.14416	4	2706	2	OS06G0103300,OS10G0550900	2	OS02G0169800,OS10G0516100
GO:0008081	phosphoric diester hydrolase activity	molecular_function	0.14572	9	2706	4	OS01G0740650,OS02G0514326,OS02G0588500,OS04G0394100	5	OS03G0603600,OS09G0535900,OS08G0489300,OS05G0127200,OS01G0369600
GO:0019362	pyridine nucleotide metabolic process	biological_process	0.14585	14	2706	6	OS04G0650800,OS12G0290150,OS06G0258900,OS01G0375200,OS05G0345400,OS03G0291500	8	OS04G0106400,OS06G0708832,OS02G0101500,OS04G0107500,OS03G0654600,OS12G0443500,OS12G0443600,OS06G0486800
GO:0046496	nicotinamide nucleotide metabolic process	biological_process	0.14585	14	2706	6	OS06G0258900,OS12G0290150,OS04G0650800,OS05G0345400,OS01G0375200,OS03G0291500	8	OS02G0101500,OS06G0708832,OS04G0106400,OS03G0654600,OS04G0107500,OS06G0486800,OS12G0443600,OS12G0443500
GO:0072524	pyridine-containing compound metabolic process	biological_process	0.14585	14	2706	6	OS06G0258900,OS12G0290150,OS04G0650800,OS05G0345400,OS01G0375200,OS03G0291500	8	OS06G0708832,OS02G0101500,OS04G0106400,OS03G0654600,OS04G0107500,OS12G0443600,OS06G0486800,OS12G0443500
GO:0005137	interleukin-5 receptor binding	molecular_function	0.14604	1	2706	0		1	OS01G0286000
GO:0005179	hormone activity	molecular_function	0.14615	18	2706	8	OS04G0529400,OS05G0163400,OS07G0508900,OS01G0186900,OS11G0197400,OS05G0585500,OS03G0226600,OS08G0446200	10	OS03G0200200,OS04G0105700,OS03G0452300,OS01G0811400,OS07G0643100,OS05G0533600,OS06G0361500,OS01G0922700,OS01G0140100,OS06G0474900
GO:0046912	transferase activity, transferring acyl groups, acyl groups converted into alkyl on transfer	molecular_function	0.14633	3	2706	3	OS02G0194100,OS04G0486950,OS08G0544900	0
GO:0003955	NAD(P)H dehydrogenase (quinone) activity	molecular_function	0.14646	3	2706	2	OS01G0954000,OS10G0436800	1	OS01G0953600
GO:0017080	sodium channel regulator activity	molecular_function	0.14791	1	2706	1	OS03G0390200	0
GO:0019871	sodium channel inhibitor activity	molecular_function	0.14791	1	2706	1	OS03G0390200	0
GO:0015035	protein disulfide oxidoreductase activity	molecular_function	0.148	4	2706	2	OS03G0787300,OS01G0228400	2	OS03G0598900,OS04G0227500
GO:0019049	evasion of host defenses by virus	biological_process	0.14832	1	2706	0		1	OS06G0130600
GO:0006732	coenzyme metabolic process	biological_process	0.14839	31	2706	16	OS04G0668900,OS11G0155600,OS04G0600200,OS06G0258900,OS02G0194100,OS12G0290150,OS04G0650800,OS05G0345400,OS01G0375200,OS10G0518300,OS03G0291500,OS02G0318100,OS08G0366000,OS08G0544900,OS04G0600300,OS04G0486950	15	OS09G0446800,OS12G0443500,Novel01169,OS09G0130800,OS09G0327300,OS06G0708832,OS01G0958100,OS03G0654600,OS10G0573000,OS04G0107500,OS12G0443600,OS11G0438000,OS06G0486800,OS02G0101500,OS04G0106400
GO:0005576	extracellular region	cellular_component	0.14909	94	2706	47	OS03G0152000,OS01G0581400,OS12G0595000,OS01G0124200,OS12G0137100,OS08G0250900,OS03G0307000,OS05G0135800,OS01G0779300,OS03G0226600,OS10G0406350,OS05G0119200,OS10G0501500,OS04G0418500,OS11G0197400,OS01G0842200,OS03G0602300,OS05G0585500,OS01G0819000,OS01G0124100,OS03G0762700,OS03G0390200,OS04G0529400,OS01G0118700,OS11G0195500,OS07G0563800,OS07G0508900,OS11G0516000,Novel01161,OS01G0933200,OS01G018690…	47	OS01G0140100,OS01G0922700,OS01G0770200,OS03G0629900,OS02G0206100,OS02G0307800,OS05G0568600,OS03G0323200,OS01G0524500,OS07G0634900,OS10G0512800,OS01G0933075,OS02G0477300,OS04G0657500,OS01G0124000,OS01G0115900,OS04G0471700,OS12G0228500,OS06G0474900,OS02G0817500,OS02G0731300,OS10G0474100,OS01G0872800,OS02G0531200,OS01G0114300,OS01G0719600,OS11G0183800,OS01G0286000,OS11G0544500,OS03G0452300,OS01G0811…
GO:0019219	regulation of nucleobase-containing compound metabolic process	biological_process	0.15	263	2706	144	OS08G0357300,OS03G0807800,OS01G0165000,OS02G0191300,OS01G0810300,OS01G0313300,OS02G0674800,OS05G0519400,OS02G0806700,OS06G0716800,OS02G0137500,OS05G0588900,OS01G0280500,OS08G0416000,OS01G0203000,OS05G0548100,OS02G0759400,OS04G0309100,OS02G0157950,OS08G0408500,OS12G0613700,OS01G0695900,OS06G0166400,OS07G0467600,OS01G0141000,OS05G0588800,OS02G0619600,OS07G0617000,OS02G0141100,OS01G0733200,OS09G0522…	119	OS12G0139400,OS08G0292000,OS02G0531200,OS01G0236300,OS01G0633200,OS10G0504600,OS08G0196700,OS04G0549700,OS07G0495000,OS01G0388500,OS08G0176900,OS11G0143300,OS10G0446800,OS10G0492400,OS03G0696300,OS07G0204100,OS06G0361500,OS11G0170900,OS02G0807100,OS03G0563300,OS01G0952500,OS02G0564100,OS11G0544500,OS09G0491820,OS03G0748200,OS06G0564500,OS02G0326500,OS05G0157300,OS01G0339500,OS06G0109100,OS02G0249…
GO:0051171	regulation of nitrogen compound metabolic process	biological_process	0.15	263	2706	144	OS07G0467600,OS01G0141000,OS05G0588800,OS02G0619600,OS07G0617000,OS02G0141100,OS01G0733200,OS08G0408500,OS12G0613700,OS01G0695900,OS06G0166400,OS06G0691100,OS10G0580400,OS08G0292900,OS03G0306700,OS01G0212700,OS03G0815900,OS03G0182800,OS06G0702600,OS09G0522200,OS09G0478733,OS01G0159300,OS02G0674800,OS01G0313300,OS02G0806700,OS05G0519400,OS06G0716800,OS08G0357300,OS01G0165000,OS03G0807800,OS02G0191…	119	OS06G0361500,OS11G0170900,OS02G0807100,OS03G0563300,OS10G0446800,OS10G0492400,OS03G0696300,OS07G0204100,OS09G0491820,OS03G0748200,OS06G0564500,OS01G0952500,OS11G0544500,OS02G0564100,OS02G0531200,OS01G0236300,OS01G0633200,OS12G0139400,OS08G0292000,OS04G0549700,OS07G0495000,OS01G0388500,OS08G0176900,OS11G0143300,OS10G0504600,OS08G0196700,Novel01145,OS06G0229066,OS06G0218500,OS02G0220400,OS03G056200…
GO:0004657	proline dehydrogenase activity	molecular_function	0.15005	1	2706	1	OS10G0550900	0
GO:0006560	proline metabolic process	biological_process	0.15005	1	2706	1	OS10G0550900	0
GO:0006562	proline catabolic process	biological_process	0.15005	1	2706	1	OS10G0550900	0
GO:0009065	glutamine family amino acid catabolic process	biological_process	0.15005	1	2706	1	OS10G0550900	0
GO:0005049	nuclear export signal receptor activity	molecular_function	0.15084	1	2706	1	OS01G0235400	0
GO:0008262	importin-alpha export receptor activity	molecular_function	0.15084	1	2706	1	OS01G0235400	0
GO:0004474	malate synthase activity	molecular_function	0.15105	1	2706	1	OS04G0486950	0
GO:0006097	glyoxylate cycle	biological_process	0.15105	1	2706	1	OS04G0486950	0
GO:0046487	glyoxylate metabolic process	biological_process	0.15105	1	2706	1	OS04G0486950	0
GO:0015288	porin activity	molecular_function	0.15123	1	2706	1	OS02G0250400	0
GO:0022829	wide pore channel activity	molecular_function	0.15123	1	2706	1	OS02G0250400	0
GO:0004329	formate-tetrahydrofolate ligase activity	molecular_function	0.15133	1	2706	0		1	OS09G0446800
GO:0008716	D-alanine-D-alanine ligase activity	molecular_function	0.15134	1	2706	0		1	OS07G0691200
GO:0004631	phosphomevalonate kinase activity	molecular_function	0.15134	1	2706	0		1	OS07G0661600
GO:0006695	cholesterol biosynthetic process	biological_process	0.15134	1	2706	0		1	OS07G0661600
GO:0008203	cholesterol metabolic process	biological_process	0.15134	1	2706	0		1	OS07G0661600
GO:0008863	formate dehydrogenase (NAD+) activity	molecular_function	0.15135	1	2706	0		1	OS05G0388400
GO:0009326	formate dehydrogenase complex	cellular_component	0.15135	1	2706	0		1	OS05G0388400
GO:0006274	DNA replication termination	biological_process	0.15135	1	2706	1	OS01G0783200	0
GO:0004675	transmembrane receptor protein serine/threonine kinase activity	molecular_function	0.15135	1	2706	0		1	OS01G0783100
GO:0005024	transforming growth factor beta-activated receptor activity	molecular_function	0.15135	1	2706	0		1	OS01G0783100
GO:0004100	chitin synthase activity	molecular_function	0.15135	1	2706	0		1	OS05G0414600
GO:0006031	chitin biosynthetic process	biological_process	0.15135	1	2706	0		1	OS05G0414600
GO:0006582	melanin metabolic process	biological_process	0.15135	1	2706	1	OS03G0139200	0
GO:0008643	carbohydrate transport	biological_process	0.15187	8	2706	5	OS09G0518500,OS03G0432900,OS03G0319300,OS04G0404800,OS03G0241900	3	OS09G0413200,OS04G0269900,OS09G0271100
GO:0007275	multicellular organismal development	biological_process	0.15276	21	2706	12	OS05G0135800,OS01G0842200,OS11G0108932,OS01G0581400,OS05G0470900,OS12G0108500,OS06G0126000,OS03G0356414,OS02G0275200,OS11G0207000,OS01G0595600,OS01G0819700	9	OS09G0271100,OS01G0140100,OS01G0122000,OS03G0448500,OS02G0781000,OS06G0618700,OS08G0561600,OS05G0533600,OS07G0643100
GO:0010467	gene expression	biological_process	0.15478	444	2706	249	OS02G0649300,OS03G0125100,OS01G0498300,OS02G0815000,OS03G0302200,OS01G0868000,OS12G0567700,OS09G0553100,OS07G0185900,OS03G0200500,OS12G0153200,OS03G0657000,OS03G0762700,OS01G0693400,OS08G0116500,OS02G0161000,OS10G0561800,OS04G0419900,OS03G0602300,OS05G0474800,OS01G0121100,OS01G0927600,OS01G0908200,OS05G0478000,OS02G0782700,OS05G0530400,OS03G0577000,OS04G0473400,OS02G0591700,OS04G0501000,OS04G0683…	195	OS09G0381300,OS12G0615400,OS06G0490000,OS07G0671700,Novel01199,OS07G0577500,OS04G0550200,Novel00054,OS01G0801901,OS01G0827500,OS02G0145600,OS08G0521800,OS06G0625900,OS07G0615900,OS02G0656600,OS08G0398400,OS04G0685400,OS02G0326200,OS03G0815400,OS11G0439600,OS07G0454400,Novel01278,OS01G0542000,OS12G0484600,OS03G0704000,OS06G0614100,OS01G0585300,OS12G0541500,OS10G0556900,OS10G0512800,OS04G0481400,OS…
GO:0005739	mitochondrion	cellular_component	0.15492	44	2706	24	OS02G0767500,OS01G0261200,OS01G0225000,OS03G0114900,OS09G0497000,OS02G0718900,OS07G0604500,OS03G0267700,OS05G0585900,OS08G0386800,OS03G0238800,OS04G0600300,OS04G0600200,OS04G0668900,OS10G0516500,OS02G0226300,OS06G0320300,OS02G0318100,OS07G0604550,OS05G0561600,OS09G0454600,OS05G0420600,OS08G0478700,OS01G0329400	20	OS08G0191700,OS03G0102400,OS11G0139900,OS01G0889900,OS06G0490000,OS02G0225000,OS01G0978000,OS02G0814400,OS01G0870500,OS02G0276900,OS05G0171300,OS10G0397800,OS07G0568500,OS05G0441500,OS03G0710600,OS01G0230200,OS12G0476200,OS05G0111200,OS03G0295500,OS09G0508900
GO:0006355	regulation of transcription, DNA-dependent	biological_process	0.15506	260	2706	142	OS05G0497300,OS12G0595000,OS01G0612600,OS01G0818400,OS05G0572000,OS06G0662200,OS12G0137100,OS05G0121600,OS04G0669200,OS03G0151800,OS04G0128900,OS03G0318600,OS04G0543900,OS04G0398000,OS02G0526400,OS05G0135800,OS08G0105000,OS04G0610400,OS09G0532400,OS04G0418500,OS10G0406350,OS06G0326000,OS02G0132950,OS03G0224700,OS03G0224200,OS11G0516000,OS03G0124000,OS04G0306400,OS11G0168500,OS11G0234200,OS12G0479…	118	OS03G0629900,OS01G0770200,OS04G0560700,OS05G0568600,OS03G0794500,OS02G0326500,OS01G0339500,OS05G0157300,OS02G0249300,OS03G0261800,OS06G0109100,OS02G0817500,OS09G0470500,OS03G0811100,OS06G0180666,OS02G0269200,OS02G0326000,OS05G0513100,OS07G0106000,OS01G0212100,OS04G0637000,OS07G0204400,OS08G0421900,OS03G0719800,OS06G0211200,OS05G0424000,OS07G0695100,OS06G0229066,Novel01145,OS03G0562000,OS06G021850…
GO:0051252	regulation of RNA metabolic process	biological_process	0.15506	260	2706	142	OS03G0787000,OS07G0644100,OS02G0182700,OS05G0417600,OS02G0764700,OS11G0157600,OS09G0286600,OS03G0224700,OS03G0224200,OS02G0132950,OS04G0306400,OS03G0124000,OS11G0516000,OS11G0234200,OS12G0479400,OS11G0168500,OS04G0543900,OS04G0398000,OS03G0318600,OS02G0526400,OS05G0135800,OS09G0532400,OS04G0418500,OS08G0105000,OS04G0610400,OS06G0326000,OS10G0406350,OS05G0497300,OS12G0595000,OS01G0818400,OS05G0572…	118	OS05G0424000,OS03G0719800,OS06G0211200,OS07G0695100,Novel01145,OS06G0229066,OS06G0218500,OS02G0220400,OS03G0562000,OS06G0180666,OS03G0811100,OS02G0326000,OS02G0269200,OS07G0106000,OS05G0513100,OS08G0421900,OS07G0204400,OS01G0212100,OS04G0637000,OS02G0326500,OS05G0157300,OS01G0339500,OS03G0261800,OS02G0249300,OS06G0109100,OS02G0817500,OS09G0470500,OS03G0629900,OS01G0770200,OS04G0560700,OS03G079450…
GO:2001141	regulation of RNA biosynthetic process	biological_process	0.15506	260	2706	142	OS03G0224700,OS03G0224200,OS02G0132950,OS11G0234200,OS12G0479400,OS11G0168500,OS03G0124000,OS04G0306400,OS11G0516000,OS07G0644100,OS02G0182700,OS03G0787000,OS09G0286600,OS05G0417600,OS02G0764700,OS11G0157600,OS01G0818400,OS05G0572000,OS06G0662200,OS01G0612600,OS05G0497300,OS12G0595000,OS03G0151800,OS04G0128900,OS04G0669200,OS12G0137100,OS05G0121600,OS02G0526400,OS05G0135800,OS04G0543900,OS04G0398…	118	OS02G0326000,OS02G0269200,OS06G0180666,OS03G0811100,OS07G0204400,OS08G0421900,OS01G0212100,OS04G0637000,OS07G0106000,OS05G0513100,OS07G0695100,OS05G0424000,OS03G0719800,OS06G0211200,OS06G0218500,OS02G0220400,OS03G0562000,Novel01145,OS06G0229066,OS04G0560700,OS03G0629900,OS01G0770200,OS05G0568600,OS03G0794500,OS05G0157300,OS01G0339500,OS02G0326500,OS02G0817500,OS09G0470500,OS02G0249300,OS03G026180…
GO:0019748	secondary metabolic process	biological_process	0.15544	5	2706	3	OS03G0839900,OS03G0139200,OS09G0371000	2	OS04G0669900,OS03G0170200
GO:0006836	neurotransmitter transport	biological_process	0.15648	2	2706	1	OS05G0197300	1	OS05G0215000
GO:0051052	regulation of DNA metabolic process	biological_process	0.15934	8	2706	6	OS04G0514600,OS03G0151800,OS11G0140600,OS06G0714500,OS05G0588800,OS12G0137100	2	OS01G0872800,OS09G0272900
GO:0003872	6-phosphofructokinase activity	molecular_function	0.15982	4	2706	2	OS01G0191700,OS05G0194900	2	OS09G0298100,OS06G0326400
GO:0005945	6-phosphofructokinase complex	cellular_component	0.15982	4	2706	2	OS05G0194900,OS01G0191700	2	OS06G0326400,OS09G0298100
GO:0008443	phosphofructokinase activity	molecular_function	0.15982	4	2706	2	OS05G0194900,OS01G0191700	2	OS06G0326400,OS09G0298100
GO:0004356	glutamate-ammonia ligase activity	molecular_function	0.16012	3	2706	0		3	OS04G0659100,OS02G0735200,OS10G0395000
GO:0008837	diaminopimelate epimerase activity	molecular_function	0.161	3	2706	1	OS03G0400600	2	OS02G0526000,OS07G0134200
GO:0008649	rRNA methyltransferase activity	molecular_function	0.16208	5	2706	1	OS03G0178000	4	OS07G0671700,OS12G0615400,OS06G0490000,OS04G0481400
GO:0044429	mitochondrial part	cellular_component	0.1622	36	2706	22	OS02G0767500,OS09G0497000,OS03G0114900,OS01G0225000,OS08G0386800,OS03G0238800,OS07G0604500,OS03G0267700,OS05G0585900,OS02G0718900,OS04G0600300,OS04G0668900,OS04G0600200,OS02G0226300,OS10G0516500,OS05G0420600,OS08G0478700,OS09G0454600,OS07G0604550,OS05G0561600,OS02G0318100,OS01G0329400	14	OS11G0139900,OS08G0191700,OS03G0102400,OS02G0225000,OS01G0978000,OS02G0814400,OS02G0276900,OS01G0870500,OS05G0171300,OS10G0397800,OS05G0111200,OS01G0230200,OS12G0476200,OS09G0508900
GO:0004363	glutathione synthase activity	molecular_function	0.16306	2	2706	1	OS05G0537400	1	OS12G0263000
GO:0000105	histidine biosynthetic process	biological_process	0.16332	6	2706	2	OS07G0508000,OS07G0182100	4	OS01G0232700,OS07G0176900,OS04G0623500,OS07G0616500
GO:0009076	histidine family amino acid biosynthetic process	biological_process	0.16332	6	2706	2	OS07G0508000,OS07G0182100	4	OS01G0232700,OS07G0616500,OS07G0176900,OS04G0623500
GO:0016814	hydrolase activity, acting on carbon-nitrogen (but not peptide) bonds, in cyclic amidines	molecular_function	0.16485	5	2706	3	OS02G0572400,OS04G0662700,OS03G0792800	2	OS01G0805900,OS07G0176900
GO:0003887	DNA-directed DNA polymerase activity	molecular_function	0.16564	5	2706	4	OS03G0648400,OS07G0107800,OS02G0807000,OS03G0320600	1	Novel01138
GO:0030288	outer membrane-bounded periplasmic space	cellular_component	0.16676	11	2706	7	OS04G0401700,OS03G0448600,OS01G0228400,OS03G0787300,OS02G0787600,OS09G0431200,OS04G0684200	4	OS11G0592700,OS07G0522600,OS04G0227500,OS03G0598900
GO:0042597	periplasmic space	cellular_component	0.16676	11	2706	7	OS02G0787600,OS04G0684200,OS09G0431200,OS01G0228400,OS03G0448600,OS04G0401700,OS03G0787300	4	OS03G0598900,OS07G0522600,OS04G0227500,OS11G0592700
GO:0009628	response to abiotic stimulus	biological_process	0.1678	28	2706	10	OS02G0669100,OS11G0451700,OS04G0685300,OS04G0430600,OS03G0843300,OS04G0677300,OS01G0864500,OS02G0638900,OS12G0117600,OS01G0905200	18	OS02G0100600,OS11G0454300,OS01G0195400,OS02G0538700,OS05G0367900,OS04G0416700,OS06G0119900,OS04G0685400,OS05G0199100,OS01G0574800,OS12G0159600,OS08G0102700,OS07G0110900,OS04G0562100,OS07G0546400,OS01G0234700,OS11G0635500,OS06G0163300
GO:0016866	intramolecular transferase activity	molecular_function	0.1692	4	2706	1	OS03G0413100	3	OS02G0143100,OS10G0189100,OS06G0476200
GO:0005194	cell adhesion molecule activity	molecular_function	0.16947	2	2706	1	OS01G0323600	1	OS01G0293000
GO:0006547	histidine metabolic process	biological_process	0.16982	6	2706	2	OS07G0182100,OS07G0508000	4	OS07G0616500,OS04G0623500,OS07G0176900,OS01G0232700
GO:0009075	histidine family amino acid metabolic process	biological_process	0.16982	6	2706	2	OS07G0182100,OS07G0508000	4	OS01G0232700,OS07G0616500,OS04G0623500,OS07G0176900
GO:0016032	viral reproduction	biological_process	0.17367	53	2706	22	OS03G0151800,OS06G0714500,OS01G0363900,OS12G0493900,OS02G0743200,OS08G0490000,OS03G0142800,OS08G0478500,OS12G0471100,OS07G0686100,OS08G0448000,OS06G0553001,OS10G0516500,OS01G0297200,OS10G0561400,OS01G0660200,OS03G0711100,OS12G0198200,OS08G0558800,OS10G0118900,OS02G0591700,OS05G0346200	31	OS03G0102400,OS11G0225100,OS08G0176900,OS04G0663100,OS07G0168600,OS04G0206200,OS03G0423850,OS10G0512800,OS04G0387000,OS09G0491820,OS09G0130800,OS07G0249200,OS07G0684400,OS03G0637600,OS08G0521800,OS09G0310800,OS01G0172100,OS12G0539700,OS05G0568900,Novel00041,OS05G0317900,OS03G0308100,OS03G0769600,OS12G0438400,OS01G0585300,OS12G0616600,OS03G0192400,OS11G0240800,OS12G0605100,OS02G0313900,OS06G0130600
GO:0044425	membrane part	cellular_component	0.17526	106	2706	48	OS08G0524200,OS03G0265500,OS05G0138300,OS05G0197300,OS02G0176300,OS03G0114900,OS07G0604500,OS09G0445600,OS10G0578800,OS04G0533500,OS10G0355800,OS01G0882300,OS10G0376200,OS09G0554300,OS07G0537600,OS10G0516500,OS09G0491740,OS07G0666900,OS03G0194900,OS05G0561600,OS07G0604550,OS05G0420600,OS03G0636600,OS09G0518500,OS03G0147400,OS01G0385400,OS07G0563400,OS01G0253300,OS01G0778800,OS10G0147900,OS09G0526…	58	OS03G0102400,OS07G0148900,Novel00253,OS10G0530400,Novel00435,OS01G0180300,OS05G0487600,OS04G0118700,OS01G0919800,OS08G0162000,OS12G0420400,OS02G0642300,OS04G0441800,OS10G0130500,Novel01041,OS09G0413200,OS10G0447900,OS08G0101700,OS09G0481200,OS03G0128100,OS05G0533600,OS01G0184200,OS08G0299000,OS03G0171900,OS01G0511600,OS12G0511200,OS06G0493600,OS11G0660000,OS07G0168600,OS08G0467400,OS12G0641100,OS…
GO:0004014	adenosylmethionine decarboxylase activity	molecular_function	0.17594	3	2706	2	OS02G0611200,OS04G0498600	1	OS09G0298200
GO:0006595	polyamine metabolic process	biological_process	0.17594	3	2706	2	OS02G0611200,OS04G0498600	1	OS09G0298200
GO:0006596	polyamine biosynthetic process	biological_process	0.17594	3	2706	2	OS02G0611200,OS04G0498600	1	OS09G0298200
GO:0006597	spermine biosynthetic process	biological_process	0.17594	3	2706	2	OS04G0498600,OS02G0611200	1	OS09G0298200
GO:0008215	spermine metabolic process	biological_process	0.17594	3	2706	2	OS04G0498600,OS02G0611200	1	OS09G0298200
GO:0008216	spermidine metabolic process	biological_process	0.17594	3	2706	2	OS04G0498600,OS02G0611200	1	OS09G0298200
GO:0008295	spermidine biosynthetic process	biological_process	0.17594	3	2706	2	OS02G0611200,OS04G0498600	1	OS09G0298200
GO:0015969	guanosine tetraphosphate metabolic process	biological_process	0.17686	3	2706	2	OS08G0457600,OS09G0442600	1	OS05G0161500
GO:0033865	nucleoside bisphosphate metabolic process	biological_process	0.17686	3	2706	2	OS08G0457600,OS09G0442600	1	OS05G0161500
GO:0010468	regulation of gene expression	biological_process	0.17707	267	2706	147	OS03G0657000,OS03G0762700,OS10G0561800,OS04G0419900,OS03G0602300,OS01G0693400,OS02G0649300,OS03G0302200,OS01G0868000,OS04G0683900,OS01G0542700,OS08G0138500,OS05G0468900,OS01G0927600,OS01G0908200,OS05G0478000,OS05G0474800,OS05G0530400,OS02G0782700,OS06G0133900,OS07G0227600,OS05G0129300,OS01G0658900,OS02G0527300,OS04G0508800,OS06G0714500,OS06G0606700,OS01G0261200,OS02G0147800,OS05G0346200,OS08G0404…	120	OS02G0145600,OS07G0615900,Novel01199,OS04G0550200,Novel00054,OS09G0381300,OS01G0801901,OS06G0614100,OS10G0556900,OS02G0326200,OS02G0656600,OS01G0542000,OS07G0454400,OS11G0439600,Novel01278,OS01G0119000,OS08G0428800,OS01G0930000,OS10G0512800,OS02G0307800,OS10G0131200,OS04G0471700,OS01G0896200,OS12G0603300,OS04G0546800,OS01G0753500,OS08G0187500,OS06G0284500,OS12G0441600,OS04G0691700,OS07G0176900,OS…
GO:0004365	glyceraldehyde-3-phosphate dehydrogenase (NAD+) (phosphorylating) activity	molecular_function	0.17866	4	2706	1	OS01G0803300	3	OS03G0129300,OS04G0459500,OS05G0409500
GO:0000272	polysaccharide catabolic process	biological_process	0.179	10	2706	5	OS03G0351300,OS03G0141200,OS02G0605900,OS01G0135700,OS10G0565150	5	OS12G0566000,OS07G0543100,OS09G0458900,OS09G0494200,OS01G0287600
GO:0003688	DNA replication origin binding	molecular_function	0.17941	6	2706	4	OS03G0151800,OS04G0514600,OS06G0714500,OS05G0588800	2	OS09G0272900,OS09G0130800
GO:0043565	sequence-specific DNA binding	molecular_function	0.17941	6	2706	4	OS03G0151800,OS04G0514600,OS05G0588800,OS06G0714500	2	OS09G0272900,OS09G0130800
GO:0032787	monocarboxylic acid metabolic process	biological_process	0.1805	10	2706	4	OS03G0423300,OS06G0143400,OS04G0486950,OS06G0596300	6	OS02G0644700,OS04G0677700,OS08G0229200,OS07G0616200,OS08G0490600,OS03G0731900
GO:0015105	arsenite transmembrane transporter activity	molecular_function	0.18141	3	2706	1	OS03G0147400	2	OS10G0447900,OS09G0109800
GO:0006633	fatty acid biosynthetic process	biological_process	0.18497	6	2706	2	OS06G0143400,OS06G0596300	4	OS02G0644700,OS04G0677700,OS08G0229200,OS07G0616200
GO:0016843	amine-lyase activity	molecular_function	0.18846	4	2706	1	OS03G0386000	3	OS07G0614000,OS12G0138800,OS03G0750700
GO:0016844	strictosidine synthase activity	molecular_function	0.18846	4	2706	1	OS03G0386000	3	OS03G0750700,OS12G0138800,OS07G0614000
GO:0016655	oxidoreductase activity, acting on NADH or NADPH, quinone or similar compound as acceptor	molecular_function	0.18859	12	2706	7	OS01G0277600,OS04G0309100,OS10G0436800,OS06G0320300,OS02G0321900,OS01G0954000,OS04G0542200	5	OS01G0953600,OS08G0561700,OS01G0645000,OS09G0281300,OS01G0889900
GO:0016628	oxidoreductase activity, acting on the CH-CH group of donors, NAD or NADP as acceptor	molecular_function	0.19164	7	2706	1	OS02G0783625	6	OS06G0708832,OS05G0110300,OS06G0360300,OS09G0491820,OS02G0436400,OS12G0137200
GO:0004620	phospholipase activity	molecular_function	0.19228	6	2706	1	OS01G0740650	5	OS08G0489300,OS01G0369600,OS09G0535900,OS05G0388400,OS05G0127200
GO:0016743	carboxyl- or carbamoyltransferase activity	molecular_function	0.19388	2	2706	0		2	OS05G0521300,OS08G0248800
GO:0003707	steroid hormone receptor activity	molecular_function	0.19518	14	2706	5	OS05G0530400,OS01G0810300,OS07G0194800,OS01G0203000,OS03G0807800	9	OS03G0180100,OS02G0326000,OS10G0492400,OS02G0269200,OS01G0339500,Novel01145,OS11G0629400,OS09G0494200,OS05G0513100
GO:0006073	cellular glucan metabolic process	biological_process	0.19702	13	2706	2	OS09G0478100,OS01G0672500	11	Novel00435,OS03G0128100,OS07G0208500,OS09G0478300,OS10G0341700,OS01G0715400,OS07G0424400,OS08G0160500,OS05G0176100,OS01G0754200,OS01G0750300
GO:0009250	glucan biosynthetic process	biological_process	0.19702	13	2706	2	OS09G0478100,OS01G0672500	11	Novel00435,OS03G0128100,OS07G0208500,OS01G0715400,OS10G0341700,OS09G0478300,OS08G0160500,OS07G0424400,OS05G0176100,OS01G0754200,OS01G0750300
GO:0044042	glucan metabolic process	biological_process	0.19702	13	2706	2	OS01G0672500,OS09G0478100	11	OS09G0478300,OS10G0341700,OS01G0715400,OS01G0754200,OS01G0750300,OS08G0160500,OS05G0176100,OS07G0424400,OS03G0128100,OS07G0208500,Novel00435
GO:0046914	transition metal ion binding	molecular_function	0.19775	88	2706	49	OS01G0534800,OS03G0271600,OS04G0372750,OS09G0385700,OS09G0509700,OS09G0464033,OS06G0164000,OS06G0258900,OS05G0395400,OS02G0530300,OS06G0552400,OS09G0504700,OS03G0184100,OS06G0140800,OS03G0820400,OS04G0496950,OS03G0610400,OS11G0600900,OS09G0539100,OS07G0245100,OS01G0819700,OS03G0302200,OS02G0178100,OS12G0106000,OS03G0351100,OS08G0482700,OS04G0447100,OS03G0711100,OS03G0787300,OS08G0508800,OS08G0105…	39	OS11G0528500,OS01G0126200,OS04G0412500,OS10G0159800,OS10G0378100,OS04G0229100,OS02G0162200,OS10G0560000,OS03G0101600,OS07G0112700,OS08G0148267,OS09G0128600,OS05G0304600,OS05G0204600,OS06G0141200,OS03G0565200,OS08G0137400,OS11G0210600,OS12G0454600,OS02G0194700,OS03G0117200,OS03G0215700,OS01G0149800,OS06G0101600,OS01G0842500,OS03G0833900,OS04G0549600,OS06G0489500,OS03G0179900,OS08G0323400,OS02G0533…
GO:0009069	serine family amino acid metabolic process	biological_process	0.19899	20	2706	7	OS01G0874900,OS11G0210300,OS01G0375200,OS04G0650800,OS11G0210500,OS06G0258900,OS03G0189400	13	OS04G0106400,OS02G0101500,OS07G0111700,OS12G0512000,OS06G0486800,OS04G0107500,OS02G0169800,OS10G0159800,OS06G0708832,OS10G0516100,OS11G0210600,OS03G0794500,OS04G0229100
GO:0009066	aspartate family amino acid metabolic process	biological_process	0.19941	11	2706	4	OS03G0291500,OS02G0783625,OS04G0128900,OS03G0400600	7	OS12G0137200,OS02G0436400,OS06G0360300,OS07G0134200,OS05G0110300,OS02G0526000,OS09G0491820
GO:0019076	release of virus from host	biological_process	0.20034	3	2706	1	OS08G0478500	2	OS12G0438400,OS07G0249200
GO:0016835	carbon-oxygen lyase activity	molecular_function	0.20034	15	2706	12	OS03G0139200,OS10G0523700,OS01G0375200,OS07G0182100,OS03G0136900,OS10G0167300,OS06G0136600,OS03G0286200,OS09G0539100,OS09G0464033,OS09G0565700,OS04G0406600	3	OS02G0533300,OS10G0378100,OS04G0412500
GO:0016836	hydro-lyase activity	molecular_function	0.20362	14	2706	11	OS04G0406600,OS09G0565700,OS06G0136600,OS09G0464033,OS03G0286200,OS03G0136900,OS07G0182100,OS01G0375200,OS10G0167300,OS03G0139200,OS10G0523700	3	OS10G0378100,OS04G0412500,OS02G0533300
GO:0044421	extracellular region part	cellular_component	0.20746	39	2706	20	OS12G0137100,OS11G0516000,OS03G0602300,OS03G0762700,OS12G0595000,OS10G0406350,OS10G0501500,OS05G0119200,OS04G0615700,OS02G0136000,OS03G0320600,OS05G0417600,OS04G0418500,OS06G0650900,OS05G0474800,OS05G0135800,OS01G0695900,OS02G0740700,OS11G0140600,OS03G0787000	19	OS02G0307800,OS05G0568600,OS11G0132000,Novel00054,OS07G0634900,OS09G0491820,OS10G0512800,OS11G0544500,OS03G0629900,OS01G0770200,OS02G0817500,OS10G0474100,OS05G0568900,OS01G0732200,OS01G0872800,OS02G0531200,OS01G0933075,OS07G0204100,OS04G0471700
GO:0008962	phosphatidylglycerophosphatase activity	molecular_function	0.20844	1	2706	1	OS10G0491000	0
GO:0044255	cellular lipid metabolic process	biological_process	0.20871	30	2706	12	OS02G0188000,OS02G0123600,OS03G0192700,OS03G0423300,OS01G0923700,OS01G0689451,OS01G0734800,OS12G0405200,OS06G0678200,OS06G0596300,OS06G0638900,OS06G0143400	18	OS04G0677700,OS01G0851600,OS06G0204400,OS05G0391200,OS03G0367150,OS07G0580900,OS01G0832000,OS02G0589400,OS01G0695300,OS02G0578000,OS08G0229200,OS07G0616200,OS03G0708400,OS02G0644700,OS03G0208900,OS01G0887100,OS03G0731900,OS08G0490600
GO:0009607	response to biotic stimulus	biological_process	0.20892	4	2706	1	OS12G0137500	3	OS07G0559100,OS07G0616500,OS06G0130600
GO:0004797	thymidine kinase activity	molecular_function	0.21019	2	2706	0		2	OS07G0486000,OS02G0694400
GO:0019136	deoxynucleoside kinase activity	molecular_function	0.21019	2	2706	0		2	OS02G0694400,OS07G0486000
GO:0019206	nucleoside kinase activity	molecular_function	0.21019	2	2706	0		2	OS07G0486000,OS02G0694400
GO:0005992	trehalose biosynthetic process	biological_process	0.21107	7	2706	5	OS10G0553300,OS08G0445700,OS03G0386500,OS02G0661100,OS08G0409100	2	OS05G0518600,OS02G0143100
GO:0016138	glycoside biosynthetic process	biological_process	0.21107	7	2706	5	OS08G0409100,OS03G0386500,OS02G0661100,OS10G0553300,OS08G0445700	2	OS02G0143100,OS05G0518600
GO:0046351	disaccharide biosynthetic process	biological_process	0.21107	7	2706	5	OS08G0409100,OS02G0661100,OS03G0386500,OS08G0445700,OS10G0553300	2	OS02G0143100,OS05G0518600
GO:0006354	transcription elongation, DNA-dependent	biological_process	0.21144	4	2706	1	OS03G0815900	3	OS02G0807100,OS08G0526300,OS03G0857400
GO:0004565	beta-galactosidase activity	molecular_function	0.2115	6	2706	0		6	OS01G0746700,OS01G0952600,OS03G0255100,OS05G0539400,OS03G0828500,OS01G0663300
GO:0009341	beta-galactosidase complex	cellular_component	0.2115	6	2706	0		6	OS01G0663300,OS03G0828500,OS05G0539400,OS03G0255100,OS01G0952600,OS01G0746700
GO:0015925	galactosidase activity	molecular_function	0.2115	6	2706	0		6	OS01G0952600,OS01G0746700,OS05G0539400,OS01G0663300,OS03G0828500,OS03G0255100
GO:0046165	alcohol biosynthetic process	biological_process	0.21249	5	2706	2	OS01G0850100,OS03G0192700	3	OS10G0204300,OS02G0143100,OS03G0255500
GO:0031966	mitochondrial membrane	cellular_component	0.21286	30	2706	17	OS03G0114900,OS09G0497000,OS10G0516500,OS01G0225000,OS02G0226300,OS02G0767500,OS01G0329400,OS08G0386800,OS09G0454600,OS08G0478700,OS05G0420600,OS02G0718900,OS05G0585900,OS07G0604550,OS05G0561600,OS03G0267700,OS07G0604500	13	OS01G0978000,OS02G0225000,OS08G0191700,OS10G0397800,OS03G0102400,OS05G0171300,OS02G0276900,OS09G0508900,OS01G0870500,OS05G0111200,OS02G0814400,OS12G0476200,OS01G0230200
GO:0000213	tRNA-intron endonuclease activity	molecular_function	0.21326	2	2706	1	OS01G0121100	1	OS07G0454400
GO:0000214	tRNA-intron endonuclease complex	cellular_component	0.21326	2	2706	1	OS01G0121100	1	OS07G0454400
GO:0016881	acid-amino acid ligase activity	molecular_function	0.21655	7	2706	4	OS01G0689451,OS10G0574750,OS05G0537400,OS10G0574700	3	OS12G0263000,OS07G0691200,OS08G0167500
GO:0030528	transcription regulator activity	molecular_function	0.21657	5	2706	2	OS04G0306400,OS07G0580500	3	OS06G0484600,OS07G0616500,OS02G0116500
GO:0004713	protein tyrosine kinase activity	molecular_function	0.21809	2	2706	1	OS07G0132500	1	OS11G0207800
GO:0004152	dihydroorotate dehydrogenase activity	molecular_function	0.21892	2	2706	0		2	OS07G0616500,OS04G0623500
GO:0016635	oxidoreductase activity, acting on the CH-CH group of donors, quinone or related compound as acceptor	molecular_function	0.21892	2	2706	0		2	OS04G0623500,OS07G0616500
GO:0005343	organic acid:sodium symporter activity	molecular_function	0.22007	3	2706	0		3	OS12G0170300,OS09G0520600,OS02G0531200
GO:0016651	oxidoreductase activity, acting on NADH or NADPH	molecular_function	0.22053	12	2706	7	OS10G0436800,OS04G0309100,OS01G0277600,OS04G0542200,OS01G0954000,OS02G0321900,OS06G0320300	5	OS01G0953600,OS01G0889900,OS09G0281300,OS01G0645000,OS08G0561700
GO:0006011	UDP-glucose metabolic process	biological_process	0.22081	1	2706	1	OS07G0571200	0
GO:0016634	oxidoreductase activity, acting on the CH-CH group of donors, oxygen as acceptor	molecular_function	0.2213	2	2706	0		2	OS07G0434700,OS04G0610800
GO:0006207	'de novo' pyrimidine base biosynthetic process	biological_process	0.22159	5	2706	2	OS01G0252200,OS02G0821900	3	OS01G0951400,OS07G0616500,OS04G0623500
GO:0003840	gamma-glutamyltransferase activity	molecular_function	0.222	2	2706	0		2	OS01G0151500,OS04G0457500
GO:0020012	evasion or tolerance of host immune response	biological_process	0.22451	1	2706	0		1	OS07G0559100
GO:0030682	evasion or tolerance of host defense response	biological_process	0.22451	1	2706	0		1	OS07G0559100
GO:0051805	evasion or tolerance of immune response of other organism involved in symbiotic interaction	biological_process	0.22451	1	2706	0		1	OS07G0559100
GO:0051807	evasion or tolerance of defense response of other organism involved in symbiotic interaction	biological_process	0.22451	1	2706	0		1	OS07G0559100
GO:0052564	response to immune response of other organism involved in symbiotic interaction	biological_process	0.22451	1	2706	0		1	OS07G0559100
GO:0052572	response to host immune response	biological_process	0.22451	1	2706	0		1	OS07G0559100
GO:0007596	blood coagulation	biological_process	0.22571	2	2706	1	OS03G0265500	1	OS01G0607900
GO:0007599	hemostasis	biological_process	0.22571	2	2706	1	OS03G0265500	1	OS01G0607900
GO:0042060	wound healing	biological_process	0.22571	2	2706	1	OS03G0265500	1	OS01G0607900
GO:0050817	coagulation	biological_process	0.22571	2	2706	1	OS03G0265500	1	OS01G0607900
GO:0050878	regulation of body fluid levels	biological_process	0.22571	2	2706	1	OS03G0265500	1	OS01G0607900
GO:0016705	oxidoreductase activity, acting on paired donors, with incorporation or reduction of molecular oxygen	molecular_function	0.2266	7	2706	3	OS03G0423300,OS03G0194900,OS09G0557700	4	OS05G0556400,OS01G0680900,OS08G0490600,OS12G0566700
GO:0007167	enzyme linked receptor protein signaling pathway	biological_process	0.2294	1	2706	0		1	OS11G0207800
GO:0007169	transmembrane receptor protein tyrosine kinase signaling pathway	biological_process	0.2294	1	2706	0		1	OS11G0207800
GO:0047661	amino-acid racemase activity	molecular_function	0.23091	3	2706	1	OS03G0400600	2	OS07G0134200,OS02G0526000
GO:0004252	serine-type endopeptidase activity	molecular_function	0.23206	5	2706	1	OS09G0533400	4	OS01G0662700,OS01G0921100,OS02G0754300,OS10G0397800
GO:0008440	inositol-1,4,5-trisphosphate 3-kinase activity	molecular_function	0.23212	1	2706	1	OS02G0523800	0
GO:0051766	inositol trisphosphate kinase activity	molecular_function	0.23212	1	2706	1	OS02G0523800	0
GO:0009451	RNA modification	biological_process	0.23293	5	2706	1	OS03G0178000	4	OS12G0615400,OS06G0490000,OS04G0481400,OS07G0671700
GO:0008028	monocarboxylic acid transmembrane transporter activity	molecular_function	0.2338	3	2706	0		3	OS02G0531200,OS12G0170300,OS09G0520600
GO:0005744	mitochondrial inner membrane presequence translocase complex	cellular_component	0.23406	5	2706	4	OS03G0114900,OS07G0604550,OS07G0604500,OS10G0516500	1	OS05G0111200
GO:0046112	nucleobase biosynthetic process	biological_process	0.24165	6	2706	2	OS02G0821900,OS01G0252200	4	OS07G0616500,OS04G0623500,OS07G0691200,OS01G0951400
GO:0071702	organic substance transport	biological_process	0.24267	33	2706	16	OS09G0518500,OS09G0484900,OS01G0857400,OS03G0241900,OS02G0191300,OS04G0565500,OS02G0136000,OS10G0376200,OS04G0404800,OS03G0319300,OS03G0432900,OS01G0707500,OS02G0670900,OS03G0817200,OS01G0597600,OS03G0147400	17	OS06G0228500,OS05G0424000,OS03G0171900,OS09G0109800,OS04G0562100,OS07G0100800,OS04G0269900,OS01G0908600,OS08G0483600,OS03G0278900,OS09G0413200,OS10G0447900,OS04G0226400,OS09G0271100,OS04G0118700,Novel00253,OS03G0775200
GO:0004521	endoribonuclease activity	molecular_function	0.24433	8	2706	3	OS08G0434100,OS10G0539600,OS01G0121100	5	OS04G0330200,OS07G0454400,OS01G0897200,OS09G0537700,OS01G0897300
GO:0019319	hexose biosynthetic process	biological_process	0.24578	4	2706	1	OS01G0850100	3	OS10G0204300,OS02G0143100,OS03G0255500
GO:0046364	monosaccharide biosynthetic process	biological_process	0.24578	4	2706	1	OS01G0850100	3	OS10G0204300,OS02G0143100,OS03G0255500
GO:0016853	isomerase activity	molecular_function	0.2473	19	2706	6	OS11G0600900,OS03G0413100,OS03G0192700,OS03G0400600,OS07G0182100,OS01G0850100	13	OS10G0189100,OS06G0476200,OS02G0526000,OS12G0170300,OS02G0143100,OS07G0134200,OS03G0754200,OS06G0699500,OS12G0539700,OS02G0109800,OS11G0606400,OS01G0555200,OS12G0566000
GO:0004789	thiamine-phosphate diphosphorylase activity	molecular_function	0.24752	3	2706	1	OS07G0182100	2	OS04G0623500,OS07G0616500
GO:0050794	regulation of cellular process	biological_process	0.2495	334	2706	186	OS06G0133900,OS07G0227600,OS05G0129300,OS01G0658900,OS02G0527300,OS04G0508800,OS06G0606700,OS06G0714500,OS12G0224000,OS01G0261200,OS02G0147800,OS07G0563400,OS05G0346200,OS12G0593000,OS08G0404500,OS02G0676500,OS07G0223100,OS01G0797600,OS09G0309700,OS06G0553001,OS07G0194800,OS07G0619600,OS09G0513600,OS04G0514600,OS10G0501500,OS03G0657000,OS03G0762700,OS01G0292200,OS10G0561800,OS02G0161000,OS03G0602…	148	OS06G0234200,OS01G0119000,OS04G0578600,OS08G0428800,OS01G0930000,OS10G0512800,OS02G0307800,OS09G0535900,OS01G0861700,OS10G0131200,OS04G0471700,OS01G0896200,OS12G0603300,OS04G0546800,OS08G0489300,OS01G0723800,OS02G0145600,OS04G0441800,OS07G0615900,Novel01199,OS04G0550200,Novel00054,OS09G0381300,OS01G0801901,OS02G0828100,OS06G0614100,OS10G0556900,OS12G0292900,OS02G0326200,OS02G0656600,OS09G0272900,…
GO:0000226	microtubule cytoskeleton organization	biological_process	0.25008	3	2706	1	OS08G0138500	2	OS11G0648100,OS07G0543000
GO:0005874	microtubule	cellular_component	0.25008	3	2706	1	OS08G0138500	2	OS11G0648100,OS07G0543000
GO:0006814	sodium ion transport	biological_process	0.25037	12	2706	5	OS09G0484900,OS03G0787000,OS04G0504800,OS03G0636600,OS04G0603300	7	OS03G0170500,OS09G0520600,OS03G0255100,OS07G0164900,OS05G0103300,OS02G0531200,OS12G0170300
GO:0003855	3-dehydroquinate dehydratase activity	molecular_function	0.25104	1	2706	1	OS01G0375200	0
GO:0019856	pyrimidine base biosynthetic process	biological_process	0.25149	5	2706	2	OS02G0821900,OS01G0252200	3	OS07G0616500,OS04G0623500,OS01G0951400
GO:0004013	adenosylhomocysteinase activity	molecular_function	0.25188	6	2706	4	OS07G0592100,OS01G0375200,OS04G0650800,OS06G0258900	2	OS04G0106400,OS03G0794500
GO:0016801	hydrolase activity, acting on ether bonds	molecular_function	0.25188	6	2706	4	OS07G0592100,OS01G0375200,OS04G0650800,OS06G0258900	2	OS04G0106400,OS03G0794500
GO:0016802	trialkylsulfonium hydrolase activity	molecular_function	0.25188	6	2706	4	OS01G0375200,OS07G0592100,OS06G0258900,OS04G0650800	2	OS03G0794500,OS04G0106400
GO:0008992	repressor LexA activity	molecular_function	0.25223	1	2706	0		1	OS05G0307100
GO:0005311	sodium:dicarboxylate/tricarboxylate symporter activity	molecular_function	0.25226	1	2706	1	OS02G0136000	0
GO:0019079	viral genome replication	biological_process	0.25237	27	2706	14	OS12G0198200,OS08G0558800,OS08G0490000,OS03G0142800,OS10G0118900,OS08G0478500,OS03G0151800,OS12G0471100,OS10G0516500,OS08G0448000,OS06G0553001,OS02G0743200,OS01G0297200,OS06G0714500	13	OS12G0616600,OS02G0313900,OS12G0605100,OS08G0176900,OS12G0539700,OS03G0423850,OS07G0168600,OS04G0206200,OS01G0172100,OS04G0387000,OS03G0308100,Novel00041,OS09G0130800
GO:0048610	cellular process involved in reproduction	biological_process	0.25335	7	2706	0		7	OS03G0102400,OS09G0491820,OS03G0769600,OS11G0225100,OS04G0546800,OS09G0130800,OS08G0521800
GO:0009279	cell outer membrane	cellular_component	0.25631	3	2706	2	OS02G0250400,OS01G0356400	1	OS06G0708832
GO:0009312	oligosaccharide biosynthetic process	biological_process	0.25673	7	2706	5	OS08G0445700,OS10G0553300,OS08G0409100,OS02G0661100,OS03G0386500	2	OS05G0518600,OS02G0143100
GO:0016620	oxidoreductase activity, acting on the aldehyde or oxo group of donors, NAD or NADP as acceptor	molecular_function	0.2569	5	2706	1	OS01G0803300	4	OS04G0459500,OS03G0129300,OS05G0409500,OS05G0388400
GO:0030410	nicotianamine synthase activity	molecular_function	0.25854	2	2706	0		2	OS07G0689600,OS02G0701600
GO:0030417	nicotianamine metabolic process	biological_process	0.25854	2	2706	0		2	OS07G0689600,OS02G0701600
GO:0030418	nicotianamine biosynthetic process	biological_process	0.25854	2	2706	0		2	OS07G0689600,OS02G0701600
GO:0072350	tricarboxylic acid metabolic process	biological_process	0.25854	2	2706	0		2	OS07G0689600,OS02G0701600
GO:0072351	tricarboxylic acid biosynthetic process	biological_process	0.25854	2	2706	0		2	OS07G0689600,OS02G0701600
GO:0015079	potassium ion transmembrane transporter activity	molecular_function	0.26	14	2706	10	OS03G0574900,OS01G0900800,OS04G0401700,OS03G0337500,OS01G0930400,OS08G0206400,OS03G0838100,OS11G0516000,OS07G0669700,OS07G0669650	4	OS06G0626050,OS07G0102100,OS06G0625900,OS04G0501500
GO:0031967	organelle envelope	cellular_component	0.26072	38	2706	24	OS04G0600300,OS05G0223000,OS08G0386800,OS03G0238800,OS02G0718900,OS05G0585900,OS07G0604500,OS03G0267700,OS03G0114900,OS09G0497000,OS01G0225000,OS02G0767500,OS04G0683700,OS01G0329400,OS09G0454600,OS08G0478700,OS05G0420600,OS02G0318100,OS07G0604550,OS05G0561600,OS10G0516500,OS02G0226300,OS04G0668900,OS04G0600200	14	OS02G0276900,OS01G0870500,OS02G0814400,OS01G0180300,OS01G0978000,OS02G0225000,OS03G0102400,OS08G0191700,OS09G0508900,OS05G0111200,OS12G0476200,OS01G0230200,OS10G0397800,OS05G0171300
GO:0032774	RNA biosynthetic process	biological_process	0.26148	270	2706	147	OS05G0497300,OS12G0595000,OS01G0612600,OS01G0818400,OS05G0572000,OS06G0662200,OS12G0137100,OS05G0121600,OS04G0669200,OS03G0151800,OS04G0128900,OS03G0318600,OS04G0543900,OS04G0398000,OS02G0526400,OS05G0135800,OS08G0105000,OS04G0610400,OS09G0532400,OS04G0418500,OS10G0406350,OS06G0326000,OS02G0132950,OS03G0224700,OS03G0224200,OS11G0516000,OS03G0124000,OS04G0306400,OS11G0168500,OS11G0234200,OS12G0479…	123	OS03G0629900,OS01G0770200,OS04G0560700,OS03G0794500,OS05G0568600,OS02G0326500,OS01G0339500,OS05G0157300,OS02G0249300,OS03G0261800,OS06G0109100,OS02G0817500,OS09G0470500,OS03G0811100,OS06G0180666,OS02G0269200,OS02G0326000,OS05G0513100,OS07G0106000,OS01G0212100,OS04G0637000,OS07G0204400,OS08G0421900,OS03G0719800,OS06G0211200,OS05G0424000,OS07G0695100,OS06G0229066,Novel01145,OS03G0562000,OS02G022040…
GO:0009237	siderophore metabolic process	biological_process	0.26182	1	2706	0		1	OS07G0517100
GO:0015343	siderophore transmembrane transporter activity	molecular_function	0.26182	1	2706	0		1	OS07G0517100
GO:0019184	nonribosomal peptide biosynthetic process	biological_process	0.26182	1	2706	0		1	OS07G0517100
GO:0019290	siderophore biosynthetic process	biological_process	0.26182	1	2706	0		1	OS07G0517100
GO:0042927	siderophore transporter activity	molecular_function	0.26182	1	2706	0		1	OS07G0517100
GO:0004764	shikimate 3-dehydrogenase (NADP+) activity	molecular_function	0.26218	11	2706	2	OS04G0128900,OS01G0375200	9	OS06G0486800,OS12G0443600,OS09G0548400,OS12G0137200,OS04G0107500,OS04G0106400,OS12G0512000,OS07G0111700,OS07G0112100
GO:0006766	vitamin metabolic process	biological_process	0.26297	34	2706	9	OS04G0671200,OS01G0328700,OS04G0128900,OS08G0480100,OS07G0182100,OS02G0572400,OS03G0413100,OS05G0573300,OS03G0792800	25	OS01G0286600,OS04G0623500,OS12G0512000,OS07G0111700,OS07G0112100,OS02G0744900,OS03G0154000,OS03G0153900,OS03G0679700,OS01G0710200,OS02G0555000,OS01G0757900,OS07G0616500,OS01G0581300,OS04G0560500,OS03G0117200,OS07G0529600,OS06G0528700,OS12G0137200,OS12G0539700,OS09G0548400,OS02G0190600,OS01G0958100,OS03G0154100,OS10G0474100
GO:0006767	water-soluble vitamin metabolic process	biological_process	0.26297	34	2706	9	OS04G0671200,OS01G0328700,OS07G0182100,OS08G0480100,OS04G0128900,OS05G0573300,OS03G0413100,OS02G0572400,OS03G0792800	25	OS02G0744900,OS03G0154000,OS12G0512000,OS07G0112100,OS07G0111700,OS04G0623500,OS01G0286600,OS03G0153900,OS02G0555000,OS01G0710200,OS03G0679700,OS04G0560500,OS03G0117200,OS01G0581300,OS07G0616500,OS01G0757900,OS12G0539700,OS09G0548400,OS02G0190600,OS12G0137200,OS07G0529600,OS06G0528700,OS10G0474100,OS03G0154100,OS01G0958100
GO:0009110	vitamin biosynthetic process	biological_process	0.26297	34	2706	9	OS07G0182100,OS04G0128900,OS08G0480100,OS04G0671200,OS01G0328700,OS03G0792800,OS03G0413100,OS05G0573300,OS02G0572400	25	OS03G0153900,OS12G0512000,OS07G0111700,OS07G0112100,OS03G0154000,OS02G0744900,OS01G0286600,OS04G0623500,OS12G0137200,OS02G0190600,OS12G0539700,OS09G0548400,OS07G0529600,OS06G0528700,OS10G0474100,OS01G0958100,OS03G0154100,OS03G0679700,OS01G0710200,OS02G0555000,OS04G0560500,OS03G0117200,OS01G0757900,OS07G0616500,OS01G0581300
GO:0042364	water-soluble vitamin biosynthetic process	biological_process	0.26297	34	2706	9	OS07G0182100,OS08G0480100,OS04G0128900,OS01G0328700,OS04G0671200,OS03G0792800,OS05G0573300,OS03G0413100,OS02G0572400	25	OS03G0153900,OS03G0154000,OS02G0744900,OS12G0512000,OS07G0112100,OS07G0111700,OS04G0623500,OS01G0286600,OS10G0474100,OS03G0154100,OS01G0958100,OS09G0548400,OS12G0539700,OS02G0190600,OS12G0137200,OS07G0529600,OS06G0528700,OS04G0560500,OS03G0117200,OS01G0581300,OS07G0616500,OS01G0757900,OS02G0555000,OS01G0710200,OS03G0679700
GO:0006811	ion transport	biological_process	0.26372	139	2706	62	OS01G0976300,OS10G0440500,OS03G0787000,OS03G0684400,OS08G0138500,Novel01277,OS01G0869200,OS03G0838100,OS01G0664100,OS11G0516000,OS06G0665800,OS10G0355800,OS05G0120700,OS01G0329800,OS03G0281600,OS03G0337500,OS04G0244800,OS03G0437600,OS05G0332801,OS01G0837000,OS09G0484900,OS05G0135800,OS11G0210500,OS04G0504800,OS03G0147400,OS04G0128900,Novel00750,OS11G0106700,OS07G0669700,OS01G0900800,OS03G0152000,…	77	OS05G0441500,OS03G0128100,OS05G0103300,OS04G0585900,OS02G0617300,OS05G0428700,OS07G0513000,OS06G0528700,OS03G0412300,OS11G0108800,OS03G0195475,OS04G0129900,OS02G0555000,OS10G0159800,OS06G0490000,OS01G0704700,OS03G0102400,OS08G0403300,OS03G0278900,OS10G0447900,OS06G0625900,OS02G0329600,OS07G0164900,OS07G0623200,OS01G0923400,OS01G0678500,OS10G0209700,OS01G0524700,OS02G0799300,OS01G0309800,OS04G0501…
GO:0015081	sodium ion transmembrane transporter activity	molecular_function	0.26384	11	2706	5	OS04G0603300,OS03G0636600,OS05G0197300,OS04G0504800,OS03G0787000	6	OS12G0170300,OS03G0255100,OS02G0531200,OS05G0103300,OS09G0520600,OS03G0170500
GO:0000145	exocyst	cellular_component	0.26413	10	2706	7	OS05G0473500,OS08G0232700,OS01G0905300,OS09G0439600,OS11G0157400,OS06G0255900,OS01G0905200	3	OS07G0210100,OS01G0827500,OS07G0210000
GO:0005938	cell cortex	cellular_component	0.26413	10	2706	7	OS01G0905200,OS06G0255900,OS11G0157400,OS09G0439600,OS01G0905300,OS08G0232700,OS05G0473500	3	OS07G0210000,OS01G0827500,OS07G0210100
GO:0006887	exocytosis	biological_process	0.26413	10	2706	7	OS01G0905200,OS11G0157400,OS09G0439600,OS01G0905300,OS06G0255900,OS08G0232700,OS05G0473500	3	OS07G0210000,OS01G0827500,OS07G0210100
GO:0044448	cell cortex part	cellular_component	0.26413	10	2706	7	OS11G0157400,OS09G0439600,OS01G0905300,OS06G0255900,OS01G0905200,OS08G0232700,OS05G0473500	3	OS07G0210000,OS07G0210100,OS01G0827500
GO:0005746	mitochondrial respiratory chain	cellular_component	0.26509	4	2706	2	OS05G0420600,OS05G0561600	2	OS12G0476200,OS02G0814400
GO:0070469	respiratory chain	cellular_component	0.26509	4	2706	2	OS05G0420600,OS05G0561600	2	OS12G0476200,OS02G0814400
GO:0018995	host	cellular_component	0.26656	35	2706	18	OS03G0602300,OS12G0595000,OS03G0762700,OS12G0137100,OS11G0516000,OS01G0695900,OS05G0135800,OS03G0787000,OS11G0140600,OS05G0119200,OS10G0501500,OS10G0406350,OS05G0417600,OS06G0650900,OS05G0474800,OS04G0418500,OS03G0320600,OS02G0136000	17	OS11G0544500,OS03G0629900,OS01G0770200,OS05G0568600,OS02G0307800,OS09G0491820,OS10G0512800,OS07G0634900,Novel00054,OS01G0933075,OS07G0204100,OS04G0471700,OS02G0817500,OS01G0872800,OS02G0531200,OS10G0474100,OS05G0568900
GO:0033643	host cell part	cellular_component	0.26656	35	2706	18	OS03G0762700,OS12G0595000,OS03G0602300,OS12G0137100,OS11G0516000,OS11G0140600,OS03G0787000,OS05G0135800,OS01G0695900,OS02G0136000,OS03G0320600,OS05G0474800,OS06G0650900,OS04G0418500,OS05G0417600,OS10G0406350,OS10G0501500,OS05G0119200	17	OS01G0770200,OS11G0544500,OS03G0629900,OS07G0634900,Novel00054,OS10G0512800,OS09G0491820,OS02G0307800,OS05G0568600,OS04G0471700,OS07G0204100,OS01G0933075,OS05G0568900,OS10G0474100,OS01G0872800,OS02G0531200,OS02G0817500
GO:0033646	host intracellular part	cellular_component	0.26656	35	2706	18	OS03G0602300,OS12G0595000,OS03G0762700,OS12G0137100,OS11G0516000,OS01G0695900,OS05G0135800,OS03G0787000,OS11G0140600,OS05G0119200,OS10G0501500,OS10G0406350,OS05G0417600,OS05G0474800,OS06G0650900,OS04G0418500,OS03G0320600,OS02G0136000	17	OS11G0544500,OS03G0629900,OS01G0770200,OS05G0568600,OS02G0307800,OS09G0491820,OS10G0512800,Novel00054,OS07G0634900,OS01G0933075,OS07G0204100,OS04G0471700,OS02G0817500,OS01G0872800,OS02G0531200,OS10G0474100,OS05G0568900
GO:0033647	host intracellular organelle	cellular_component	0.26656	35	2706	18	OS12G0595000,OS03G0762700,OS03G0602300,OS12G0137100,OS11G0516000,OS03G0787000,OS11G0140600,OS01G0695900,OS05G0135800,OS06G0650900,OS05G0474800,OS04G0418500,OS05G0417600,OS03G0320600,OS02G0136000,OS05G0119200,OS10G0501500,OS10G0406350	17	OS01G0770200,OS03G0629900,OS11G0544500,OS10G0512800,OS09G0491820,Novel00054,OS07G0634900,OS05G0568600,OS02G0307800,OS04G0471700,OS07G0204100,OS01G0933075,OS02G0531200,OS01G0872800,OS05G0568900,OS10G0474100,OS02G0817500
GO:0033648	host intracellular membrane-bounded organelle	cellular_component	0.26656	35	2706	18	OS10G0406350,OS05G0119200,OS10G0501500,OS02G0136000,OS04G0418500,OS06G0650900,OS05G0474800,OS05G0417600,OS03G0320600,OS05G0135800,OS01G0695900,OS11G0140600,OS03G0787000,OS12G0137100,OS11G0516000,OS03G0602300,OS03G0762700,OS12G0595000	17	OS02G0817500,OS05G0568900,OS10G0474100,OS02G0531200,OS01G0872800,OS07G0204100,OS01G0933075,OS04G0471700,OS02G0307800,OS05G0568600,Novel00054,OS07G0634900,OS10G0512800,OS09G0491820,OS01G0770200,OS11G0544500,OS03G0629900
GO:0042025	host cell nucleus	cellular_component	0.26656	35	2706	18	OS03G0787000,OS11G0140600,OS01G0695900,OS05G0135800,OS03G0320600,OS06G0650900,OS04G0418500,OS05G0474800,OS05G0417600,OS02G0136000,OS10G0501500,OS05G0119200,OS10G0406350,OS12G0595000,OS03G0762700,OS03G0602300,OS12G0137100,OS11G0516000	17	OS04G0471700,OS07G0204100,OS01G0933075,OS01G0872800,OS02G0531200,OS05G0568900,OS10G0474100,OS02G0817500,OS01G0770200,OS11G0544500,OS03G0629900,OS10G0512800,OS09G0491820,Novel00054,OS07G0634900,OS05G0568600,OS02G0307800
GO:0043245	extraorganismal space	cellular_component	0.26656	35	2706	18	OS10G0406350,OS10G0501500,OS05G0119200,OS02G0136000,OS03G0320600,OS05G0417600,OS06G0650900,OS05G0474800,OS04G0418500,OS05G0135800,OS01G0695900,OS11G0140600,OS03G0787000,OS12G0137100,OS11G0516000,OS03G0602300,OS03G0762700,OS12G0595000	17	OS02G0817500,OS10G0474100,OS05G0568900,OS01G0872800,OS02G0531200,OS01G0933075,OS07G0204100,OS04G0471700,OS02G0307800,OS05G0568600,OS07G0634900,Novel00054,OS09G0491820,OS10G0512800,OS03G0629900,OS11G0544500,OS01G0770200
GO:0043656	intracellular region of host	cellular_component	0.26656	35	2706	18	OS03G0602300,OS12G0595000,OS03G0762700,OS12G0137100,OS11G0516000,OS01G0695900,OS05G0135800,OS03G0787000,OS11G0140600,OS10G0501500,OS05G0119200,OS10G0406350,OS03G0320600,OS05G0474800,OS06G0650900,OS04G0418500,OS05G0417600,OS02G0136000	17	OS01G0770200,OS11G0544500,OS03G0629900,OS05G0568600,OS02G0307800,OS10G0512800,OS09G0491820,Novel00054,OS07G0634900,OS07G0204100,OS01G0933075,OS04G0471700,OS02G0817500,OS01G0872800,OS02G0531200,OS05G0568900,OS10G0474100
GO:0043657	host cell	cellular_component	0.26656	35	2706	18	OS03G0320600,OS05G0417600,OS06G0650900,OS05G0474800,OS04G0418500,OS02G0136000,OS10G0501500,OS05G0119200,OS10G0406350,OS03G0787000,OS11G0140600,OS01G0695900,OS05G0135800,OS12G0137100,OS11G0516000,OS12G0595000,OS03G0762700,OS03G0602300	17	OS01G0872800,OS02G0531200,OS10G0474100,OS05G0568900,OS02G0817500,OS04G0471700,OS01G0933075,OS07G0204100,OS09G0491820,OS10G0512800,Novel00054,OS07G0634900,OS05G0568600,OS02G0307800,OS11G0544500,OS03G0629900,OS01G0770200
GO:0044215	other organism	cellular_component	0.26656	35	2706	18	OS12G0137100,OS11G0516000,OS03G0602300,OS03G0762700,OS12G0595000,OS10G0406350,OS10G0501500,OS05G0119200,OS02G0136000,OS03G0320600,OS06G0650900,OS04G0418500,OS05G0474800,OS05G0417600,OS05G0135800,OS01G0695900,OS11G0140600,OS03G0787000	17	OS02G0307800,OS05G0568600,Novel00054,OS07G0634900,OS10G0512800,OS09G0491820,OS01G0770200,OS11G0544500,OS03G0629900,OS02G0817500,OS05G0568900,OS10G0474100,OS01G0872800,OS02G0531200,OS07G0204100,OS01G0933075,OS04G0471700
GO:0044216	other organism cell	cellular_component	0.26656	35	2706	18	OS03G0787000,OS11G0140600,OS01G0695900,OS05G0135800,OS05G0417600,OS06G0650900,OS04G0418500,OS05G0474800,OS03G0320600,OS02G0136000,OS05G0119200,OS10G0501500,OS10G0406350,OS12G0595000,OS03G0762700,OS03G0602300,OS12G0137100,OS11G0516000	17	OS04G0471700,OS01G0933075,OS07G0204100,OS01G0872800,OS02G0531200,OS10G0474100,OS05G0568900,OS02G0817500,OS11G0544500,OS03G0629900,OS01G0770200,OS09G0491820,OS10G0512800,Novel00054,OS07G0634900,OS05G0568600,OS02G0307800
GO:0044217	other organism part	cellular_component	0.26656	35	2706	18	OS11G0140600,OS03G0787000,OS05G0135800,OS01G0695900,OS02G0136000,OS03G0320600,OS06G0650900,OS05G0474800,OS04G0418500,OS05G0417600,OS10G0406350,OS10G0501500,OS05G0119200,OS03G0762700,OS12G0595000,OS03G0602300,OS12G0137100,OS11G0516000	17	OS04G0471700,OS07G0204100,OS01G0933075,OS05G0568900,OS10G0474100,OS02G0531200,OS01G0872800,OS02G0817500,OS01G0770200,OS11G0544500,OS03G0629900,Novel00054,OS07G0634900,OS10G0512800,OS09G0491820,OS02G0307800,OS05G0568600
GO:0001505	regulation of neurotransmitter levels	biological_process	0.2667	1	2706	0		1	OS05G0215000
GO:0003001	generation of a signal involved in cell-cell signaling	biological_process	0.2667	1	2706	0		1	OS05G0215000
GO:0007269	neurotransmitter secretion	biological_process	0.2667	1	2706	0		1	OS05G0215000
GO:0008021	synaptic vesicle	cellular_component	0.2667	1	2706	0		1	OS05G0215000
GO:0023061	signal release	biological_process	0.2667	1	2706	0		1	OS05G0215000
GO:0044456	synapse part	cellular_component	0.2667	1	2706	0		1	OS05G0215000
GO:0045202	synapse	cellular_component	0.2667	1	2706	0		1	OS05G0215000
GO:0003779	actin binding	molecular_function	0.26696	13	2706	7	OS02G0161100,OS01G0297200,OS03G0820500,OS03G0717600,OS02G0739100,OS03G0243100,OS01G0186900	6	OS10G0209700,OS12G0628100,OS03G0356700,OS01G0278900,OS03G0381200,OS03G0775700
GO:0004047	aminomethyltransferase activity	molecular_function	0.26764	1	2706	0		1	OS04G0623800
GO:0003956	NAD(P)+-protein-arginine ADP-ribosyltransferase activity	molecular_function	0.26814	1	2706	1	OS02G0603600	0
GO:0005539	glycosaminoglycan binding	molecular_function	0.26841	1	2706	0		1	OS01G0704300
GO:0000394	RNA splicing, via endonucleolytic cleavage and ligation	biological_process	0.26847	2	2706	1	OS01G0121100	1	OS07G0454400
GO:0006388	tRNA splicing, via endonucleolytic cleavage and ligation	biological_process	0.26847	2	2706	1	OS01G0121100	1	OS07G0454400
GO:0009056	catabolic process	biological_process	0.26932	73	2706	36	OS03G0356414,OS11G0557500,OS01G0534800,OS10G0167300,OS03G0351300,OS06G0258900,OS05G0194900,OS08G0120600,OS01G0135700,OS08G0478500,OS01G0375200,OS10G0518300,OS03G0141200,OS12G0145700,OS06G0136600,OS06G0654000,OS02G0573400,OS04G0652700,OS01G0191700,OS10G0160000,OS05G0470900,OS08G0366000,OS10G0550900,OS10G0565150,OS02G0194100,OS05G0407500,OS03G0648400,OS06G0103300,OS02G0605900,OS04G0486950,OS09G0493…	37	OS09G0494200,OS06G0326400,OS02G0101500,OS04G0429200,OS02G0795000,OS12G0169600,OS02G0169800,OS12G0443600,OS03G0129300,OS05G0409500,OS05G0496200,OS04G0459500,OS04G0106400,OS03G0654600,OS01G0287600,OS02G0781000,OS06G0608700,OS01G0742500,OS12G0566000,OS05G0455700,OS04G0452400,OS05G0388400,OS01G0122000,OS04G0107500,OS06G0486800,OS04G0650700,OS04G0569900,OS03G0352200,OS06G0708832,OS10G0516100,OS07G0543…
GO:0006720	isoprenoid metabolic process	biological_process	0.2697	6	2706	1	OS06G0678200	5	OS03G0367150,OS07G0580900,OS03G0731900,OS01G0695300,OS01G0887100
GO:0008299	isoprenoid biosynthetic process	biological_process	0.2697	6	2706	1	OS06G0678200	5	OS07G0580900,OS03G0367150,OS03G0731900,OS01G0887100,OS01G0695300
GO:0003743	translation initiation factor activity	molecular_function	0.27157	10	2706	8	OS01G0794500,OS04G0627900,OS01G0280500,OS10G0467600,OS11G0414000,OS05G0498400,OS02G0788400,OS03G0226600	2	OS07G0577500,OS08G0521800
GO:0006413	translational initiation	biological_process	0.27157	10	2706	8	OS03G0226600,OS02G0788400,OS05G0498400,OS11G0414000,OS10G0467600,OS01G0280500,OS04G0627900,OS01G0794500	2	OS08G0521800,OS07G0577500
GO:0004064	arylesterase activity	molecular_function	0.27217	2	2706	0		2	OS03G0311300,OS12G0138800
GO:0004411	homogentisate 1,2-dioxygenase activity	molecular_function	0.27221	1	2706	1	OS06G0103300	0
GO:0006559	L-phenylalanine catabolic process	biological_process	0.27221	1	2706	1	OS06G0103300	0
GO:0009074	aromatic amino acid family catabolic process	biological_process	0.27221	1	2706	1	OS06G0103300	0
GO:0019439	aromatic compound catabolic process	biological_process	0.27221	1	2706	1	OS06G0103300	0
GO:0016125	sterol metabolic process	biological_process	0.27336	1	2706	0		1	OS07G0661600
GO:0016126	sterol biosynthetic process	biological_process	0.27336	1	2706	0		1	OS07G0661600
GO:0016892	endoribonuclease activity, producing 3'-phosphomonoesters	molecular_function	0.27339	2	2706	1	OS01G0121100	1	OS07G0454400
GO:0016894	endonuclease activity, active with either ribo- or deoxyribonucleic acids and producing 3'-phosphomonoesters	molecular_function	0.27339	2	2706	1	OS01G0121100	1	OS07G0454400
GO:0004024	alcohol dehydrogenase activity, zinc-dependent	molecular_function	0.27401	12	2706	6	OS11G0210300,OS04G0496950,OS03G0189400,OS04G0372750,OS11G0210500,OS04G0497000	6	OS11G0210600,OS04G0229100,OS03G0565200,OS10G0159800,OS03G0101600,OS04G0359100
GO:0004615	phosphomannomutase activity	molecular_function	0.2747	1	2706	0		1	OS02G0143100
GO:0006013	mannose metabolic process	biological_process	0.2747	1	2706	0		1	OS02G0143100
GO:0019307	mannose biosynthetic process	biological_process	0.2747	1	2706	0		1	OS02G0143100
GO:0016054	organic acid catabolic process	biological_process	0.27532	4	2706	2	OS10G0550900,OS06G0103300	2	OS10G0516100,OS02G0169800
GO:0046395	carboxylic acid catabolic process	biological_process	0.27532	4	2706	2	OS10G0550900,OS06G0103300	2	OS10G0516100,OS02G0169800
GO:0001584	rhodopsin-like receptor activity	molecular_function	0.27557	4	2706	1	OS07G0563400	3	OS10G0530400,OS04G0441800,OS07G0424400
GO:0070011	peptidase activity, acting on L-amino acid peptides	molecular_function	0.27591	77	2706	22	OS01G0179500,OS08G0478500,OS05G0582500,OS01G0740650,OS02G0573400,Novel01161,OS06G0654000,OS12G0446500,OS01G0933200,OS07G0249700,OS07G0162600,OS03G0214200,OS02G0740700,OS01G0892500,OS03G0152000,OS05G0582800,OS09G0533400,OS02G0759400,OS01G0778800,OS10G0160000,OS09G0453400,OS05G0582600	55	OS09G0562700,OS08G0238200,OS01G0719600,OS01G0580000,OS11G0275200,OS07G0689400,OS10G0498200,OS01G0743300,OS04G0452400,OS04G0311400,OS11G0219000,OS02G0690800,OS08G0475100,OS07G0643100,OS11G0432900,OS07G0249900,OS01G0921100,OS01G0557100,OS02G0795000,OS04G0429200,OS01G0579900,OS01G0767100,OS06G0691400,OS03G0100040,OS05G0429500,OS06G0229066,OS05G0317900,OS06G0229000,OS05G0568900,OS08G0345400,OS07G0434…
GO:0005158	insulin receptor binding	molecular_function	0.27658	1	2706	1	OS06G0712400	0
GO:0032403	protein complex binding	molecular_function	0.27658	1	2706	1	OS06G0712400	0
GO:0008237	metallopeptidase activity	molecular_function	0.27675	18	2706	5	OS12G0446500,OS07G0249700,OS02G0740700,OS01G0740650,OS01G0778800	13	OS04G0576800,OS01G0142100,OS04G0521800,OS04G0610500,OS07G0249900,OS01G0743300,OS06G0691400,OS06G0229000,OS06G0229066,OS02G0690800,OS07G0434700,OS04G0639300,OS01G0732200
GO:0015662	ATPase activity, coupled to transmembrane movement of ions, phosphorylative mechanism	molecular_function	0.277	14	2706	8	OS10G0563200,OS05G0120700,OS08G0517200,OS07G0191200,OS03G0281600,OS12G0405200,OS03G0203700,OS10G0418100	6	OS02G0313900,OS02G0617300,OS10G0522601,OS11G0108800,OS01G0923400,OS01G0524700
GO:0016820	hydrolase activity, acting on acid anhydrides, catalyzing transmembrane movement of substances	molecular_function	0.277	14	2706	8	OS03G0281600,OS12G0405200,OS10G0563200,OS05G0120700,OS08G0517200,OS07G0191200,OS10G0418100,OS03G0203700	6	OS10G0522601,OS11G0108800,OS02G0313900,OS02G0617300,OS01G0923400,OS01G0524700
GO:0042625	ATPase activity, coupled to transmembrane movement of ions	molecular_function	0.277	14	2706	8	OS10G0418100,OS03G0203700,OS12G0405200,OS03G0281600,OS08G0517200,OS07G0191200,OS05G0120700,OS10G0563200	6	OS01G0524700,OS01G0923400,OS11G0108800,OS10G0522601,OS02G0313900,OS02G0617300
GO:0042626	ATPase activity, coupled to transmembrane movement of substances	molecular_function	0.277	14	2706	8	OS03G0281600,OS12G0405200,OS10G0563200,OS05G0120700,OS07G0191200,OS08G0517200,OS10G0418100,OS03G0203700	6	OS10G0522601,OS11G0108800,OS02G0617300,OS02G0313900,OS01G0923400,OS01G0524700
GO:0043492	ATPase activity, coupled to movement of substances	molecular_function	0.277	14	2706	8	OS05G0120700,OS10G0563200,OS07G0191200,OS08G0517200,OS03G0281600,OS12G0405200,OS03G0203700,OS10G0418100	6	OS02G0617300,OS02G0313900,OS10G0522601,OS11G0108800,OS01G0923400,OS01G0524700
GO:0008697	4-deoxy-L-threo-5-hexosulose-uronate ketol-isomerase activity	molecular_function	0.27705	1	2706	0		1	OS12G0566000
GO:0044247	cellular polysaccharide catabolic process	biological_process	0.27705	1	2706	0		1	OS12G0566000
GO:0045488	pectin metabolic process	biological_process	0.27705	1	2706	0		1	OS12G0566000
GO:0045490	pectin catabolic process	biological_process	0.27705	1	2706	0		1	OS12G0566000
GO:0001653	peptide receptor activity	molecular_function	0.27771	1	2706	0		1	OS04G0578600
GO:0008528	G-protein coupled peptide receptor activity	molecular_function	0.27771	1	2706	0		1	OS04G0578600
GO:0016499	orexin receptor activity	molecular_function	0.27771	1	2706	0		1	OS04G0578600
GO:0004250	aminopeptidase I activity	molecular_function	0.27783	1	2706	0		1	OS01G0967900
GO:0005351	sugar:hydrogen symporter activity	molecular_function	0.27941	3	2706	3	OS03G0432900,OS04G0404800,OS03G0241900	0
GO:0015295	solute:hydrogen symporter activity	molecular_function	0.27941	3	2706	3	OS03G0432900,OS03G0241900,OS04G0404800	0
GO:0004176	ATP-dependent peptidase activity	molecular_function	0.28107	3	2706	1	OS09G0533400	2	OS03G0409100,OS11G0219000
GO:0008170	N-methyltransferase activity	molecular_function	0.28129	9	2706	2	OS03G0178000,OS12G0405200	7	OS04G0481300,OS01G0851600,OS03G0708400,OS04G0481400,OS12G0615400,OS06G0490000,OS07G0671700
GO:0003935	GTP cyclohydrolase II activity	molecular_function	0.28166	2	2706	2	OS03G0792800,OS02G0572400	0
GO:0019087	transformation of host cell by virus	biological_process	0.28226	2	2706	0		2	OS05G0568900,OS05G0317900
GO:0008020	G-protein coupled photoreceptor activity	molecular_function	0.28471	2	2706	1	OS03G0405900	1	OS03G0719800
GO:0009881	photoreceptor activity	molecular_function	0.28471	2	2706	1	OS03G0405900	1	OS03G0719800
GO:0006023	aminoglycan biosynthetic process	biological_process	0.28557	2	2706	0		2	OS07G0691200,OS05G0414600
GO:0015980	energy derivation by oxidation of organic compounds	biological_process	0.2856	21	2706	10	OS04G0309100,OS02G0194100,OS02G0321900,OS06G0320300,OS08G0366000,OS10G0518300,OS01G0277600,OS04G0542200,OS03G0178000,OS04G0486950	11	OS04G0537800,OS10G0162100,OS02G0225000,OS01G0645000,OS01G0889900,OS04G0118700,OS08G0561700,OS09G0281300,OS07G0188800,OS09G0508900,OS08G0246400
GO:0045333	cellular respiration	biological_process	0.2856	21	2706	10	OS04G0486950,OS03G0178000,OS04G0542200,OS01G0277600,OS10G0518300,OS08G0366000,OS06G0320300,OS02G0321900,OS02G0194100,OS04G0309100	11	OS08G0246400,OS09G0508900,OS07G0188800,OS09G0281300,OS08G0561700,OS04G0118700,OS01G0889900,OS01G0645000,OS10G0162100,OS02G0225000,OS04G0537800
GO:0071944	cell periphery	cellular_component	0.28676	38	2706	21	OS09G0431200,OS02G0693000,OS02G0250400,OS06G0255900,OS01G0356400,OS09G0439600,OS01G0905300,OS08G0232700,OS03G0787300,OS02G0787600,OS05G0197300,OS11G0157400,OS09G0526200,OS03G0448600,OS01G0905200,OS10G0376900,OS04G0684200,OS01G0228400,OS04G0401700,OS05G0473500,OS01G0672500	17	OS06G0708832,OS05G0533600,OS03G0598900,OS03G0128100,OS01G0234300,OS04G0227500,OS11G0592700,OS01G0754200,OS12G0169600,OS07G0210000,OS08G0299000,Novel00435,OS04G0501500,OS07G0210100,OS01G0827500,OS07G0522600,OS05G0361500
GO:0042398	cellular modified amino acid biosynthetic process	biological_process	0.28693	4	2706	2	OS01G0689451,OS05G0537400	2	OS12G0263000,OS08G0167500
GO:0001727	lipid kinase activity	molecular_function	0.28767	5	2706	4	OS03G0701800,OS02G0822500,OS08G0104700,OS06G0259000	1	OS08G0307400
GO:0005102	receptor binding	molecular_function	0.28794	26	2706	11	OS05G0163400,OS07G0508900,OS04G0529400,OS03G0226600,OS08G0446200,OS06G0712400,OS01G0186900,OS11G0197400,OS02G0107000,OS05G0585500,OS05G0572000	15	OS06G0361500,OS01G0524500,OS03G0323200,OS07G0643100,OS05G0533600,OS03G0452300,OS01G0811400,OS03G0200200,OS04G0105700,OS01G0286000,OS06G0618700,OS06G0474900,OS01G0140100,OS02G0477300,OS01G0922700
GO:0006351	transcription, DNA-dependent	biological_process	0.28872	267	2706	147	OS06G0716800,OS05G0519400,OS02G0806700,OS01G0313300,OS02G0674800,OS01G0810300,OS02G0191300,OS01G0165000,OS03G0807800,OS08G0357300,OS02G0157950,OS04G0309100,OS02G0759400,OS05G0548100,OS08G0416000,OS01G0203000,OS05G0588900,OS01G0280500,OS02G0137500,OS01G0733200,OS07G0617000,OS02G0141100,OS02G0619600,OS01G0141000,OS07G0467600,OS06G0166400,OS01G0695900,OS12G0613700,OS08G0408500,OS06G0702600,OS03G0815…	120	OS01G0633200,OS01G0236300,OS02G0531200,OS08G0292000,OS12G0139400,OS11G0143300,OS08G0176900,OS01G0388500,OS07G0495000,OS04G0549700,OS08G0196700,OS10G0504600,OS03G0563300,OS02G0807100,OS11G0170900,OS06G0361500,OS07G0204100,OS03G0696300,OS10G0492400,OS10G0446800,OS06G0564500,OS03G0748200,OS09G0491820,OS11G0544500,OS12G0176700,OS02G0564100,OS01G0952500,OS09G0470500,OS02G0817500,OS02G0249300,OS03G0261…
GO:0005227	calcium activated cation channel activity	molecular_function	0.28998	3	2706	3	OS11G0516000,OS03G0838100,OS01G0900800	0
GO:0015269	calcium-activated potassium channel activity	molecular_function	0.28998	3	2706	3	OS03G0838100,OS01G0900800,OS11G0516000	0
GO:0022839	ion gated channel activity	molecular_function	0.28998	3	2706	3	OS11G0516000,OS01G0900800,OS03G0838100	0
GO:0044455	mitochondrial membrane part	cellular_component	0.29136	10	2706	6	OS03G0114900,OS10G0516500,OS05G0420600,OS07G0604550,OS05G0561600,OS07G0604500	4	OS05G0111200,OS12G0476200,OS03G0102400,OS02G0814400
GO:0009067	aspartate family amino acid biosynthetic process	biological_process	0.29197	10	2706	3	OS03G0400600,OS02G0783625,OS03G0291500	7	OS02G0526000,OS09G0491820,OS05G0110300,OS07G0134200,OS06G0360300,OS02G0436400,OS12G0137200
GO:0000988	protein binding transcription factor activity	molecular_function	0.29511	8	2706	5	OS05G0588900,OS06G0126000,OS01G0908200,OS02G0137500,OS11G0207000	3	OS04G0442800,OS03G0315800,OS03G0271100
GO:0016861	intramolecular oxidoreductase activity, interconverting aldoses and ketoses	molecular_function	0.29556	5	2706	2	OS01G0850100,OS11G0600900	3	OS12G0566000,OS03G0754200,OS12G0539700
GO:0006364	rRNA processing	biological_process	0.29575	6	2706	1	OS03G0178000	5	OS04G0481400,OS06G0490000,OS12G0615400,OS08G0557000,OS07G0671700
GO:0016072	rRNA metabolic process	biological_process	0.29575	6	2706	1	OS03G0178000	5	OS04G0481400,OS12G0615400,OS06G0490000,OS08G0557000,OS07G0671700
GO:0022613	ribonucleoprotein complex biogenesis	biological_process	0.29575	6	2706	1	OS03G0178000	5	OS06G0490000,OS12G0615400,OS04G0481400,OS08G0557000,OS07G0671700
GO:0042254	ribosome biogenesis	biological_process	0.29575	6	2706	1	OS03G0178000	5	OS08G0557000,OS07G0671700,OS12G0615400,OS06G0490000,OS04G0481400
GO:0006730	one-carbon metabolic process	biological_process	0.29583	12	2706	6	OS07G0592100,OS04G0650800,OS01G0323600,OS06G0258900,OS05G0133900,OS01G0375200	6	OS04G0412500,OS04G0106400,OS04G0481300,OS02G0533300,OS01G0293000,OS03G0794500
GO:0006631	fatty acid metabolic process	biological_process	0.29763	8	2706	3	OS03G0423300,OS06G0596300,OS06G0143400	5	OS04G0677700,OS07G0616200,OS08G0229200,OS02G0644700,OS08G0490600
GO:0015077	monovalent inorganic cation transmembrane transporter activity	molecular_function	0.30233	46	2706	23	OS03G0574900,OS04G0504800,OS03G0838100,OS05G0197300,OS06G0602500,OS04G0603300,OS11G0516000,OS03G0337500,OS01G0900800,OS04G0401700,OS01G0957000,OS08G0206400,OS10G0563200,OS01G0915000,OS03G0184100,OS07G0669700,OS07G0669650,OS03G0685600,OS05G0457000,OS07G0666900,OS01G0930400,OS03G0787000,OS03G0636600	23	OS12G0641100,OS06G0108900,OS04G0501500,OS10G0522601,OS08G0374200,OS09G0431600,OS06G0625900,OS06G0626050,OS01G0923400,OS09G0520600,OS05G0103300,OS02G0531200,OS07G0102100,OS05G0557700,OS02G0617300,OS01G0524700,OS03G0170500,OS03G0215700,OS03G0295500,OS03G0255100,OS02G0301100,OS12G0170300,OS08G0246400
GO:0004022	alcohol dehydrogenase (NAD) activity	molecular_function	0.30436	12	2706	6	OS11G0210500,OS04G0497000,OS11G0210300,OS04G0496950,OS03G0189400,OS04G0372750	6	OS04G0359100,OS11G0210600,OS04G0229100,OS03G0565200,OS10G0159800,OS03G0101600
GO:0016192	vesicle-mediated transport	biological_process	0.30468	16	2706	11	OS08G0109000,OS05G0475300,OS11G0157400,OS07G0593400,OS05G0473500,OS08G0232700,OS06G0332400,OS06G0255900,OS01G0905300,OS09G0439600,OS01G0905200	5	OS07G0210100,OS01G0827500,OS10G0512700,OS09G0272000,OS07G0210000
GO:0006536	glutamate metabolic process	biological_process	0.30524	3	2706	1	OS10G0550900	2	OS04G0623500,OS07G0616500
GO:0006537	glutamate biosynthetic process	biological_process	0.30524	3	2706	1	OS10G0550900	2	OS04G0623500,OS07G0616500
GO:0009100	glycoprotein metabolic process	biological_process	0.30535	12	2706	7	OS07G0194800,OS01G0858900,OS09G0452900,OS04G0506800,OS03G0269900,OS01G0748900,OS02G0594900	5	OS11G0572400,OS04G0650700,OS03G0577500,OS03G0352200,OS09G0432900
GO:0051704	multi-organism process	biological_process	0.30551	24	2706	10	OS04G0636100,OS11G0195500,OS01G0118700,OS01G0819000,OS01G0660200,OS03G0267700,OS05G0519300,OS01G0581400,OS06G0126000,OS05G0346200	14	OS04G0663100,OS07G0559100,OS02G0731300,OS03G0593700,OS10G0562100,OS05G0317900,Novel00054,OS05G0568900,OS04G0657500,OS06G0109000,OS12G0228500,OS03G0637600,Novel00195,OS06G0130600
GO:0000015	phosphopyruvate hydratase complex	cellular_component	0.30579	2	2706	2	OS10G0167300,OS06G0136600	0
GO:0004634	phosphopyruvate hydratase activity	molecular_function	0.30579	2	2706	2	OS06G0136600,OS10G0167300	0
GO:0016307	phosphatidylinositol phosphate kinase activity	molecular_function	0.30624	4	2706	4	OS06G0259000,OS08G0104700,OS02G0822500,OS03G0701800	0
GO:0016308	1-phosphatidylinositol-4-phosphate 5-kinase activity	molecular_function	0.30624	4	2706	4	OS03G0701800,OS02G0822500,OS08G0104700,OS06G0259000	0
GO:0004612	phosphoenolpyruvate carboxykinase (ATP) activity	molecular_function	0.30673	2	2706	0		2	OS10G0204300,OS03G0255500
GO:0016759	cellulose synthase activity	molecular_function	0.30713	8	2706	1	OS09G0478100	7	OS07G0208500,OS09G0478300,OS10G0341700,OS01G0750300,OS08G0160500,OS07G0424400,OS05G0176100
GO:0016760	cellulose synthase (UDP-forming) activity	molecular_function	0.30713	8	2706	1	OS09G0478100	7	OS10G0341700,OS09G0478300,OS08G0160500,OS07G0424400,OS05G0176100,OS01G0750300,OS07G0208500
GO:0030243	cellulose metabolic process	biological_process	0.30713	8	2706	1	OS09G0478100	7	OS07G0208500,OS10G0341700,OS09G0478300,OS08G0160500,OS05G0176100,OS07G0424400,OS01G0750300
GO:0030244	cellulose biosynthetic process	biological_process	0.30713	8	2706	1	OS09G0478100	7	OS08G0160500,OS07G0424400,OS05G0176100,OS01G0750300,OS09G0478300,OS10G0341700,OS07G0208500
GO:0006022	aminoglycan metabolic process	biological_process	0.30775	7	2706	2	OS02G0605900,OS02G0740700	5	OS05G0414600,OS01G0287600,OS07G0691200,OS07G0570700,OS09G0494200
GO:0015849	organic acid transport	biological_process	0.30874	23	2706	11	OS02G0191300,OS09G0484900,OS01G0857400,OS01G0707500,OS03G0147400,OS01G0597600,OS10G0376200,OS03G0817200,OS02G0670900,OS02G0136000,OS04G0565500	12	OS07G0100800,OS04G0562100,OS09G0109800,OS04G0226400,OS05G0424000,OS03G0171900,OS10G0447900,OS06G0228500,OS03G0775200,Novel00253,OS01G0908600,OS04G0118700
GO:0046942	carboxylic acid transport	biological_process	0.30874	23	2706	11	OS02G0191300,OS01G0857400,OS09G0484900,OS01G0707500,OS03G0147400,OS01G0597600,OS10G0376200,OS03G0817200,OS02G0670900,OS02G0136000,OS04G0565500	12	OS07G0100800,OS04G0562100,OS09G0109800,OS05G0424000,OS03G0171900,OS04G0226400,OS10G0447900,OS06G0228500,OS03G0775200,Novel00253,OS01G0908600,OS04G0118700
GO:0009296	flagellum assembly	biological_process	0.31338	3	2706	2	OS05G0548100,OS04G0508800	1	OS05G0365300
GO:0030030	cell projection organization	biological_process	0.31338	3	2706	2	OS05G0548100,OS04G0508800	1	OS05G0365300
GO:0030031	cell projection assembly	biological_process	0.31338	3	2706	2	OS04G0508800,OS05G0548100	1	OS05G0365300
GO:0043064	flagellum organization	biological_process	0.31338	3	2706	2	OS04G0508800,OS05G0548100	1	OS05G0365300
GO:0005882	intermediate filament	cellular_component	0.31338	2	2706	2	OS03G0280000,OS02G0825650	0
GO:0045111	intermediate filament cytoskeleton	cellular_component	0.31338	2	2706	2	OS02G0825650,OS03G0280000	0
GO:0009036	Type II site-specific deoxyribonuclease activity	molecular_function	0.31397	2	2706	1	Novel00676	1	OS08G0537900
GO:0019067	viral assembly, maturation, egress, and release	biological_process	0.31552	7	2706	1	OS08G0478500	6	OS12G0438400,OS03G0102400,OS09G0491820,OS11G0240800,OS08G0521800,OS07G0249200
GO:0019200	carbohydrate kinase activity	molecular_function	0.31606	5	2706	2	OS01G0191700,OS05G0194900	3	OS01G0742500,OS09G0298100,OS06G0326400
GO:0004549	tRNA-specific ribonuclease activity	molecular_function	0.31809	2	2706	1	OS01G0121100	1	OS07G0454400
GO:0065008	regulation of biological quality	biological_process	0.32128	11	2706	5	OS12G0106000,OS07G0666900,OS08G0250900,OS11G0106700,OS03G0265500	6	OS01G0607900,OS05G0568900,OS05G0317900,OS05G0215000,OS12G0641100,OS07G0172900
GO:0004478	methionine adenosyltransferase activity	molecular_function	0.32361	2	2706	1	OS01G0323600	1	OS01G0293000
GO:0004800	thyroxine 5'-deiodinase activity	molecular_function	0.32381	1	2706	0		1	OS07G0190800
GO:0004470	malic enzyme activity	molecular_function	0.32423	3	2706	2	OS03G0189400,OS01G0188400	1	OS02G0665000
GO:0006108	malate metabolic process	biological_process	0.32423	3	2706	2	OS01G0188400,OS03G0189400	1	OS02G0665000
GO:0016615	malate dehydrogenase activity	molecular_function	0.32423	3	2706	2	OS03G0189400,OS01G0188400	1	OS02G0665000
GO:0008824	cyanate hydratase activity	molecular_function	0.32485	1	2706	0		1	OS11G0605100
GO:0009439	cyanate metabolic process	biological_process	0.32485	1	2706	0		1	OS11G0605100
GO:0044403	symbiosis, encompassing mutualism through parasitism	biological_process	0.325	10	2706	3	OS01G0660200,OS03G0267700,OS05G0346200	7	OS04G0663100,OS07G0559100,OS05G0317900,Novel00195,OS06G0130600,OS05G0568900,OS03G0637600
GO:0044419	interspecies interaction between organisms	biological_process	0.325	10	2706	3	OS03G0267700,OS01G0660200,OS05G0346200	7	OS07G0559100,OS04G0663100,OS06G0130600,OS05G0568900,Novel00195,OS05G0317900,OS03G0637600
GO:0016860	intramolecular oxidoreductase activity	molecular_function	0.32549	5	2706	2	OS11G0600900,OS01G0850100	3	OS12G0539700,OS12G0566000,OS03G0754200
GO:0004602	glutathione peroxidase activity	molecular_function	0.32551	2	2706	2	OS02G0664000,OS04G0556300	0
GO:0016020	membrane	cellular_component	0.32677	538	2706	244	OS07G0571100,OS02G0522300,OS01G0609900,OS01G0558600,OS03G0636600,OS10G0376200,OS03G0432900,OS04G0565500,OS12G0137500,OS03G0568500,OS01G0725800,OS02G0826500,OS03G0265500,OS05G0197300,OS01G0930400,OS01G0857400,OS10G0345100,OS05G0594700,OS07G0106200,OS07G0635900,OS02G0274900,OS02G0226300,OS08G0206400,OS03G0269900,OS07G0559700,OS04G0450400,OS11G0594000,OS07G0557100,OS01G0252200,OS08G0138500,OS03G0684…	294	OS09G0481200,OS05G0338900,OS01G0884900,OS01G0919800,OS03G0448500,OS02G0216500,OS01G0870500,OS02G0642300,OS01G0811400,OS02G0196000,OS02G0195500,OS04G0118700,OS02G0768200,OS01G0503400,OS05G0111200,OS02G0154600,OS06G0268800,OS03G0255100,OS09G0520600,OS12G0231000,OS04G0422300,OS02G0780550,OS10G0341700,OS11G0592700,OS07G0486000,OS04G0576800,OS03G0829000,OS02G0520750,OS06G0489500,OS04G0226400,OS07G0168…
GO:0009399	nitrogen fixation	biological_process	0.32915	3	2706	0		3	OS10G0395000,OS02G0735200,OS04G0659100
GO:0071941	nitrogen cycle metabolic process	biological_process	0.32915	3	2706	0		3	OS04G0659100,OS10G0395000,OS02G0735200
GO:0004743	pyruvate kinase activity	molecular_function	0.32964	3	2706	1	OS12G0145700	2	OS12G0137200,OS04G0569900
GO:0004086	carbamoyl-phosphate synthase activity	molecular_function	0.32992	1	2706	0		1	OS02G0708100
GO:0004607	phosphatidylcholine-sterol O-acyltransferase activity	molecular_function	0.33176	5	2706	1	OS03G0730000	4	OS02G0590400,OS02G0589000,OS03G0232800,OS02G0589700
GO:0000155	two-component sensor activity	molecular_function	0.3353	5	2706	2	OS01G0923700,OS02G0820900	3	OS03G0719800,OS12G0292900,OS01G0861700
GO:0000990	core RNA polymerase binding transcription factor activity	molecular_function	0.33559	2	2706	1	OS05G0588900	1	OS03G0271100
GO:0000996	core DNA-dependent RNA polymerase binding promoter specificity activity	molecular_function	0.33559	2	2706	1	OS05G0588900	1	OS03G0271100
GO:0016987	sigma factor activity	molecular_function	0.33559	2	2706	1	OS05G0588900	1	OS03G0271100
GO:0003849	3-deoxy-7-phosphoheptulonate synthase activity	molecular_function	0.33619	2	2706	2	OS03G0389601,OS07G0622200	0
GO:0004828	serine-tRNA ligase activity	molecular_function	0.3368	7	2706	1	OS11G0703400	6	OS11G0648100,OS10G0504600,OS07G0543000,OS11G0610900,OS07G0508200,OS10G0363300
GO:0006434	seryl-tRNA aminoacylation	biological_process	0.3368	7	2706	1	OS11G0703400	6	OS10G0363300,OS07G0508200,OS11G0610900,OS07G0543000,OS10G0504600,OS11G0648100
GO:0000981	sequence-specific DNA binding RNA polymerase II transcription factor activity	molecular_function	0.33826	10	2706	4	OS03G0807800,OS01G0203000,OS07G0194800,OS05G0530400	6	OS11G0629400,Novel01145,OS01G0339500,OS10G0492400,OS02G0326000,OS03G0180100
GO:0004879	ligand-activated sequence-specific DNA binding RNA polymerase II transcription factor activity	molecular_function	0.33826	10	2706	4	OS03G0807800,OS01G0203000,OS07G0194800,OS05G0530400	6	Novel01145,OS11G0629400,OS01G0339500,OS03G0180100,OS10G0492400,OS02G0326000
GO:0004882	androgen receptor activity	molecular_function	0.33826	10	2706	4	OS01G0203000,OS03G0807800,OS05G0530400,OS07G0194800	6	OS11G0629400,Novel01145,OS02G0326000,OS10G0492400,OS03G0180100,OS01G0339500
GO:0009521	photosystem	cellular_component	0.33889	12	2706	4	OS01G0778800,OS07G0537600,OS09G0445600,OS09G0123300	8	OS03G0778100,OS09G0481200,OS08G0560900,OS01G0184200,OS06G0702700,OS07G0148900,OS05G0560000,OS12G0420400
GO:0019072	viral genome packaging	biological_process	0.33989	1	2706	0		1	OS09G0491820
GO:0019073	viral DNA genome packaging	biological_process	0.33989	1	2706	0		1	OS09G0491820
GO:0008889	glycerophosphodiester phosphodiesterase activity	molecular_function	0.34107	4	2706	3	OS02G0514326,OS04G0394100,OS02G0588500	1	OS03G0603600
GO:0035821	modification of morphology or physiology of other organism	biological_process	0.34138	2	2706	0		2	OS05G0568900,OS05G0317900
GO:0044003	modification by symbiont of host morphology or physiology	biological_process	0.34138	2	2706	0		2	OS05G0568900,OS05G0317900
GO:0051817	modification of morphology or physiology of other organism involved in symbiotic interaction	biological_process	0.34138	2	2706	0		2	OS05G0317900,OS05G0568900
GO:0015293	symporter activity	molecular_function	0.34641	7	2706	4	OS04G0404800,OS03G0241900,OS03G0432900,OS05G0197300	3	OS12G0170300,OS09G0520600,OS02G0531200
GO:0015294	solute:cation symporter activity	molecular_function	0.34641	7	2706	4	OS03G0241900,OS04G0404800,OS05G0197300,OS03G0432900	3	OS12G0170300,OS09G0520600,OS02G0531200
GO:0007154	cell communication	biological_process	0.34762	102	2706	55	OS01G0813400,OS01G0191700,OS05G0514200,OS01G0740650,OS04G0529400,OS07G0223400,OS02G0787600,OS04G0527400,OS09G0418000,OS02G0161000,OS01G0292200,OS03G0224200,OS03G0203700,OS12G0137500,OS07G0678600,OS11G0157600,OS11G0108932,OS06G0343100,OS12G0108500,OS03G0319400,OS01G0558600,OS07G0563400,OS03G0151800,OS02G0755400,OS12G0224000,OS01G0695800,OS03G0191400,OS09G0486500,OS06G0714500,OS02G0820900,OS01G0957…	47	OS05G0127200,OS11G0308100,OS02G0828100,OS05G0388400,OS01G0212100,OS11G0207800,OS10G0530400,OS05G0137200,OS01G0265100,OS05G0387200,OS12G0576900,OS04G0441800,OS01G0952500,OS03G0811100,OS02G0323000,OS08G0407600,OS01G0723800,OS06G0218500,OS12G0539700,OS03G0563300,OS01G0732200,OS06G0229066,Novel00041,OS12G0292900,OS07G0695100,OS08G0299000,OS12G0101800,OS03G0719800,OS02G0739000,OS01G0861700,OS07G013810…
GO:0071843	cellular component biogenesis at cellular level	biological_process	0.34763	10	2706	3	OS02G0275200,OS03G0178000,OS02G0763200	7	OS07G0691200,OS07G0671700,OS12G0615400,OS06G0490000,OS04G0481400,OS08G0557000,OS04G0102700
GO:0032940	secretion by cell	biological_process	0.34996	22	2706	10	OS03G0787000,OS06G0255900,OS01G0905300,OS09G0439600,OS01G0905200,OS05G0473500,OS08G0232700,OS01G0566100,OS11G0157400,OS04G0103500	12	OS05G0215000,OS12G0605100,OS03G0336000,OS02G0437800,OS07G0210000,OS09G0271100,OS07G0210100,OS11G0132000,OS08G0254500,OS01G0827500,OS04G0653100,OS02G0195500
GO:0046903	secretion	biological_process	0.34996	22	2706	10	OS08G0232700,OS05G0473500,OS01G0905200,OS09G0439600,OS01G0905300,OS06G0255900,OS03G0787000,OS04G0103500,OS11G0157400,OS01G0566100	12	OS09G0271100,OS07G0210000,OS02G0437800,OS12G0605100,OS03G0336000,OS05G0215000,OS02G0195500,OS04G0653100,OS08G0254500,OS01G0827500,OS07G0210100,OS11G0132000
GO:0007155	cell adhesion	biological_process	0.35009	14	2706	4	OS01G0876400,OS09G0526200,OS01G0815100,OS01G0323600	10	OS08G0321000,OS05G0563600,OS01G0159200,OS01G0293000,OS05G0345500,OS09G0248100,OS01G0704300,OS12G0169600,OS08G0490600,OS05G0533600
GO:0022610	biological adhesion	biological_process	0.35009	14	2706	4	OS01G0876400,OS01G0323600,OS01G0815100,OS09G0526200	10	OS01G0293000,OS01G0159200,OS05G0563600,OS08G0321000,OS05G0533600,OS12G0169600,OS08G0490600,OS01G0704300,OS09G0248100,OS05G0345500
GO:0003847	1-alkyl-2-acetylglycerophosphocholine esterase activity	molecular_function	0.35264	1	2706	1	OS05G0407500	0
GO:0008247	1-alkyl-2-acetylglycerophosphocholine esterase complex	cellular_component	0.35264	1	2706	1	OS05G0407500	0
GO:0009426	bacterial-type flagellum basal body, distal rod	cellular_component	0.35306	1	2706	0		1	OS08G0403300
GO:0009427	bacterial-type flagellum basal body, distal rod, L ring	cellular_component	0.35306	1	2706	0		1	OS08G0403300
GO:0030694	bacterial-type flagellum basal body, rod	cellular_component	0.35306	1	2706	0		1	OS08G0403300
GO:0003782	F-actin capping activity	molecular_function	0.35551	1	2706	0		1	OS03G0381200
GO:0008290	F-actin capping protein complex	cellular_component	0.35551	1	2706	0		1	OS03G0381200
GO:0030029	actin filament-based process	biological_process	0.35551	1	2706	0		1	OS03G0381200
GO:0030036	actin cytoskeleton organization	biological_process	0.35551	1	2706	0		1	OS03G0381200
GO:0008270	zinc ion binding	molecular_function	0.35651	44	2706	30	OS04G0497000,OS09G0504700,OS01G0947000,OS11G0210300,OS03G0610400,OS04G0496950,OS03G0820400,OS11G0600900,OS01G0839100,OS02G0606200,OS11G0210500,OS07G0245100,OS01G0819700,OS09G0486500,OS08G0504700,OS03G0189400,OS02G0178100,OS01G0534800,OS03G0351100,OS09G0509700,OS09G0385700,OS04G0372750,OS03G0711100,OS06G0258900,OS06G0164000,OS09G0464033,OS08G0105000,OS02G0530300,OS06G0661200,OS06G0552400	14	OS09G0128600,OS06G0489500,OS02G0533300,OS05G0204600,OS04G0359100,OS11G0210600,OS03G0565200,OS03G0117200,OS04G0412500,OS10G0159800,OS01G0149800,OS03G0833900,OS04G0229100,OS03G0101600
GO:0008067	metabotropic glutamate, GABA-B-like receptor activity	molecular_function	0.35676	1	2706	0		1	OS11G0544500
GO:0004794	L-threonine ammonia-lyase activity	molecular_function	0.35744	1	2706	1	OS10G0524400	0
GO:0006549	isoleucine metabolic process	biological_process	0.35744	1	2706	1	OS10G0524400	0
GO:0009097	isoleucine biosynthetic process	biological_process	0.35744	1	2706	1	OS10G0524400	0
GO:0016841	ammonia-lyase activity	molecular_function	0.35744	1	2706	1	OS10G0524400	0
GO:0004129	cytochrome-c oxidase activity	molecular_function	0.3596	11	2706	5	OS06G0602500,OS05G0457000,OS03G0685600,OS03G0184100,OS01G0957000	6	OS02G0301100,OS06G0108900,OS03G0215700,OS09G0431600,OS03G0295500,OS08G0374200
GO:0015002	heme-copper terminal oxidase activity	molecular_function	0.3596	11	2706	5	OS01G0957000,OS03G0184100,OS03G0685600,OS06G0602500,OS05G0457000	6	OS08G0374200,OS03G0295500,OS09G0431600,OS03G0215700,OS06G0108900,OS02G0301100
GO:0016675	oxidoreductase activity, acting on a heme group of donors	molecular_function	0.3596	11	2706	5	OS03G0685600,OS06G0602500,OS05G0457000,OS03G0184100,OS01G0957000	6	OS02G0301100,OS06G0108900,OS03G0215700,OS03G0295500,OS08G0374200,OS09G0431600
GO:0016676	oxidoreductase activity, acting on a heme group of donors, oxygen as acceptor	molecular_function	0.3596	11	2706	5	OS06G0602500,OS05G0457000,OS03G0685600,OS03G0184100,OS01G0957000	6	OS06G0108900,OS02G0301100,OS03G0215700,OS09G0431600,OS08G0374200,OS03G0295500
GO:0003954	NADH dehydrogenase activity	molecular_function	0.36144	9	2706	5	OS04G0542200,OS06G0320300,OS02G0321900,OS04G0309100,OS01G0277600	4	OS01G0645000,OS09G0281300,OS01G0889900,OS08G0561700
GO:0006120	mitochondrial electron transport, NADH to ubiquinone	biological_process	0.36144	9	2706	5	OS02G0321900,OS06G0320300,OS04G0542200,OS01G0277600,OS04G0309100	4	OS08G0561700,OS09G0281300,OS01G0645000,OS01G0889900
GO:0008137	NADH dehydrogenase (ubiquinone) activity	molecular_function	0.36144	9	2706	5	OS04G0542200,OS02G0321900,OS06G0320300,OS04G0309100,OS01G0277600	4	OS09G0281300,OS01G0645000,OS01G0889900,OS08G0561700
GO:0050136	NADH dehydrogenase (quinone) activity	molecular_function	0.36144	9	2706	5	OS04G0542200,OS06G0320300,OS02G0321900,OS04G0309100,OS01G0277600	4	OS01G0889900,OS01G0645000,OS09G0281300,OS08G0561700
GO:0000726	non-recombinational repair	biological_process	0.36271	1	2706	1	OS12G0114000	0
GO:0006302	double-strand break repair	biological_process	0.36271	1	2706	1	OS12G0114000	0
GO:0006303	double-strand break repair via nonhomologous end joining	biological_process	0.36271	1	2706	1	OS12G0114000	0
GO:0009292	genetic transfer	biological_process	0.36402	2	2706	2	OS04G0636100,OS05G0519300	0
GO:0004635	phosphoribosyl-AMP cyclohydrolase activity	molecular_function	0.36494	1	2706	0		1	OS07G0176900
GO:0005578	proteinaceous extracellular matrix	cellular_component	0.36696	3	2706	1	OS02G0740700	2	OS11G0132000,OS01G0732200
GO:0031012	extracellular matrix	cellular_component	0.36696	3	2706	1	OS02G0740700	2	OS01G0732200,OS11G0132000
GO:0007268	synaptic transmission	biological_process	0.36771	1	2706	0		1	OS05G0215000
GO:0019226	transmission of nerve impulse	biological_process	0.36771	1	2706	0		1	OS05G0215000
GO:0035637	multicellular organismal signaling	biological_process	0.36771	1	2706	0		1	OS05G0215000
GO:0005853	eukaryotic translation elongation factor 1 complex	cellular_component	0.36795	2	2706	2	OS07G0662500,OS07G0614500	0
GO:0005829	cytosol	cellular_component	0.36804	7	2706	4	OS05G0194900,OS10G0167300,OS01G0191700,OS06G0136600	3	OS06G0326400,OS09G0298100,OS08G0307400
GO:0044445	cytosolic part	cellular_component	0.36804	7	2706	4	OS05G0194900,OS10G0167300,OS06G0136600,OS01G0191700	3	OS06G0326400,OS08G0307400,OS09G0298100
GO:0004590	orotidine-5'-phosphate decarboxylase activity	molecular_function	0.36811	1	2706	0		1	OS01G0951400
GO:0008283	cell proliferation	biological_process	0.36896	1	2706	1	OS01G0235400	0
GO:0006486	protein glycosylation	biological_process	0.3697	10	2706	7	OS01G0748900,OS02G0594900,OS03G0269900,OS04G0506800,OS09G0452900,OS01G0858900,OS07G0194800	3	OS09G0432900,OS03G0577500,OS11G0572400
GO:0009101	glycoprotein biosynthetic process	biological_process	0.3697	10	2706	7	OS01G0858900,OS07G0194800,OS01G0748900,OS02G0594900,OS03G0269900,OS04G0506800,OS09G0452900	3	OS03G0577500,OS11G0572400,OS09G0432900
GO:0043413	macromolecule glycosylation	biological_process	0.3697	10	2706	7	OS04G0506800,OS09G0452900,OS02G0594900,OS01G0748900,OS03G0269900,OS07G0194800,OS01G0858900	3	OS09G0432900,OS11G0572400,OS03G0577500
GO:0009116	nucleoside metabolic process	biological_process	0.36996	8	2706	2	OS05G0127300,OS02G0759400	6	OS01G0951400,OS01G0873200,OS04G0504000,OS03G0100040,OS05G0455700,OS06G0112100
GO:0044431	Golgi apparatus part	cellular_component	0.37077	4	2706	4	OS01G0748900,OS08G0109000,OS05G0475300,OS06G0332400	0
GO:0005344	oxygen transporter activity	molecular_function	0.37166	2	2706	1	OS01G0689451	1	OS01G0861700
GO:0005956	protein kinase CK2 complex	cellular_component	0.37549	1	2706	1	OS07G0495100	0
GO:0008605	protein kinase CK2 regulator activity	molecular_function	0.37549	1	2706	1	OS07G0495100	0
GO:0004106	chorismate mutase activity	molecular_function	0.37635	1	2706	1	OS03G0413100	0
GO:0006109	regulation of carbohydrate metabolic process	biological_process	0.37742	1	2706	1	OS01G0496900	0
GO:0005326	neurotransmitter transporter activity	molecular_function	0.37863	1	2706	1	OS05G0197300	0
GO:0005328	neurotransmitter:sodium symporter activity	molecular_function	0.37863	1	2706	1	OS05G0197300	0
GO:0005335	serotonin:sodium symporter activity	molecular_function	0.37863	1	2706	1	OS05G0197300	0
GO:0004725	protein tyrosine phosphatase activity	molecular_function	0.37923	5	2706	3	OS05G0524200,OS03G0586700,OS09G0135700	2	OS08G0557400,OS06G0152000
GO:0016247	channel regulator activity	molecular_function	0.38143	3	2706	1	OS03G0390200	2	OS04G0657500,OS03G0593700
GO:0005186	pheromone activity	molecular_function	0.38178	1	2706	1	OS05G0572000	0
GO:0008987	quinolinate synthetase A activity	molecular_function	0.38241	1	2706	1	OS12G0290150	0
GO:0009275	Gram-positive-bacterium-type cell wall	cellular_component	0.38243	1	2706	0		1	OS12G0169600
GO:0004640	phosphoribosylanthranilate isomerase activity	molecular_function	0.38249	1	2706	0		1	OS12G0539700
GO:0004089	carbonate dehydratase activity	molecular_function	0.38309	3	2706	1	OS09G0464033	2	OS04G0412500,OS02G0533300
GO:0019954	asexual reproduction	biological_process	0.38371	3	2706	0		3	OS08G0345400,OS06G0294000,OS08G0230200
GO:0030436	asexual sporulation	biological_process	0.38371	3	2706	0		3	OS08G0345400,OS06G0294000,OS08G0230200
GO:0043934	sporulation	biological_process	0.38371	3	2706	0		3	OS08G0345400,OS08G0230200,OS06G0294000
GO:0006090	pyruvate metabolic process	biological_process	0.38458	1	2706	0		1	OS03G0731900
GO:0009240	isopentenyl diphosphate biosynthetic process	biological_process	0.38458	1	2706	0		1	OS03G0731900
GO:0019288	isopentenyl diphosphate biosynthetic process, mevalonate-independent pathway	biological_process	0.38458	1	2706	0		1	OS03G0731900
GO:0019682	glyceraldehyde-3-phosphate metabolic process	biological_process	0.38458	1	2706	0		1	OS03G0731900
GO:0046490	isopentenyl diphosphate metabolic process	biological_process	0.38458	1	2706	0		1	OS03G0731900
GO:0016886	ligase activity, forming phosphoric ester bonds	molecular_function	0.38508	4	2706	2	OS03G0317000,OS10G0580400	2	OS09G0298100,OS03G0177100
GO:0004421	hydroxymethylglutaryl-CoA synthase activity	molecular_function	0.38623	1	2706	1	OS08G0544900	0
GO:0004133	glycogen debranching enzyme activity	molecular_function	0.38642	1	2706	0		1	OS07G0627000
GO:0004134	4-alpha-glucanotransferase activity	molecular_function	0.38642	1	2706	0		1	OS07G0627000
GO:0055086	nucleobase-containing small molecule metabolic process	biological_process	0.38715	42	2706	16	OS02G0759400,OS04G0128900,OS01G0252200,OS04G0650800,OS12G0290150,Novel01077,OS05G0345400,OS01G0375200,OS01G0228400,OS03G0291500,OS02G0821900,OS08G0457600,OS05G0127300,OS06G0258900,OS09G0442600,OS02G0778400	26	OS05G0455700,OS12G0443500,OS04G0559200,OS03G0654600,OS04G0504000,OS07G0691200,OS12G0512000,OS01G0951400,OS02G0750100,OS04G0623500,OS04G0106400,OS05G0161500,OS11G0684100,OS03G0100040,OS06G0528700,OS06G0708832,OS12G0601200,OS06G0112100,OS04G0107500,OS12G0443600,OS06G0486800,OS07G0661000,OS04G0560500,OS01G0873200,OS02G0101500,OS07G0616500
GO:0008115	sarcosine oxidase activity	molecular_function	0.3876	1	2706	0		1	Novel01169
GO:0016647	oxidoreductase activity, acting on the CH-NH group of donors, oxygen as acceptor	molecular_function	0.3876	1	2706	0		1	Novel01169
GO:0046653	tetrahydrofolate metabolic process	biological_process	0.3876	1	2706	0		1	Novel01169
GO:0003922	GMP synthase (glutamine-hydrolyzing) activity	molecular_function	0.38849	1	2706	0		1	OS04G0559200
GO:0006177	GMP biosynthetic process	biological_process	0.38849	1	2706	0		1	OS04G0559200
GO:0046037	GMP metabolic process	biological_process	0.38849	1	2706	0		1	OS04G0559200
GO:0016286	small conductance calcium-activated potassium channel activity	molecular_function	0.38881	1	2706	1	OS01G0900800	0
GO:0038023	signaling receptor activity	molecular_function	0.38897	28	2706	11	OS09G0431200,OS01G0203000,OS02G0787600,OS07G0132500,OS05G0530400,OS07G0194800,OS11G0160500,OS06G0126000,OS03G0807800,OS01G0810300,OS03G0405900	17	OS05G0513100,OS11G0207800,OS01G0645000,Novel01145,OS03G0180100,OS09G0494200,OS03G0719800,OS11G0629400,OS02G0329600,OS01G0783100,OS02G0269200,OS04G0578600,OS01G0339500,OS02G0326000,OS10G0492400,OS07G0522600,OS03G0448500
GO:0005960	glycine cleavage complex	cellular_component	0.38983	2	2706	0		2	OS10G0516100,OS02G0169800
GO:0006546	glycine catabolic process	biological_process	0.38983	2	2706	0		2	OS02G0169800,OS10G0516100
GO:0009071	serine family amino acid catabolic process	biological_process	0.38983	2	2706	0		2	OS10G0516100,OS02G0169800
GO:0006570	tyrosine metabolic process	biological_process	0.3899	2	2706	1	OS06G0103300	1	OS06G0708832
GO:0006510	ATP-dependent proteolysis	biological_process	0.3908	2	2706	0		2	OS11G0219000,OS03G0409100
GO:0006644	phospholipid metabolic process	biological_process	0.39113	9	2706	4	OS03G0192700,OS06G0638900,OS02G0123600,OS12G0405200	5	OS01G0832000,OS03G0731900,OS06G0204400,OS03G0708400,OS01G0851600
GO:0004750	ribulose-phosphate 3-epimerase activity	molecular_function	0.39338	2	2706	1	OS07G0182100	1	OS11G0606400
GO:0008374	O-acyltransferase activity	molecular_function	0.39436	5	2706	1	OS03G0730000	4	OS02G0589700,OS03G0232800,OS02G0589000,OS02G0590400
GO:0051701	interaction with host	biological_process	0.3958	8	2706	2	OS05G0346200,OS01G0660200	6	OS05G0317900,OS05G0568900,OS06G0130600,OS03G0637600,OS04G0663100,OS07G0559100
GO:0006030	chitin metabolic process	biological_process	0.39711	4	2706	1	OS02G0605900	3	OS05G0414600,OS01G0287600,OS09G0494200
GO:0006094	gluconeogenesis	biological_process	0.39751	3	2706	1	OS01G0850100	2	OS03G0255500,OS10G0204300
GO:0008483	transaminase activity	molecular_function	0.39855	16	2706	7	OS11G0516000,OS03G0157900,OS10G0390500,OS03G0236200,OS03G0727600,OS06G0130400,OS04G0614600	9	OS09G0381300,OS01G0928800,OS02G0709200,OS01G0717400,OS03G0171900,OS02G0302700,OS01G0717700,OS06G0548000,OS08G0205900
GO:0016769	transferase activity, transferring nitrogenous groups	molecular_function	0.39855	16	2706	7	OS10G0390500,OS11G0516000,OS03G0157900,OS03G0236200,OS03G0727600,OS06G0130400,OS04G0614600	9	OS09G0381300,OS01G0928800,OS02G0709200,OS02G0302700,OS03G0171900,OS01G0717400,OS06G0548000,OS01G0717700,OS08G0205900
GO:0003911	DNA ligase (NAD+) activity	molecular_function	0.40238	2	2706	1	OS03G0317000	1	OS03G0177100
GO:0005991	trehalose metabolic process	biological_process	0.40521	7	2706	5	OS08G0445700,OS10G0553300,OS08G0409100,OS02G0661100,OS03G0386500	2	OS05G0518600,OS02G0143100
GO:0000139	Golgi membrane	cellular_component	0.40656	1	2706	1	OS01G0748900	0
GO:0003827	alpha-1,3-mannosylglycoprotein 2-beta-N-acetylglucosaminyltransferase activity	molecular_function	0.40656	1	2706	1	OS01G0748900	0
GO:0009611	response to wounding	biological_process	0.40724	3	2706	2	OS01G0615100,OS03G0265500	1	OS01G0607900
GO:0019953	sexual reproduction	biological_process	0.40837	9	2706	3	OS05G0566400,OS01G0186900,OS06G0530600	6	OS04G0630400,OS07G0212200,OS03G0821250,OS03G0200200,OS03G0235400,OS04G0546800
GO:0009108	coenzyme biosynthetic process	biological_process	0.4084	13	2706	7	OS12G0290150,OS04G0600300,OS03G0291500,OS02G0318100,OS04G0600200,OS11G0155600,OS04G0668900	6	OS01G0958100,OS09G0327300,OS09G0130800,OS11G0438000,OS09G0446800,OS10G0573000
GO:0004556	alpha-amylase activity	molecular_function	0.40914	4	2706	0		4	OS01G0715400,OS05G0393700,OS04G0164900,OS09G0469400
GO:0004693	cyclin-dependent protein kinase activity	molecular_function	0.40977	1	2706	0		1	OS03G0146300
GO:0015018	galactosylgalactosylxylosylprotein 3-beta-glucuronosyltransferase activity	molecular_function	0.41119	3	2706	0		3	OS03G0287800,OS05G0559600,OS05G0123100
GO:0015020	glucuronosyltransferase activity	molecular_function	0.41119	3	2706	0		3	OS05G0559600,OS05G0123100,OS03G0287800
GO:0005402	cation:sugar symporter activity	molecular_function	0.41196	3	2706	3	OS03G0432900,OS03G0241900,OS04G0404800	0
GO:0000989	transcription factor binding transcription factor activity	molecular_function	0.41213	6	2706	4	OS02G0137500,OS11G0207000,OS06G0126000,OS01G0908200	2	OS03G0315800,OS04G0442800
GO:0003712	transcription cofactor activity	molecular_function	0.41213	6	2706	4	OS02G0137500,OS11G0207000,OS06G0126000,OS01G0908200	2	OS03G0315800,OS04G0442800
GO:0003795	antimicrobial peptide activity	molecular_function	0.41247	6	2706	3	OS01G0842200,OS07G0563800,OS03G0307000	3	OS06G0204400,OS11G0183800,OS06G0116900
GO:0004871	signal transducer activity	molecular_function	0.41334	67	2706	32	OS07G0223100,OS01G0810300,OS02G0699300,OS03G0807800,OS12G0593000,OS07G0194800,OS03G0280000,OS01G0923700,OS09G0442400,OS09G0532400,OS07G0132500,OS01G0186200,OS06G0111400,OS01G0581400,OS02G0820900,OS01G0905200,OS01G0595600,OS01G0695800,OS01G0203000,OS03G0405900,OS06G0126000,OS12G0117600,OS05G0530400,OS09G0431200,OS11G0157600,OS01G0842200,OS02G0275200,OS03G0224200,OS11G0160500,OS01G0813400,OS07G0223…	35	OS01G0339500,OS12G0139400,OS07G0546400,OS11G0592700,OS04G0304200,OS01G0695700,OS01G0645000,OS04G0578600,OS11G0629400,OS11G0143300,OS01G0861700,OS01G0783100,OS07G0695100,OS10G0492400,OS12G0101800,OS09G0494200,OS03G0719800,OS08G0561600,OS03G0180100,OS12G0292900,Novel01145,OS02G0329600,OS02G0269200,OS02G0326000,OS07G0522600,OS03G0448500,OS11G0635500,OS01G0723800,OS02G0323000,OS01G0952500,OS11G030810…
GO:0060089	molecular transducer activity	molecular_function	0.41334	67	2706	32	OS03G0280000,OS01G0923700,OS07G0194800,OS09G0532400,OS07G0132500,OS09G0442400,OS07G0223100,OS01G0810300,OS12G0593000,OS02G0699300,OS03G0807800,OS01G0595600,OS01G0695800,OS01G0203000,OS02G0820900,OS01G0186200,OS06G0111400,OS01G0581400,OS01G0905200,OS05G0530400,OS09G0431200,OS11G0157600,OS03G0405900,OS06G0126000,OS12G0117600,OS11G0160500,OS01G0813400,OS07G0223400,OS02G0787600,OS01G0842200,OS03G0224…	35	OS11G0592700,OS01G0645000,OS04G0304200,OS01G0695700,OS01G0339500,OS12G0139400,OS07G0546400,OS01G0861700,OS11G0143300,OS04G0578600,OS11G0629400,OS03G0180100,OS08G0561600,Novel01145,OS12G0292900,OS10G0492400,OS07G0695100,OS12G0101800,OS01G0783100,OS09G0494200,OS03G0719800,OS11G0308100,OS11G0207800,OS05G0513100,OS05G0137200,OS01G0265100,OS07G0522600,OS02G0326000,OS03G0448500,OS02G0329600,OS02G026920…
GO:0016765	transferase activity, transferring alkyl or aryl (other than methyl) groups	molecular_function	0.41392	12	2706	5	OS01G0323600,OS06G0714500,OS03G0389601,OS07G0622200,OS07G0182100	7	OS07G0616500,OS08G0266300,OS04G0623500,OS01G0684200,OS07G0689600,OS02G0701600,OS01G0293000
GO:0000270	peptidoglycan metabolic process	biological_process	0.41409	3	2706	1	OS02G0740700	2	OS07G0570700,OS07G0691200
GO:0030203	glycosaminoglycan metabolic process	biological_process	0.41409	3	2706	1	OS02G0740700	2	OS07G0691200,OS07G0570700
GO:0004067	asparaginase activity	molecular_function	0.4145	2	2706	0		2	OS04G0650700,OS03G0352200
GO:0006516	glycoprotein catabolic process	biological_process	0.4145	2	2706	0		2	OS04G0650700,OS03G0352200
GO:0007017	microtubule-based process	biological_process	0.41457	4	2706	1	OS08G0138500	3	OS02G0269200,OS11G0648100,OS07G0543000
GO:0009539	photosystem II reaction center	cellular_component	0.41775	5	2706	3	OS09G0445600,OS01G0778800,OS09G0123300	2	OS06G0702700,OS01G0184200
GO:0009877	nodulation	biological_process	0.41996	2	2706	1	OS03G0267700	1	Novel00195
GO:0009532	plastid stroma	cellular_component	0.42051	3	2706	0		3	OS12G0292400,OS12G0274700,OS12G0291400
GO:0009570	chloroplast stroma	cellular_component	0.42051	3	2706	0		3	OS12G0292400,OS12G0291400,OS12G0274700
GO:0009573	chloroplast ribulose bisphosphate carboxylase complex	cellular_component	0.42051	3	2706	0		3	OS12G0291400,OS12G0274700,OS12G0292400
GO:0015977	carbon fixation	biological_process	0.42051	3	2706	0		3	OS12G0292400,OS12G0274700,OS12G0291400
GO:0016984	ribulose-bisphosphate carboxylase activity	molecular_function	0.42051	3	2706	0		3	OS12G0291400,OS12G0274700,OS12G0292400
GO:0048492	ribulose bisphosphate carboxylase complex	cellular_component	0.42051	3	2706	0		3	OS12G0274700,OS12G0291400,OS12G0292400
GO:0071704	organic substance metabolic process	biological_process	0.42051	3	2706	0		3	OS12G0292400,OS12G0291400,OS12G0274700
GO:0015144	carbohydrate transmembrane transporter activity	molecular_function	0.42601	4	2706	4	OS03G0432900,OS03G0319300,OS03G0241900,OS04G0404800	0
GO:0004437	inositol or phosphatidylinositol phosphatase activity	molecular_function	0.42677	2	2706	0		2	OS02G0169900,OS02G0805500
GO:0004673	protein histidine kinase activity	molecular_function	0.42702	5	2706	2	OS01G0923700,OS02G0820900	3	OS01G0861700,OS03G0719800,OS12G0292900
GO:0016775	phosphotransferase activity, nitrogenous group as acceptor	molecular_function	0.42702	5	2706	2	OS01G0923700,OS02G0820900	3	OS03G0719800,OS12G0292900,OS01G0861700
GO:0009112	nucleobase metabolic process	biological_process	0.42709	12	2706	3	OS02G0821900,OS04G0128900,OS01G0252200	9	OS04G0107500,OS06G0528700,OS12G0512000,OS07G0691200,OS01G0951400,OS04G0560500,OS07G0616500,OS06G0708832,OS04G0623500
GO:0006206	pyrimidine base metabolic process	biological_process	0.43146	11	2706	3	OS01G0252200,OS04G0128900,OS02G0821900	8	OS01G0951400,OS12G0512000,OS04G0560500,OS07G0616500,OS04G0623500,OS06G0708832,OS04G0107500,OS06G0528700
GO:0006835	dicarboxylic acid transport	biological_process	0.43168	2	2706	1	OS02G0136000	1	OS03G0171900
GO:0004512	inositol-3-phosphate synthase activity	molecular_function	0.4319	1	2706	1	OS03G0192700	0
GO:0006020	inositol metabolic process	biological_process	0.4319	1	2706	1	OS03G0192700	0
GO:0006021	inositol biosynthetic process	biological_process	0.4319	1	2706	1	OS03G0192700	0
GO:0016872	intramolecular lyase activity	molecular_function	0.4319	1	2706	1	OS03G0192700	0
GO:0046173	polyol biosynthetic process	biological_process	0.4319	1	2706	1	OS03G0192700	0
GO:0008107	galactoside 2-alpha-L-fucosyltransferase activity	molecular_function	0.43354	4	2706	3	OS02G0275200,OS06G0651000,OS02G0763200	1	OS04G0102700
GO:0031127	alpha-(1,2)-fucosyltransferase activity	molecular_function	0.43354	4	2706	3	OS02G0275200,OS06G0651000,OS02G0763200	1	OS04G0102700
GO:0008653	lipopolysaccharide metabolic process	biological_process	0.43468	4	2706	2	OS01G0923700,OS01G0689451	2	OS05G0391200,OS03G0208900
GO:0009103	lipopolysaccharide biosynthetic process	biological_process	0.43468	4	2706	2	OS01G0923700,OS01G0689451	2	OS05G0391200,OS03G0208900
GO:0015099	nickel cation transmembrane transporter activity	molecular_function	0.43589	1	2706	0		1	OS06G0489500
GO:0015675	nickel cation transport	biological_process	0.43589	1	2706	0		1	OS06G0489500
GO:0000786	nucleosome	cellular_component	0.43607	8	2706	2	OS05G0566400,OS06G0530600	6	OS03G0821250,OS07G0212200,OS04G0630400,OS08G0428800,OS03G0235400,OS06G0130800
GO:0032993	protein-DNA complex	cellular_component	0.43607	8	2706	2	OS05G0566400,OS06G0530600	6	OS03G0821250,OS07G0212200,OS04G0630400,OS08G0428800,OS03G0235400,OS06G0130800
GO:0009405	pathogenesis	biological_process	0.43968	12	2706	5	OS01G0819000,OS11G0195500,OS01G0118700,OS01G0581400,OS06G0126000	7	OS04G0657500,OS06G0109000,OS02G0731300,OS03G0593700,OS10G0562100,OS12G0228500,Novel00054
GO:0008073	ornithine decarboxylase inhibitor activity	molecular_function	0.43995	1	2706	0		1	OS07G0210100
GO:0042979	ornithine decarboxylase regulator activity	molecular_function	0.43995	1	2706	0		1	OS07G0210100
GO:0006948	induction by virus of host cell-cell fusion	biological_process	0.44031	2	2706	0		2	OS04G0663100,OS03G0637600
GO:0019039	viral-cell fusion molecule activity	molecular_function	0.44031	2	2706	0		2	OS03G0637600,OS04G0663100
GO:0009044	xylan 1,4-beta-xylosidase activity	molecular_function	0.44651	1	2706	1	OS01G0947000	0
GO:0006298	mismatch repair	biological_process	0.44773	5	2706	0		5	OS10G0509000,OS07G0257200,OS06G0593800,OS07G0486000,OS05G0107600
GO:0051119	sugar transmembrane transporter activity	molecular_function	0.45042	3	2706	3	OS03G0241900,OS04G0404800,OS03G0432900	0
GO:0015370	solute:sodium symporter activity	molecular_function	0.4508	4	2706	1	OS05G0197300	3	OS02G0531200,OS09G0520600,OS12G0170300
GO:0004274	dipeptidyl-peptidase IV activity	molecular_function	0.45203	2	2706	1	OS07G0638100	1	OS10G0465000
GO:0009404	toxin metabolic process	biological_process	0.45306	2	2706	1	OS09G0371000	1	OS03G0170200
GO:0009291	unidirectional conjugation	biological_process	0.45432	1	2706	1	OS05G0519300	0
GO:0003856	3-dehydroquinate synthase activity	molecular_function	0.45464	1	2706	1	OS09G0539100	0
GO:0004179	membrane alanyl aminopeptidase activity	molecular_function	0.45481	1	2706	0		1	OS03G0819100
GO:0016755	transferase activity, transferring amino-acyl groups	molecular_function	0.45547	2	2706	0		2	OS01G0151500,OS04G0457500
GO:0008686	3,4-dihydroxy-2-butanone-4-phosphate synthase activity	molecular_function	0.45631	1	2706	1	OS02G0572400	0
GO:0006575	cellular modified amino acid metabolic process	biological_process	0.45679	4	2706	2	OS05G0537400,OS01G0689451	2	OS12G0263000,OS08G0167500
GO:0007283	spermatogenesis	biological_process	0.45731	6	2706	2	OS05G0566400,OS06G0530600	4	OS04G0630400,OS03G0821250,OS03G0235400,OS07G0212200
GO:0048232	male gamete generation	biological_process	0.45731	6	2706	2	OS05G0566400,OS06G0530600	4	OS04G0630400,OS03G0821250,OS07G0212200,OS03G0235400
GO:0004784	superoxide dismutase activity	molecular_function	0.45799	1	2706	0		1	OS06G0143000
GO:0016721	oxidoreductase activity, acting on superoxide radicals as acceptor	molecular_function	0.45799	1	2706	0		1	OS06G0143000
GO:0009790	embryo development	biological_process	0.46136	2	2706	0		2	OS09G0271100,OS06G0618700
GO:0006884	cell volume homeostasis	biological_process	0.46184	1	2706	0		1	OS07G0172900
GO:0004180	carboxypeptidase activity	molecular_function	0.46322	11	2706	3	OS05G0582800,OS05G0582500,OS05G0582600	8	OS11G0432900,OS04G0576800,OS03G0100040,OS01G0332800,OS04G0321700,OS05G0268500,OS10G0101200,OS05G0173500
GO:0008450	O-sialoglycoprotein endopeptidase activity	molecular_function	0.46364	1	2706	0		1	OS01G0295900
GO:0003899	DNA-directed RNA polymerase activity	molecular_function	0.46456	18	2706	11	OS03G0646800,OS11G0639600,OS03G0136500,OS10G0495600,OS09G0553300,OS06G0652000,OS07G0539900,OS01G0839100,Novel00760,OS05G0588900,OS05G0505383	7	OS03G0271100,OS08G0467400,OS11G0225100,OS11G0528500,OS02G0750100,OS08G0323400,OS03G0769600
GO:0006821	chloride transport	biological_process	0.46482	4	2706	2	Novel01277,OS12G0438600	2	OS07G0172900,OS01G0704700
GO:0008535	respiratory chain complex IV assembly	biological_process	0.46592	1	2706	1	OS09G0557700	0
GO:0006944	cellular membrane fusion	biological_process	0.46775	1	2706	0		1	OS04G0546800
GO:0007342	fusion of sperm to egg plasma membrane	biological_process	0.46775	1	2706	0		1	OS04G0546800
GO:0022412	cellular process involved in reproduction in multicellular organism	biological_process	0.46775	1	2706	0		1	OS04G0546800
GO:0045026	plasma membrane fusion	biological_process	0.46775	1	2706	0		1	OS04G0546800
GO:0006760	folic acid-containing compound metabolic process	biological_process	0.46888	4	2706	0		4	OS11G0438000,Novel01169,OS09G0446800,OS09G0327300
GO:0000012	single strand break repair	biological_process	0.47384	1	2706	1	OS06G0652000	0
GO:0006996	organelle organization	biological_process	0.47467	18	2706	9	Novel01161,OS05G0539700,OS09G0438400,OS06G0184400,OS03G0717600,OS05G0213500,OS02G0539500,OS08G0138500,OS01G0186900	9	OS03G0356700,OS11G0648100,OS05G0127200,OS03G0381200,OS03G0109300,OS07G0543000,OS10G0209700,OS06G0130800,OS08G0428800
GO:0008531	riboflavin kinase activity	molecular_function	0.4751	1	2706	0		1	OS01G0757900
GO:0007517	muscle organ development	biological_process	0.47551	1	2706	1	OS01G0819700	0
GO:0048513	organ development	biological_process	0.47551	1	2706	1	OS01G0819700	0
GO:0048731	system development	biological_process	0.47551	1	2706	1	OS01G0819700	0
GO:0048856	anatomical structure development	biological_process	0.47551	1	2706	1	OS01G0819700	0
GO:0061061	muscle structure development	biological_process	0.47551	1	2706	1	OS01G0819700	0
GO:0004609	phosphatidylserine decarboxylase activity	molecular_function	0.47646	1	2706	1	OS06G0638900	0
GO:0008725	DNA-3-methyladenine glycosylase activity	molecular_function	0.47831	1	2706	0		1	OS08G0489300
GO:0043733	DNA-3-methylbase glycosylase activity	molecular_function	0.47831	1	2706	0		1	OS08G0489300
GO:0016298	lipase activity	molecular_function	0.47832	17	2706	5	OS01G0618700,OS01G0740650,OS08G0143600,OS11G0195500,OS01G0253900	12	OS04G0657500,OS01G0710700,OS02G0653900,OS02G0589700,OS08G0489300,OS09G0535900,OS05G0455700,OS01G0531500,OS05G0127200,OS05G0388400,OS01G0369600,OS05G0390000
GO:0004418	hydroxymethylbilane synthase activity	molecular_function	0.47901	1	2706	0		1	OS08G0266300
GO:0008940	nitrate reductase activity	molecular_function	0.47917	1	2706	1	OS06G0275700	0
GO:0009325	nitrate reductase complex	cellular_component	0.47917	1	2706	1	OS06G0275700	0
GO:0003830	beta-1,4-mannosylglycoprotein 4-beta-N-acetylglucosaminyltransferase activity	molecular_function	0.48	1	2706	1	OS02G0594900	0
GO:0003797	antibacterial peptide activity	molecular_function	0.48005	2	2706	0		2	OS01G0114300,OS01G0115900
GO:0008158	hedgehog receptor activity	molecular_function	0.48021	1	2706	1	OS06G0126000	0
GO:0005887	integral to plasma membrane	cellular_component	0.48411	4	2706	2	OS09G0526200,OS05G0197300	2	OS04G0501500,OS05G0533600
GO:0031226	intrinsic to plasma membrane	cellular_component	0.48411	4	2706	2	OS05G0197300,OS09G0526200	2	OS05G0533600,OS04G0501500
GO:0006605	protein targeting	biological_process	0.48505	20	2706	9	OS03G0314100,OS05G0389800,OS02G0778400,OS02G0526400,OS07G0508000,OS08G0480100,OS11G0155600,OS01G0253300,OS02G0178400	11	OS09G0266000,OS04G0219600,OS10G0432200,OS02G0555000,OS02G0828500,OS01G0682500,OS01G0958100,OS01G0180300,OS04G0306750,OS11G0684100,OS03G0102400
GO:0016884	carbon-nitrogen ligase activity, with glutamine as amido-N-donor	molecular_function	0.48513	2	2706	1	OS03G0291500	1	OS04G0559200
GO:0004519	endonuclease activity	molecular_function	0.48619	38	2706	19	OS03G0566800,OS07G0511900,OS12G0611200,OS04G0652700,OS08G0434100,OS12G0515600,OS03G0151800,OS10G0539600,OS03G0314100,OS07G0508000,OS02G0526400,OS09G0520700,OS01G0121100,OS06G0258900,OS02G0146600,OS05G0144300,OS08G0416100,Novel00676,OS05G0519400	19	OS01G0897300,OS07G0669100,OS09G0130800,OS05G0587200,OS05G0565200,OS06G0332800,OS02G0739000,OS11G0708600,OS10G0131800,Novel00041,OS03G0101700,OS02G0104700,OS03G0828500,OS09G0537700,OS12G0539700,OS01G0897200,OS07G0454400,OS04G0330200,OS08G0537900
GO:0016774	phosphotransferase activity, carboxyl group as acceptor	molecular_function	0.48684	2	2706	1	OS05G0477300	1	OS05G0496200
GO:0004869	cysteine-type endopeptidase inhibitor activity	molecular_function	0.48721	2	2706	2	OS05G0494200,OS03G0429000	0
GO:0005795	Golgi stack	cellular_component	0.48959	3	2706	3	OS06G0332400,OS05G0475300,OS08G0109000	0
GO:0006891	intra-Golgi vesicle-mediated transport	biological_process	0.48959	3	2706	3	OS06G0332400,OS05G0475300,OS08G0109000	0
GO:0006334	nucleosome assembly	biological_process	0.49001	4	2706	1	OS05G0539700	3	OS06G0130800,OS05G0127200,OS08G0428800
GO:0031497	chromatin assembly	biological_process	0.49001	4	2706	1	OS05G0539700	3	OS08G0428800,OS06G0130800,OS05G0127200
GO:0034728	nucleosome organization	biological_process	0.49001	4	2706	1	OS05G0539700	3	OS08G0428800,OS05G0127200,OS06G0130800
GO:0065004	protein-DNA complex assembly	biological_process	0.49001	4	2706	1	OS05G0539700	3	OS06G0130800,OS05G0127200,OS08G0428800
GO:0071824	protein-DNA complex subunit organization	biological_process	0.49001	4	2706	1	OS05G0539700	3	OS06G0130800,OS05G0127200,OS08G0428800
GO:0004190	aspartic-type endopeptidase activity	molecular_function	0.49008	4	2706	1	OS01G0179500	3	OS06G0294000,OS08G0230200,OS08G0345400
GO:0070001	aspartic-type peptidase activity	molecular_function	0.49008	4	2706	1	OS01G0179500	3	OS08G0230200,OS06G0294000,OS08G0345400
GO:0016874	ligase activity	molecular_function	0.49461	52	2706	22	OS05G0588800,OS05G0519400,OS03G0280000,OS01G0356400,OS05G0537400,OS11G0703400,OS10G0574700,OS02G0627100,OS02G0626400,OS03G0125100,Novel01277,OS10G0580400,OS06G0714500,OS10G0574750,OS01G0689451,OS03G0151800,OS03G0807000,OS06G0646700,OS05G0427400,OS03G0291500,OS03G0317000,OS05G0588900	30	OS07G0508200,OS01G0683100,OS06G0229066,OS11G0610900,OS04G0659100,OS10G0363300,OS05G0107600,OS09G0298100,OS06G0218500,OS12G0263000,OS09G0446800,OS07G0543000,OS03G0563300,OS12G0533700,OS03G0177100,OS10G0509000,OS01G0662700,OS04G0559200,OS08G0167500,OS11G0648100,OS07G0160300,OS01G0120300,OS10G0395000,OS04G0518100,OS07G0691200,OS02G0219800,OS03G0811100,OS10G0504600,OS02G0626100,OS02G0735200
GO:0009512	cytochrome b6f complex	cellular_component	0.49559	2	2706	0		2	OS06G0359400,OS01G0805900
GO:0005615	extracellular space	cellular_component	0.49598	1	2706	1	OS04G0615700	0
GO:0030594	neurotransmitter receptor activity	molecular_function	0.49605	3	2706	1	OS11G0160500	2	OS01G0645000,OS02G0329600
GO:0023052	signaling	biological_process	0.49614	90	2706	49	OS03G0151800,OS07G0563400,OS02G0755400,OS12G0224000,OS01G0695800,OS03G0191400,OS06G0714500,OS01G0957000,OS02G0820900,OS01G0186200,OS06G0111400,OS12G0113500,OS01G0783200,OS08G0441100,OS05G0519400,OS07G0195100,OS03G0280000,OS04G0634700,OS01G0923700,OS09G0513600,OS03G0279000,OS09G0532400,OS09G0442400,OS07G0685700,OS02G0526400,OS07G0223100,OS11G0113700,OS03G0634400,OS12G0593000,OS07G0274800,OS02G0699…	41	OS01G0861700,OS07G0138100,OS09G0535900,OS03G0109300,OS11G0143300,OS01G0369600,OS04G0578600,OS05G0215000,OS06G0234200,OS03G0629900,OS11G0592700,OS08G0489300,OS04G0304200,OS01G0695700,OS07G0424400,OS12G0139400,OS05G0127200,OS11G0308100,OS02G0828100,OS05G0388400,OS01G0212100,OS11G0207800,OS10G0530400,OS05G0137200,OS01G0265100,OS05G0387200,OS12G0576900,OS04G0441800,OS01G0952500,OS03G0811100,OS08G0407…
GO:0004623	phospholipase A2 activity	molecular_function	0.49831	1	2706	0		1	OS05G0388400
GO:0046483	heterocycle metabolic process	biological_process	0.49862	93	2706	32	OS01G0328700,OS01G0375200,OS07G0182100,OS02G0778400,OS02G0572400,OS07G0508000,OS09G0442600,OS06G0258900,OS05G0588800,OS08G0457600,OS03G0291500,OS02G0821900,OS04G0671200,OS05G0345400,OS05G0588900,OS04G0650800,OS12G0290150,Novel01077,OS01G0252200,OS06G0714500,OS03G0151800,OS08G0480100,OS04G0128900,OS11G0155600,OS07G0100200,OS01G0356400,OS10G0550900,OS05G0573300,OS03G0413100,OS05G0519400,OS03G028000…	61	OS04G0106400,OS03G0811100,OS02G0744900,OS12G0512000,OS01G0951400,OS07G0691200,OS07G0112100,OS03G0654600,OS09G0130800,OS07G0176900,OS07G0160300,OS01G0581300,OS02G0101500,OS04G0560500,OS12G0443600,OS02G0555000,OS01G0232700,OS03G0679700,OS07G0434700,OS01G0958100,OS06G0229066,OS05G0107600,OS07G0529600,OS06G0528700,OS06G0218500,OS02G0190600,OS12G0539700,OS09G0446800,OS03G0563300,OS02G0750100,OS08G0266…
GO:0044238	primary metabolic process	biological_process	0.49928	1246	2706	617	OS10G0553300,OS05G0540000,OS01G0819700,OS05G0566400,OS07G0678600,OS01G0384300,OS06G0596300,OS04G0598200,OS01G0933200,OS09G0544300,OS11G0140600,OS01G0558600,OS04G0450400,OS06G0143400,OS02G0153900,OS04G0349500,OS02G0661100,OS01G0252200,OS01G0947000,OS03G0317000,OS07G0107800,OS02G0806350,OS05G0571000,OS01G0618700,OS03G0850400,OS02G0514326,OS01G0769700,OS03G0634400,OS02G0788400,OS01G0868000,OS07G0223…	629	OS11G0210600,OS07G0176900,OS04G0691700,OS01G0696800,OS08G0238200,OS04G0497200,OS10G0560700,OS01G0851600,OS06G0247900,OS01G0870500,OS04G0459500,OS05G0481100,OS03G0284400,OS07G0565600,OS02G0751600,OS09G0501850,OS04G0558900,OS02G0635600,OS12G0292400,OS03G0271100,OS03G0401100,OS02G0116500,OS08G0248800,OS07G0640200,OS07G0168600,OS10G0509000,OS01G0369600,OS04G0474900,OS04G0576800,OS01G0218900,OS01G0952…
GO:0019068	virion assembly	biological_process	0.49952	3	2706	0		3	OS08G0521800,OS09G0491820,OS03G0102400
GO:0009579	thylakoid	cellular_component	0.50082	16	2706	6	OS09G0123300,OS01G0253300,OS10G0147900,OS07G0537600,OS01G0778800,OS09G0445600	10	OS06G0702700,OS07G0148900,OS09G0481200,OS01G0184200,OS08G0560900,OS05G0560000,OS12G0420400,OS03G0778100,OS01G0805900,OS06G0359400
GO:0044436	thylakoid part	cellular_component	0.50082	16	2706	6	OS09G0445600,OS09G0123300,OS01G0253300,OS10G0147900,OS07G0537600,OS01G0778800	10	OS05G0560000,OS12G0420400,OS01G0805900,OS03G0778100,OS06G0359400,OS07G0148900,OS06G0702700,OS09G0481200,OS01G0184200,OS08G0560900
GO:0006471	protein ADP-ribosylation	biological_process	0.50157	2	2706	1	OS02G0603600	1	OS05G0291700
GO:0004721	phosphoprotein phosphatase activity	molecular_function	0.50375	5	2706	3	OS09G0135700,OS05G0524200,OS03G0586700	2	OS06G0152000,OS08G0557400
GO:0006470	protein dephosphorylation	biological_process	0.50375	5	2706	3	OS03G0586700,OS05G0524200,OS09G0135700	2	OS08G0557400,OS06G0152000
GO:0016311	dephosphorylation	biological_process	0.50375	5	2706	3	OS09G0135700,OS05G0524200,OS03G0586700	2	OS06G0152000,OS08G0557400
GO:0008235	metalloexopeptidase activity	molecular_function	0.50428	3	2706	1	OS12G0446500	2	OS07G0434700,OS04G0610500
GO:0044085	cellular component biogenesis	biological_process	0.50481	25	2706	9	OS09G0557700,OS02G0763200,OS10G0545800,OS03G0178000,OS02G0275200,OS05G0548100,OS05G0539700,OS03G0302200,OS04G0508800	16	OS05G0365300,OS06G0130800,OS08G0428800,OS01G0805900,OS08G0521800,OS07G0691200,OS03G0102400,OS04G0102700,OS05G0127200,OS08G0557000,OS04G0481400,OS09G0491820,OS12G0615400,OS06G0490000,OS01G0180300,OS07G0671700
GO:0016044	cellular membrane organization	biological_process	0.50551	2	2706	0		2	OS04G0546800,OS10G0512700
GO:0009126	purine nucleoside monophosphate metabolic process	biological_process	0.50693	2	2706	0		2	OS07G0661000,OS04G0559200
GO:0009127	purine nucleoside monophosphate biosynthetic process	biological_process	0.50693	2	2706	0		2	OS04G0559200,OS07G0661000
GO:0009167	purine ribonucleoside monophosphate metabolic process	biological_process	0.50693	2	2706	0		2	OS04G0559200,OS07G0661000
GO:0009168	purine ribonucleoside monophosphate biosynthetic process	biological_process	0.50693	2	2706	0		2	OS04G0559200,OS07G0661000
GO:0006084	acetyl-CoA metabolic process	biological_process	0.51113	5	2706	5	OS08G0544900,OS04G0486950,OS10G0518300,OS08G0366000,OS02G0194100	0
GO:0019637	organophosphate metabolic process	biological_process	0.51133	11	2706	4	OS03G0192700,OS06G0638900,OS02G0123600,OS12G0405200	7	OS06G0708832,OS01G0832000,OS03G0731900,OS06G0204400,OS06G0528700,OS03G0708400,OS01G0851600
GO:0009294	DNA mediated transformation	biological_process	0.51606	1	2706	1	OS04G0636100	0
GO:0008171	O-methyltransferase activity	molecular_function	0.51719	12	2706	3	OS02G0742000,OS01G0169900,OS08G0492400	9	OS08G0157500,OS12G0441600,OS12G0615400,OS04G0481400,OS08G0557000,OS07G0464200,OS02G0701600,OS04G0196200,OS02G0489500
GO:0004185	serine-type carboxypeptidase activity	molecular_function	0.51875	10	2706	3	OS05G0582800,OS05G0582500,OS05G0582600	7	OS03G0100040,OS01G0332800,OS04G0321700,OS11G0432900,OS04G0576800,OS10G0101200,OS05G0268500
GO:0070008	serine-type exopeptidase activity	molecular_function	0.51875	10	2706	3	OS05G0582800,OS05G0582500,OS05G0582600	7	OS03G0100040,OS01G0332800,OS04G0321700,OS11G0432900,OS04G0576800,OS10G0101200,OS05G0268500
GO:0006807	nitrogen compound metabolic process	biological_process	0.51926	592	2706	275	OS04G0442000,OS04G0578400,OS02G0740700,OS07G0592100,OS02G0537500,OS07G0622200,OS01G0752500,OS06G0622700,OS05G0144300,OS07G0686100,OS06G0650900,OS08G0442400,OS07G0571200,OS02G0557200,OS10G0417600,OS01G0328700,OS02G0533900,OS11G0160500,OS11G0703400,OS02G0803300,OS01G0213400,OS03G0314100,OS01G0923700,OS05G0119200,OS05G0316800,OS01G0186200,OS02G0820900,OS02G0821900,OS01G0924400,OS12G0162500,OS03G0178…	317	OS01G0232700,OS04G0101800,OS11G0121300,OS09G0494200,OS03G0857100,OS04G0680400,OS12G0605100,OS03G0311300,OS02G0190600,OS07G0543000,OS03G0180100,OS05G0107600,OS07G0570700,OS05G0568900,Novel00041,OS09G0453100,OS01G0753500,OS12G0512000,OS07G0112100,OS07G0674100,OS04G0106400,OS04G0452400,OS06G0360300,OS01G0928800,OS06G0284500,OS08G0187500,OS12G0441600,OS12G0601200,OS01G0710200,OS01G0933075,OS02G055610…
GO:0008537	proteasome activator complex	cellular_component	0.52122	1	2706	0		1	OS06G0141200
GO:0008538	proteasome activator activity	molecular_function	0.52122	1	2706	0		1	OS06G0141200
GO:0022624	proteasome accessory complex	cellular_component	0.52122	1	2706	0		1	OS06G0141200
GO:0030337	DNA polymerase processivity factor activity	molecular_function	0.52181	14	2706	7	OS08G0490000,OS10G0516500,OS08G0448000,OS06G0553001,OS08G0478500,OS02G0743200,OS12G0198200	7	OS02G0313900,OS04G0387000,OS03G0308100,OS08G0176900,OS07G0168600,OS12G0616600,OS01G0172100
GO:0008378	galactosyltransferase activity	molecular_function	0.5235	5	2706	3	OS07G0194800,OS09G0452900,OS03G0269900	2	OS03G0577500,OS09G0432900
GO:0015070	toxin activity	molecular_function	0.52378	18	2706	9	OS01G0167400,OS01G0160800,OS11G0195500,OS01G0118700,OS03G0390200,OS06G0126000,OS01G0819000,OS04G0647800,OS01G0581400	9	OS06G0708832,OS10G0562100,Novel00054,OS02G0731300,OS03G0593700,OS01G0896200,OS03G0851500,OS04G0657500,OS06G0109000
GO:0005669	transcription factor TFIID complex	cellular_component	0.52459	6	2706	5	OS01G0152900,OS09G0553100,OS01G0866200,OS03G0279000,OS03G0657000	1	OS11G0121300
GO:0000746	conjugation	biological_process	0.52505	1	2706	1	OS05G0519300	0
GO:0034062	RNA polymerase activity	molecular_function	0.52618	28	2706	17	OS01G0297200,OS06G0714500,OS03G0646800,OS11G0639600,OS12G0471100,OS03G0136500,OS03G0151800,OS07G0539900,OS06G0652000,OS10G0495600,OS09G0553300,OS10G0118900,OS03G0142800,OS01G0839100,Novel00760,OS05G0588900,OS05G0505383	11	Novel00041,OS09G0130800,OS03G0271100,OS03G0423850,OS04G0206200,OS08G0467400,OS11G0225100,OS02G0750100,OS11G0528500,OS08G0323400,OS03G0769600
GO:0016994	precorrin-6A reductase activity	molecular_function	0.5271	1	2706	0		1	OS12G0137200
GO:0007276	gamete generation	biological_process	0.52749	6	2706	2	OS05G0566400,OS06G0530600	4	OS04G0630400,OS03G0235400,OS07G0212200,OS03G0821250
GO:0032504	multicellular organism reproduction	biological_process	0.52749	6	2706	2	OS06G0530600,OS05G0566400	4	OS07G0212200,OS03G0235400,OS03G0821250,OS04G0630400
GO:0048609	multicellular organismal reproductive process	biological_process	0.52749	6	2706	2	OS06G0530600,OS05G0566400	4	OS07G0212200,OS03G0235400,OS03G0821250,OS04G0630400
GO:0003952	NAD+ synthase (glutamine-hydrolyzing) activity	molecular_function	0.52862	1	2706	1	OS03G0291500	0
GO:0009084	glutamine family amino acid biosynthetic process	biological_process	0.5295	3	2706	1	OS10G0550900	2	OS04G0623500,OS07G0616500
GO:0004568	chitinase activity	molecular_function	0.53074	3	2706	1	OS02G0605900	2	OS01G0287600,OS09G0494200
GO:0006032	chitin catabolic process	biological_process	0.53074	3	2706	1	OS02G0605900	2	OS01G0287600,OS09G0494200
GO:0009396	folic acid-containing compound biosynthetic process	biological_process	0.53087	3	2706	0		3	OS09G0446800,OS09G0327300,OS11G0438000
GO:0070085	glycosylation	biological_process	0.53144	14	2706	9	OS03G0269900,OS01G0748900,OS02G0594900,OS09G0452900,OS01G0734800,OS04G0506800,OS01G0858900,OS02G0188000,OS07G0194800	5	OS09G0432900,OS02G0589400,OS03G0577500,OS11G0572400,OS02G0578000
GO:0004221	ubiquitin thiolesterase activity	molecular_function	0.53468	8	2706	4	OS06G0654000,OS08G0478500,OS02G0573400,OS10G0160000	4	OS02G0142100,OS02G0795000,OS04G0429200,OS04G0452400
GO:0006119	oxidative phosphorylation	biological_process	0.53528	10	2706	5	OS02G0321900,OS06G0320300,OS04G0542200,OS01G0277600,OS04G0309100	5	OS08G0246400,OS08G0561700,OS09G0281300,OS01G0645000,OS01G0889900
GO:0022900	electron transport chain	biological_process	0.53528	10	2706	5	OS04G0542200,OS06G0320300,OS02G0321900,OS04G0309100,OS01G0277600	5	OS01G0889900,OS01G0645000,OS09G0281300,OS08G0561700,OS08G0246400
GO:0022904	respiratory electron transport chain	biological_process	0.53528	10	2706	5	OS04G0542200,OS02G0321900,OS06G0320300,OS04G0309100,OS01G0277600	5	OS09G0281300,OS01G0645000,OS01G0889900,OS08G0246400,OS08G0561700
GO:0042773	ATP synthesis coupled electron transport	biological_process	0.53528	10	2706	5	OS01G0277600,OS04G0309100,OS06G0320300,OS02G0321900,OS04G0542200	5	OS08G0561700,OS08G0246400,OS01G0645000,OS09G0281300,OS01G0889900
GO:0042775	mitochondrial ATP synthesis coupled electron transport	biological_process	0.53528	10	2706	5	OS04G0542200,OS06G0320300,OS02G0321900,OS04G0309100,OS01G0277600	5	OS01G0645000,OS09G0281300,OS01G0889900,OS08G0561700,OS08G0246400
GO:0006270	DNA-dependent DNA replication initiation	biological_process	0.53529	27	2706	13	OS06G0714500,OS07G0685700,OS05G0588800,OS12G0503200,OS05G0444200,OS10G0516500,OS02G0669100,OS06G0622700,OS10G0440500,OS04G0514600,OS03G0151800,OS09G0309500,OS09G0425900	14	OS02G0326200,OS03G0261800,OS09G0272900,OS04G0653100,OS03G0563300,OS03G0102400,OS06G0218500,OS05G0507300,OS03G0811100,OS01G0910500,OS10G0560700,OS09G0271100,OS11G0508600,OS12G0105700
GO:0016838	carbon-oxygen lyase activity, acting on phosphates	molecular_function	0.53577	1	2706	1	OS09G0539100	0
GO:0007338	single fertilization	biological_process	0.53636	1	2706	0		1	OS04G0546800
GO:0009566	fertilization	biological_process	0.53636	1	2706	0		1	OS04G0546800
GO:0015399	primary active transmembrane transporter activity	molecular_function	0.53697	25	2706	14	OS01G0837000,OS03G0281000,OS03G0203700,OS12G0405200,OS03G0114900,OS10G0516500,OS10G0418100,OS07G0604550,OS07G0604500,OS03G0281600,OS07G0191200,OS08G0517200,OS10G0563200,OS05G0120700	11	OS08G0254500,OS08G0191700,OS01G0923400,OS10G0522601,OS02G0617300,OS05G0111200,OS01G0524700,OS01G0230200,OS11G0108800,OS02G0276900,OS02G0313900
GO:0015405	P-P-bond-hydrolysis-driven transmembrane transporter activity	molecular_function	0.53697	25	2706	14	OS10G0516500,OS12G0405200,OS03G0114900,OS03G0203700,OS03G0281000,OS01G0837000,OS08G0517200,OS07G0191200,OS05G0120700,OS10G0563200,OS03G0281600,OS07G0604500,OS07G0604550,OS10G0418100	11	OS02G0617300,OS10G0522601,OS08G0191700,OS01G0923400,OS08G0254500,OS02G0313900,OS11G0108800,OS02G0276900,OS01G0230200,OS01G0524700,OS05G0111200
GO:0005542	folic acid binding	molecular_function	0.53912	1	2706	0		1	OS09G0271100
GO:0008518	reduced folate carrier activity	molecular_function	0.53912	1	2706	0		1	OS09G0271100
GO:0019842	vitamin binding	molecular_function	0.53912	1	2706	0		1	OS09G0271100
GO:0008553	hydrogen-exporting ATPase activity, phosphorylative mechanism	molecular_function	0.53959	5	2706	1	OS10G0563200	4	OS02G0617300,OS01G0923400,OS01G0524700,OS10G0522601
GO:0019751	polyol metabolic process	biological_process	0.54163	7	2706	4	OS02G0588500,OS04G0394100,OS03G0192700,OS02G0514326	3	OS03G0603600,OS06G0528700,OS06G0708832
GO:0008138	protein tyrosine/serine/threonine phosphatase activity	molecular_function	0.54339	4	2706	3	OS09G0135700,OS05G0524200,OS03G0586700	1	OS06G0152000
GO:0004834	tryptophan synthase activity	molecular_function	0.54358	1	2706	1	OS07G0182100	0
GO:0006508	proteolysis	biological_process	0.54369	124	2706	38	Novel01161,OS06G0654000,OS06G0163500,OS01G0740650,OS02G0573400,OS08G0478500,OS05G0582500,OS01G0575000,OS04G0401700,OS01G0179500,OS06G0164000,OS01G0777200,OS01G0892500,OS02G0740700,OS03G0356414,OS11G0183900,OS09G0544300,OS01G0534800,OS01G0933200,OS12G0446500,OS07G0162600,OS07G0249700,OS03G0214200,OS02G0314600,OS01G0778800,OS09G0533400,OS02G0759400,OS03G0151800,OS09G0493500,OS05G0588900,OS03G015200…	86	OS08G0475100,OS05G0435800,OS02G0690800,OS06G0360600,OS07G0643100,OS01G0696800,OS07G0689400,OS10G0498200,OS09G0441000,OS04G0311400,OS01G0743300,OS04G0452400,OS01G0719600,OS09G0562700,OS08G0238200,OS02G0781000,OS11G0275200,OS01G0580000,OS06G0229000,OS05G0568900,OS08G0345400,OS06G0229066,OS03G0389100,OS05G0317900,OS03G0308100,OS07G0434700,OS01G0732200,OS04G0558900,OS01G0271400,OS05G0307100,OS03G0100…
GO:0034357	photosynthetic membrane	cellular_component	0.54435	14	2706	6	OS01G0778800,OS07G0537600,OS10G0147900,OS09G0123300,OS09G0445600,OS01G0253300	8	OS09G0481200,OS03G0778100,OS08G0560900,OS01G0184200,OS07G0148900,OS06G0702700,OS05G0560000,OS12G0420400
GO:0003674	molecular_function	molecular_function	0.54455	2215	2706	1091	OS04G0542200,OS03G0139200,OS01G0510100,OS03G0815900,OS03G0182800,OS07G0109500,OS06G0166400,OS08G0408500,OS03G0286200,OS08G0189900,OS06G0343100,OS04G0489600,OS07G0617000,OS04G0636100,OS02G0532500,OS01G0591300,OS07G0467600,OS02G0489400,OS02G0137500,OS08G0430000,OS07G0577700,OS02G0759400,OS08G0224800,OS01G0734800,OS08G0243500,OS02G0191300,OS05G0545400,OS08G0357300,OS05G0582600,OS01G0949300,OS03G0280…	1124	OS06G0634500,OS06G0717200,OS06G0191300,OS02G0564100,OS01G0743300,OS03G0571700,OS08G0155100,OS10G0509200,OS09G0533900,OS07G0116600,OS04G0630400,OS01G0921100,OS06G0691400,OS09G0419200,OS03G0308100,OS08G0183900,OS02G0698000,OS01G0140100,OS05G0268500,OS10G0204300,OS10G0504600,OS01G0306900,OS01G0507700,OS03G0219900,OS03G0323200,OS04G0657500,OS08G0292000,OS12G0139400,OS07G0546400,OS01G0124000,OS06G0626…
GO:0009267	cellular response to starvation	biological_process	0.54569	12	2706	6	OS03G0151800,OS05G0519400,OS02G0526400,OS06G0714500,OS09G0486500,OS06G0343100	6	OS04G0206200,OS12G0539700,OS01G0683100,Novel00041,OS02G0739000,OS06G0229066
GO:0031667	response to nutrient levels	biological_process	0.54569	12	2706	6	OS09G0486500,OS06G0714500,OS06G0343100,OS05G0519400,OS03G0151800,OS02G0526400	6	OS01G0683100,OS02G0739000,Novel00041,OS06G0229066,OS04G0206200,OS12G0539700
GO:0031669	cellular response to nutrient levels	biological_process	0.54569	12	2706	6	OS06G0343100,OS09G0486500,OS06G0714500,OS02G0526400,OS03G0151800,OS05G0519400	6	OS06G0229066,Novel00041,OS02G0739000,OS01G0683100,OS12G0539700,OS04G0206200
GO:0042594	response to starvation	biological_process	0.54569	12	2706	6	OS02G0526400,OS03G0151800,OS05G0519400,OS06G0714500,OS09G0486500,OS06G0343100	6	OS04G0206200,OS12G0539700,Novel00041,OS02G0739000,OS06G0229066,OS01G0683100
GO:0043231	intracellular membrane-bounded organelle	cellular_component	0.54597	354	2706	213	OS04G0584600,OS06G0652000,OS01G0858900,OS07G0644100,OS05G0553400,OS02G0182700,OS05G0420600,OS10G0516500,OS02G0764700,OS01G0866200,OS04G0668900,OS09G0286600,OS03G0316900,OS03G0224700,OS03G0224200,OS02G0132950,OS07G0604500,OS03G0267700,OS08G0282400,OS03G0124000,OS04G0683800,OS04G0517100,OS11G0168500,OS02G0187700,OS04G0600000,OS04G0398000,OS02G0699300,OS03G0318600,OS06G0184400,OS05G0135800,OS08G0478…	141	OS05G0424000,OS06G0211200,Novel01145,OS02G0776700,OS12G0274700,OS02G0220400,OS02G0276900,OS02G0326000,OS02G0269200,OS07G0106000,OS05G0513100,OS04G0663100,OS03G0102400,OS04G0637000,OS05G0157300,OS06G0130800,OS01G0339500,OS12G0187500,OS01G0695700,OS03G0261800,OS10G0397800,OS05G0171300,OS09G0470500,OS02G0750100,OS05G0215000,OS09G0532900,OS04G0560700,OS05G0291700,OS01G0889900,OS06G0703500,OS04G063040…
GO:0004476	mannose-6-phosphate isomerase activity	molecular_function	0.54727	1	2706	1	OS11G0600900	0
GO:0016857	racemase and epimerase activity, acting on carbohydrates and derivatives	molecular_function	0.54946	2	2706	1	OS07G0182100	1	OS11G0606400
GO:0000159	protein phosphatase type 2A complex	cellular_component	0.54962	2	2706	1	OS07G0274800	1	OS03G0629900
GO:0008287	protein serine/threonine phosphatase complex	cellular_component	0.54962	2	2706	1	OS07G0274800	1	OS03G0629900
GO:0008601	protein phosphatase type 2A regulator activity	molecular_function	0.54962	2	2706	1	OS07G0274800	1	OS03G0629900
GO:0019888	protein phosphatase regulator activity	molecular_function	0.54962	2	2706	1	OS07G0274800	1	OS03G0629900
GO:0016661	oxidoreductase activity, acting on other nitrogenous compounds as donors	molecular_function	0.55136	1	2706	1	OS06G0275700	0
GO:0071844	cellular component assembly at cellular level	biological_process	0.55239	14	2706	5	OS04G0508800,OS10G0545800,OS09G0557700,OS05G0548100,OS05G0539700	9	OS01G0180300,OS08G0521800,OS09G0491820,OS01G0805900,OS08G0428800,OS03G0102400,OS05G0365300,OS05G0127200,OS06G0130800
GO:0042558	pteridine-containing compound metabolic process	biological_process	0.5549	8	2706	1	OS11G0155600	7	OS09G0446800,OS10G0573000,OS11G0438000,Novel01169,OS09G0130800,OS09G0327300,OS01G0958100
GO:0008173	RNA methyltransferase activity	molecular_function	0.55728	7	2706	2	OS04G0489600,OS03G0178000	5	OS07G0671700,OS04G0481400,OS06G0475500,OS12G0615400,OS06G0490000
GO:0005201	extracellular matrix structural constituent	molecular_function	0.5582	1	2706	0		1	OS11G0132000
GO:0004108	citrate (Si)-synthase activity	molecular_function	0.55848	1	2706	1	OS02G0194100	0
GO:0016209	antioxidant activity	molecular_function	0.5595	27	2706	14	OS01G0963000,OS06G0547400,OS07G0677200,OS04G0688100,OS02G0664000,OS01G0326300,OS04G0688500,OS12G0448900,OS01G0327400,OS05G0537400,OS04G0688300,OS02G0240100,OS07G0677100,OS04G0556300	13	OS02G0115700,OS07G0694700,OS06G0143000,OS02G0236800,OS05G0135500,OS05G0134400,OS08G0522400,OS01G0962700,OS01G0378100,OS01G0326000,OS01G0294700,OS06G0681600,OS02G0236600
GO:0004428	inositol or phosphatidylinositol kinase activity	molecular_function	0.56033	3	2706	1	OS06G0340600	2	OS06G0120200,OS08G0307400
GO:0043227	membrane-bounded organelle	cellular_component	0.56591	354	2706	213	OS08G0384500,OS02G0649300,Novel01161,OS07G0223400,OS01G0868000,OS02G0696700,OS07G0563800,OS03G0657000,OS09G0553100,OS03G0142800,OS10G0561800,OS10G0478300,OS01G0693400,OS01G0908200,OS01G0121100,OS08G0510700,OS06G0637500,OS05G0530400,OS02G0782700,OS05G0408200,OS01G0542700,OS04G0683900,OS03G0203800,OS09G0385700,OS08G0138500,OS07G0604550,OS02G0318100,OS06G0606700,OS01G0239000,OS02G0685200,OS04G037793…	141	OS04G0550200,OS01G0978000,OS06G0490000,OS01G0801901,OS01G0723800,OS02G0145600,OS07G0615900,OS08G0346400,OS07G0685300,OS02G0326200,OS03G0710600,OS05G0441500,OS02G0656600,OS07G0568500,OS02G0481900,OS11G0439600,OS07G0454400,OS06G0614100,OS02G0795000,OS10G0556900,OS12G0175400,OS09G0266000,OS08G0428800,OS11G0572400,OS04G0252200,OS01G0853700,OS04G0546800,OS05G0488600,OS10G0131200,OS12G0603300,OS01G0122…
GO:0005634	nucleus	cellular_component	0.56671	289	2706	179	OS05G0346200,OS11G0207000,OS07G0223100,OS05G0470900,OS09G0309700,OS01G0797600,OS06G0553001,OS01G0152900,OS03G0279000,OS07G0619600,OS07G0194800,OS05G0539700,OS04G0514600,OS05G0129300,OS05G0223000,OS07G0227600,OS01G0658900,OS12G0114000,OS02G0527300,OS06G0606700,OS01G0239000,OS02G0685200,OS04G0377932,OS07G0680600,OS06G0530600,OS02G0147800,OS01G0542700,OS04G0683900,OS05G0408200,OS03G0203800,OS08G0138…	110	OS10G0131200,OS12G0603300,OS01G0122000,OS02G0799300,OS01G0853700,OS05G0488600,OS04G0546800,OS09G0266000,OS08G0428800,OS04G0252200,OS12G0175400,OS06G0614100,OS02G0795000,OS10G0556900,OS02G0326200,OS07G0685300,OS02G0656600,OS02G0481900,OS07G0454400,OS11G0439600,OS01G0723800,OS02G0145600,OS08G0346400,OS07G0615900,OS04G0550200,OS01G0801901,OS01G0652600,OS01G0625300,OS04G0209300,OS12G0601200,OS12G0567…
GO:0005942	phosphatidylinositol 3-kinase complex	cellular_component	0.56693	1	2706	0		1	OS08G0307400
GO:0016303	1-phosphatidylinositol-3-kinase activity	molecular_function	0.56693	1	2706	0		1	OS08G0307400
GO:0035004	phosphatidylinositol 3-kinase activity	molecular_function	0.56693	1	2706	0		1	OS08G0307400
GO:0052742	phosphatidylinositol kinase activity	molecular_function	0.56693	1	2706	0		1	OS08G0307400
GO:0001664	G-protein coupled receptor binding	molecular_function	0.56707	1	2706	0		1	OS03G0323200
GO:0008009	chemokine activity	molecular_function	0.56707	1	2706	0		1	OS03G0323200
GO:0042379	chemokine receptor binding	molecular_function	0.56707	1	2706	0		1	OS03G0323200
GO:0015976	carbon utilization	biological_process	0.56947	1	2706	1	OS09G0464033	0
GO:0005247	voltage-gated chloride channel activity	molecular_function	0.56956	3	2706	2	Novel01277,OS12G0438600	1	OS01G0704700
GO:0005254	chloride channel activity	molecular_function	0.56956	3	2706	2	OS12G0438600,Novel01277	1	OS01G0704700
GO:0003824	catalytic activity	molecular_function	0.56972	1258	2706	567	OS05G0595100,OS06G0131300,OS09G0464033,OS01G0629900,OS12G0244100,OS08G0492400,OS03G0636600,OS01G0805400,OS01G0841200,OS04G0372750,OS08G0135900,OS02G0572400,OS03G0761100,OS12G0611200,OS01G0725800,OS11G0142500,OS02G0826500,OS03G0192700,Novel00760,OS05G0585500,OS03G0640000,OS07G0114000,OS05G0495900,OS04G0479200,OS11G0448000,OS06G0574500,OS06G0326900,OS03G0269900,OS01G0581400,OS07G0568600,OS04G061460…	691	OS04G0429200,OS01G0923600,OS02G0200300,OS06G0112100,OS08G0422000,OS12G0443600,OS10G0100300,OS01G0715400,OS02G0219800,OS03G0113000,OS04G0669900,OS10G0474100,OS01G0901600,OS01G0684200,OS08G0198700,OS12G0263000,OS03G0708400,OS10G0341700,OS04G0330200,OS06G0306600,OS08G0237000,OS05G0536400,OS07G0489200,OS04G0650700,OS08G0562100,OS02G0708100,OS06G0288100,OS05G0135500,OS02G0816800,OS04G0305700,OS01G0120…
GO:0016810	hydrolase activity, acting on carbon-nitrogen (but not peptide) bonds	molecular_function	0.57183	20	2706	6	OS03G0792800,OS04G0662700,OS08G0480100,OS02G0533900,OS05G0573300,OS02G0572400	14	OS03G0352200,OS01G0958100,OS06G0211300,OS04G0118100,OS02G0635000,OS12G0539700,OS04G0102700,OS01G0764900,OS07G0176900,OS12G0169000,OS01G0805900,OS03G0175600,OS02G0555000,OS04G0650700
GO:0031090	organelle membrane	cellular_component	0.57222	31	2706	18	OS01G0329400,OS01G0748900,OS05G0420600,OS08G0478700,OS08G0386800,OS09G0454600,OS03G0267700,OS07G0604500,OS07G0604550,OS05G0585900,OS05G0561600,OS02G0718900,OS09G0497000,OS03G0114900,OS02G0226300,OS01G0225000,OS10G0516500,OS02G0767500	13	OS09G0508900,OS02G0276900,OS01G0870500,OS05G0111200,OS01G0230200,OS12G0476200,OS02G0814400,OS02G0225000,OS01G0978000,OS05G0171300,OS08G0191700,OS10G0397800,OS03G0102400
GO:0004637	phosphoribosylamine-glycine ligase activity	molecular_function	0.57255	1	2706	0		1	OS07G0691200
GO:0009113	purine base biosynthetic process	biological_process	0.57255	1	2706	0		1	OS07G0691200
GO:0003676	nucleic acid binding	molecular_function	0.57336	505	2706	292	OS09G0338500,OS12G0114000,OS03G0328900,OS01G0658900,OS11G0116900,OS12G0597700,OS07G0511900,OS05G0129300,OS03G0400600,OS04G0605100,OS07G0614500,OS03G0820700,OS07G0192000,OS10G0545300,OS02G0147800,Novel00750,OS06G0530600,OS03G0278300,OS04G0504800,OS04G0377932,OS02G0685200,OS04G0508800,OS06G0714500,OS01G0239000,OS03G0646800,OS06G0592500,OS01G0779400,OS03G0711100,OS08G0404500,OS02G0567850,OS05G013390…	213	OS04G0252200,OS08G0323400,OS03G0196800,OS01G0930000,OS08G0428800,OS01G0119000,OS04G0610500,OS08G0117100,OS06G0593800,OS04G0684500,OS12G0175400,OS12G0144000,OS01G0209400,OS05G0414600,OS11G0708600,OS04G0471700,OS10G0131200,OS07G0236700,OS11G0684100,OS05G0488600,OS09G0537700,OS02G0259600,OS01G0853700,OS01G0192300,OS03G0279200,OS04G0283900,OS01G0589000,OS09G0560800,OS08G0346400,OS01G0114300,OS06G0210…
GO:0008238	exopeptidase activity	molecular_function	0.57514	14	2706	4	OS05G0582500,OS05G0582600,OS12G0446500,OS05G0582800	10	OS07G0434700,OS10G0101200,OS05G0173500,OS05G0268500,OS04G0610500,OS04G0321700,OS01G0332800,OS03G0100040,OS11G0432900,OS04G0576800
GO:0018130	heterocycle biosynthetic process	biological_process	0.57523	74	2706	24	OS12G0290150,Novel01077,OS06G0714500,OS01G0252200,OS03G0151800,OS08G0480100,OS04G0128900,OS11G0155600,OS03G0291500,OS04G0671200,OS02G0821900,OS05G0588900,OS05G0519400,OS03G0280000,OS03G0792800,OS01G0356400,OS05G0573300,OS03G0413100,OS07G0182100,OS01G0328700,OS05G0588800,OS02G0572400,OS02G0778400,OS07G0508000	50	OS04G0610800,OS03G0153900,OS04G0559200,OS02G0701600,OS02G0750100,OS04G0623500,OS08G0266300,OS01G0286600,OS03G0154000,OS07G0111700,OS11G0438000,OS01G0683100,OS03G0154100,OS09G0327300,OS10G0474100,OS11G0684100,OS07G0689600,OS09G0548400,OS12G0137200,OS07G0616500,OS01G0757900,OS03G0117200,OS07G0661000,OS12G0601200,OS01G0710200,OS10G0573000,OS09G0130800,OS07G0176900,OS07G0160300,OS03G0811100,OS02G0744…
GO:0009991	response to extracellular stimulus	biological_process	0.57622	12	2706	6	OS02G0526400,OS05G0519400,OS03G0151800,OS06G0714500,OS09G0486500,OS06G0343100	6	OS04G0206200,OS12G0539700,OS02G0739000,Novel00041,OS06G0229066,OS01G0683100
GO:0031668	cellular response to extracellular stimulus	biological_process	0.57622	12	2706	6	OS03G0151800,OS05G0519400,OS02G0526400,OS09G0486500,OS06G0714500,OS06G0343100	6	OS04G0206200,OS12G0539700,OS01G0683100,Novel00041,OS02G0739000,OS06G0229066
GO:0071496	cellular response to external stimulus	biological_process	0.57622	12	2706	6	OS09G0486500,OS06G0714500,OS06G0343100,OS03G0151800,OS05G0519400,OS02G0526400	6	OS01G0683100,Novel00041,OS02G0739000,OS06G0229066,OS04G0206200,OS12G0539700
GO:0000104	succinate dehydrogenase activity	molecular_function	0.57733	1	2706	1	OS10G0518300	0
GO:0008654	phospholipid biosynthetic process	biological_process	0.57773	6	2706	3	OS03G0192700,OS06G0638900,OS02G0123600	3	OS01G0832000,OS06G0204400,OS03G0731900
GO:0008533	astacin activity	molecular_function	0.57998	1	2706	1	OS02G0740700	0
GO:0034641	cellular nitrogen compound metabolic process	biological_process	0.5815	578	2706	272	OS01G0165000,OS03G0807800,OS09G0565700,OS01G0315800,OS01G0810300,OS10G0550900,OS07G0685700,OS06G0716800,OS05G0519400,OS05G0588900,Novel01077,OS02G0611200,OS03G0236200,OS02G0157950,OS02G0245000,OS04G0309100,OS05G0548100,OS06G0172200,OS01G0695900,OS02G0778400,OS02G0807000,OS02G0619600,OS05G0588800,OS03G0194900,OS03G0320600,OS06G0258900,OS01G0733200,OS09G0478733,OS04G0498600,OS01G0159300,OS10G058040…	306	OS02G0302700,OS06G0475500,OS06G0486800,OS02G0773300,OS03G0828500,OS01G0236300,OS10G0363300,OS08G0266300,OS05G0110300,OS08G0196700,OS03G0153900,OS04G0549700,OS12G0533700,OS10G0446800,OS02G0101500,OS10G0131800,OS07G0204100,OS09G0439050,OS10G0492400,OS01G0958100,OS07G0434700,OS08G0441500,OS08G0537900,OS01G0951400,OS01G0952500,OS02G0299200,OS03G0268900,OS09G0491820,OS01G0873200,OS01G0757900,OS02G0326…
GO:0009424	bacterial-type flagellum hook	cellular_component	0.58216	1	2706	1	OS04G0508800	0
GO:0008463	formylmethionine deformylase activity	molecular_function	0.58239	1	2706	0		1	OS06G0211300
GO:0015448	type III protein (virulence-related) secretor activity	molecular_function	0.5837	1	2706	1	OS01G0566100	0
GO:0042546	cell wall biogenesis	biological_process	0.5844	4	2706	2	OS02G0275200,OS02G0763200	2	OS04G0102700,OS07G0691200
GO:0004895	cell adhesion receptor activity	molecular_function	0.58738	2	2706	1	OS09G0526200	1	OS05G0533600
GO:0008305	integrin complex	cellular_component	0.58738	2	2706	1	OS09G0526200	1	OS05G0533600
GO:0043235	receptor complex	cellular_component	0.58738	2	2706	1	OS09G0526200	1	OS05G0533600
GO:0005272	sodium channel activity	molecular_function	0.59057	1	2706	0		1	OS07G0164900
GO:0004003	ATP-dependent DNA helicase activity	molecular_function	0.59068	3	2706	1	OS12G0114000	2	OS04G0452400,OS09G0130800
GO:0003713	transcription coactivator activity	molecular_function	0.59107	2	2706	0		2	OS04G0442800,OS03G0315800
GO:0009156	ribonucleoside monophosphate biosynthetic process	biological_process	0.59125	2	2706	0		2	OS04G0559200,OS07G0661000
GO:0009161	ribonucleoside monophosphate metabolic process	biological_process	0.59125	2	2706	0		2	OS04G0559200,OS07G0661000
GO:0007059	chromosome segregation	biological_process	0.59515	19	2706	10	OS01G0609300,OS08G0384500,OS01G0695800,OS03G0280000,OS11G0155600,OS03G0316900,OS03G0142800,OS02G0826500,OS01G0356400,OS01G0609900	9	OS08G0167000,OS02G0318450,OS05G0137200,OS01G0695700,OS05G0107600,OS01G0723800,OS02G0323000,OS04G0209300,OS10G0432200
GO:0019208	phosphatase regulator activity	molecular_function	0.59526	2	2706	1	OS07G0274800	1	OS03G0629900
GO:0004601	peroxidase activity	molecular_function	0.59562	26	2706	14	OS12G0448900,OS01G0327400,OS04G0688500,OS04G0688100,OS07G0677200,OS06G0547400,OS01G0326300,OS02G0664000,OS01G0963000,OS04G0556300,OS02G0240100,OS07G0677100,OS05G0537400,OS04G0688300	12	OS05G0134400,OS08G0522400,OS07G0694700,OS05G0135500,OS02G0236800,OS02G0115700,OS06G0681600,OS02G0236600,OS01G0326000,OS01G0294700,OS01G0962700,OS01G0378100
GO:0016684	oxidoreductase activity, acting on peroxide as acceptor	molecular_function	0.59562	26	2706	14	OS04G0556300,OS02G0240100,OS07G0677100,OS04G0688300,OS05G0537400,OS01G0327400,OS12G0448900,OS04G0688500,OS02G0664000,OS01G0326300,OS06G0547400,OS07G0677200,OS04G0688100,OS01G0963000	12	OS02G0236600,OS06G0681600,OS01G0294700,OS01G0326000,OS01G0378100,OS01G0962700,OS05G0134400,OS08G0522400,OS02G0236800,OS05G0135500,OS07G0694700,OS02G0115700
GO:0006099	tricarboxylic acid cycle	biological_process	0.59661	4	2706	4	OS04G0486950,OS02G0194100,OS10G0518300,OS08G0366000	0
GO:0009060	aerobic respiration	biological_process	0.59661	4	2706	4	OS04G0486950,OS02G0194100,OS08G0366000,OS10G0518300	0
GO:0009109	coenzyme catabolic process	biological_process	0.59661	4	2706	4	OS08G0366000,OS10G0518300,OS02G0194100,OS04G0486950	0
GO:0046356	acetyl-CoA catabolic process	biological_process	0.59661	4	2706	4	OS04G0486950,OS10G0518300,OS08G0366000,OS02G0194100	0
GO:0042559	pteridine-containing compound biosynthetic process	biological_process	0.59855	7	2706	1	OS11G0155600	6	OS10G0573000,OS09G0327300,OS09G0130800,OS09G0446800,OS01G0958100,OS11G0438000
GO:0015930	glutamate synthase activity	molecular_function	0.59933	2	2706	0		2	OS07G0616500,OS04G0623500
GO:0008417	fucosyltransferase activity	molecular_function	0.59972	4	2706	3	OS06G0651000,OS02G0275200,OS02G0763200	1	OS04G0102700
GO:0000062	fatty-acyl-CoA binding	molecular_function	0.59974	1	2706	0		1	OS08G0162800
GO:0005504	fatty acid binding	molecular_function	0.59974	1	2706	0		1	OS08G0162800
GO:0033293	monocarboxylic acid binding	molecular_function	0.59974	1	2706	0		1	OS08G0162800
GO:0048037	cofactor binding	molecular_function	0.59974	1	2706	0		1	OS08G0162800
GO:0050662	coenzyme binding	molecular_function	0.59974	1	2706	0		1	OS08G0162800
GO:0016887	ATPase activity	molecular_function	0.60003	44	2706	24	OS10G0563200,OS03G0566800,OS05G0120700,OS03G0142800,OS05G0389800,OS08G0517200,OS07G0191200,OS03G0281600,OS12G0114000,OS10G0418100,OS06G0714500,OS11G0155600,OS12G0611200,OS09G0533400,OS03G0314100,OS06G0343100,OS07G0508000,OS04G0629300,OS02G0146600,OS09G0520700,OS12G0405200,OS03G0203700,OS03G0805200,OS08G0416100	20	OS03G0811100,OS12G0281600,OS11G0219000,OS05G0137200,OS10G0522601,OS09G0130800,OS04G0452400,OS11G0708600,OS02G0313900,OS11G0108800,OS02G0739000,OS01G0524700,OS04G0209300,OS02G0617300,OS01G0695700,OS01G0923400,OS11G0684100,OS06G0218500,OS03G0409100,OS03G0563300
GO:0042623	ATPase activity, coupled	molecular_function	0.60003	44	2706	24	OS06G0343100,OS03G0314100,OS04G0629300,OS07G0508000,OS12G0405200,OS09G0520700,OS02G0146600,OS08G0416100,OS03G0203700,OS03G0805200,OS03G0281600,OS07G0191200,OS08G0517200,OS05G0389800,OS03G0142800,OS10G0563200,OS03G0566800,OS05G0120700,OS10G0418100,OS12G0114000,OS06G0714500,OS09G0533400,OS12G0611200,OS11G0155600	20	OS02G0739000,OS11G0108800,OS02G0313900,OS11G0708600,OS04G0209300,OS01G0524700,OS01G0695700,OS02G0617300,OS03G0563300,OS03G0409100,OS06G0218500,OS11G0684100,OS01G0923400,OS03G0811100,OS09G0130800,OS10G0522601,OS11G0219000,OS05G0137200,OS12G0281600,OS04G0452400
GO:0015159	polysaccharide transmembrane transporter activity	molecular_function	0.60054	1	2706	1	OS03G0319300	0
GO:0015774	polysaccharide transport	biological_process	0.60054	1	2706	1	OS03G0319300	0
GO:0033037	polysaccharide localization	biological_process	0.60054	1	2706	1	OS03G0319300	0
GO:0006487	protein N-linked glycosylation	biological_process	0.60146	2	2706	2	OS02G0594900,OS01G0748900	0
GO:0004807	triose-phosphate isomerase activity	molecular_function	0.60195	1	2706	0		1	OS03G0754200
GO:0007165	signal transduction	biological_process	0.60245	87	2706	47	OS08G0441100,OS01G0783200,OS12G0113500,OS01G0957000,OS02G0820900,OS06G0111400,OS01G0186200,OS12G0224000,OS06G0714500,OS03G0191400,OS01G0695800,OS07G0563400,OS03G0151800,OS02G0755400,OS07G0274800,OS12G0593000,OS02G0699300,OS11G0113700,OS03G0634400,OS02G0526400,OS07G0223100,OS09G0532400,OS09G0442400,OS01G0923700,OS07G0195100,OS05G0519400,OS04G0634700,OS03G0280000,OS09G0513600,OS03G0224200,OS01G0292…	40	OS03G0629900,OS06G0234200,OS04G0578600,OS01G0369600,OS01G0861700,OS11G0143300,OS09G0535900,OS03G0109300,OS07G0138100,OS12G0139400,OS07G0424400,OS01G0695700,OS04G0304200,OS11G0592700,OS08G0489300,OS01G0952500,OS04G0441800,OS08G0407600,OS02G0323000,OS01G0723800,OS03G0811100,OS05G0387200,OS12G0576900,OS10G0530400,OS11G0207800,OS01G0265100,OS05G0137200,OS02G0828100,OS05G0388400,OS11G0308100,OS05G0127…
GO:0008104	protein localization	biological_process	0.60324	55	2706	24	OS03G0314100,OS10G0578000,OS03G0787000,OS02G0778400,OS07G0604550,OS06G0332400,OS07G0508000,OS02G0526400,OS10G0516500,OS02G0178400,OS06G0552400,OS08G0109000,OS05G0389800,OS07G0604500,OS08G0282400,OS01G0566100,OS04G0103500,OS04G0508800,OS03G0114900,OS03G0187700,OS11G0155600,OS08G0480100,OS05G0475300,OS01G0253300	31	OS12G0605100,OS03G0336000,OS04G0219600,OS01G0230200,OS03G0597200,OS05G0111200,OS02G0555000,OS07G0208500,OS01G0958100,OS07G0486000,OS04G0306750,OS11G0684100,OS06G0102600,OS08G0254500,OS11G0580800,OS09G0266000,OS02G0437800,OS02G0276900,OS09G0271100,OS02G0828500,OS05G0176100,OS10G0432200,OS01G0682500,OS02G0768200,OS01G0180300,OS11G0132000,OS03G0102400,OS08G0191700,OS08G0467400,OS02G0195500,OS04G0653…
GO:0015031	protein transport	biological_process	0.60324	55	2706	24	OS05G0389800,OS08G0282400,OS07G0604500,OS04G0508800,OS04G0103500,OS03G0114900,OS01G0566100,OS05G0475300,OS01G0253300,OS11G0155600,OS03G0187700,OS08G0480100,OS03G0787000,OS10G0578000,OS03G0314100,OS06G0332400,OS02G0526400,OS07G0508000,OS07G0604550,OS02G0778400,OS10G0516500,OS02G0178400,OS06G0552400,OS08G0109000	31	OS02G0437800,OS02G0276900,OS11G0580800,OS09G0266000,OS02G0828500,OS09G0271100,OS10G0432200,OS05G0176100,OS01G0180300,OS02G0768200,OS01G0682500,OS02G0195500,OS08G0467400,OS04G0653100,OS03G0102400,OS08G0191700,OS11G0132000,OS12G0605100,OS03G0336000,OS04G0219600,OS02G0555000,OS05G0111200,OS03G0597200,OS01G0230200,OS01G0958100,OS07G0208500,OS07G0486000,OS06G0102600,OS08G0254500,OS04G0306750,OS11G0684…
GO:0045184	establishment of protein localization	biological_process	0.60324	55	2706	24	OS07G0604500,OS08G0282400,OS05G0389800,OS03G0187700,OS11G0155600,OS08G0480100,OS05G0475300,OS01G0253300,OS01G0566100,OS04G0103500,OS04G0508800,OS03G0114900,OS02G0778400,OS07G0604550,OS06G0332400,OS07G0508000,OS02G0526400,OS03G0314100,OS03G0787000,OS10G0578000,OS02G0178400,OS06G0552400,OS08G0109000,OS10G0516500	31	OS09G0271100,OS02G0828500,OS05G0176100,OS10G0432200,OS11G0580800,OS09G0266000,OS02G0437800,OS02G0276900,OS11G0132000,OS03G0102400,OS08G0191700,OS08G0467400,OS02G0195500,OS04G0653100,OS01G0682500,OS02G0768200,OS01G0180300,OS01G0230200,OS03G0597200,OS02G0555000,OS05G0111200,OS12G0605100,OS03G0336000,OS04G0219600,OS04G0306750,OS11G0684100,OS06G0102600,OS08G0254500,OS07G0208500,OS01G0958100,OS07G0486…
GO:0009347	aspartate carbamoyltransferase complex	cellular_component	0.60557	2	2706	2	OS02G0821900,OS01G0252200	0
GO:0070882	cellular cell wall organization or biogenesis	biological_process	0.60945	4	2706	2	OS02G0275200,OS02G0763200	2	OS04G0102700,OS07G0691200
GO:0004096	catalase activity	molecular_function	0.60973	1	2706	0		1	OS02G0115700
GO:0006338	chromatin remodeling	biological_process	0.61085	3	2706	3	OS02G0539500,OS05G0213500,OS06G0184400	0
GO:0016568	chromatin modification	biological_process	0.61085	3	2706	3	OS02G0539500,OS06G0184400,OS05G0213500	0
GO:0017148	negative regulation of translation	biological_process	0.61415	3	2706	2	OS01G0167400,OS01G0160800	1	OS01G0896200
GO:0017149	protein biosynthetic process inhibitor activity	molecular_function	0.61415	3	2706	2	OS01G0167400,OS01G0160800	1	OS01G0896200
GO:0032269	negative regulation of cellular protein metabolic process	biological_process	0.61415	3	2706	2	OS01G0167400,OS01G0160800	1	OS01G0896200
GO:0051248	negative regulation of protein metabolic process	biological_process	0.61415	3	2706	2	OS01G0167400,OS01G0160800	1	OS01G0896200
GO:0008825	cyclopropane-fatty-acyl-phospholipid synthase activity	molecular_function	0.61452	4	2706	1	OS01G0121100	3	OS02G0701600,OS04G0481400,OS08G0557000
GO:0009288	bacterial-type flagellum	cellular_component	0.61482	5	2706	3	OS05G0548100,OS03G0798600,OS04G0508800	2	OS05G0365300,OS08G0403300
GO:0046700	heterocycle catabolic process	biological_process	0.61679	1	2706	1	OS10G0550900	0
GO:0004066	asparagine synthase (glutamine-hydrolyzing) activity	molecular_function	0.61708	1	2706	1	OS03G0291500	0
GO:0006528	asparagine metabolic process	biological_process	0.61708	1	2706	1	OS03G0291500	0
GO:0006529	asparagine biosynthetic process	biological_process	0.61708	1	2706	1	OS03G0291500	0
GO:0016790	thiolester hydrolase activity	molecular_function	0.61864	8	2706	4	OS10G0160000,OS02G0573400,OS08G0478500,OS06G0654000	4	OS04G0452400,OS02G0142100,OS02G0795000,OS04G0429200
GO:0004412	homoserine dehydrogenase activity	molecular_function	0.62091	1	2706	0		1	OS05G0295700
GO:0008092	cytoskeletal protein binding	molecular_function	0.62182	15	2706	8	OS05G0165900,OS02G0161100,OS03G0820500,OS01G0297200,OS03G0717600,OS02G0739100,OS01G0186900,OS03G0243100	7	OS09G0511000,OS10G0209700,OS01G0278900,OS12G0628100,OS03G0356700,OS03G0381200,OS03G0775700
GO:0004372	glycine hydroxymethyltransferase activity	molecular_function	0.62207	1	2706	1	OS01G0874900	0
GO:0006071	glycerol metabolic process	biological_process	0.62434	6	2706	3	OS02G0514326,OS04G0394100,OS02G0588500	3	OS06G0528700,OS06G0708832,OS03G0603600
GO:0019400	alditol metabolic process	biological_process	0.62434	6	2706	3	OS02G0588500,OS04G0394100,OS02G0514326	3	OS03G0603600,OS06G0708832,OS06G0528700
GO:0006024	glycosaminoglycan biosynthetic process	biological_process	0.62471	1	2706	0		1	OS07G0691200
GO:0009252	peptidoglycan biosynthetic process	biological_process	0.62471	1	2706	0		1	OS07G0691200
GO:0010382	cellular cell wall macromolecule metabolic process	biological_process	0.62471	1	2706	0		1	OS07G0691200
GO:0044038	cell wall macromolecule biosynthetic process	biological_process	0.62471	1	2706	0		1	OS07G0691200
GO:0070589	cellular component macromolecule biosynthetic process	biological_process	0.62471	1	2706	0		1	OS07G0691200
GO:0016903	oxidoreductase activity, acting on the aldehyde or oxo group of donors	molecular_function	0.6254	5	2706	1	OS01G0803300	4	OS04G0459500,OS03G0129300,OS05G0409500,OS05G0388400
GO:0007548	sex differentiation	biological_process	0.6257	1	2706	0		1	OS09G0453100
GO:0016329	apoptosis regulator activity	molecular_function	0.62587	5	2706	0		5	OS06G0126500,OS08G0546100,OS06G0104400,OS02G0829500,OS09G0524800
GO:0051186	cofactor metabolic process	biological_process	0.62659	54	2706	25	OS01G0356400,OS08G0366000,OS02G0318100,OS05G0573300,OS06G0258900,OS02G0194100,OS05G0588800,OS05G0519400,OS03G0280000,OS04G0600200,OS04G0668900,OS08G0544900,OS04G0486950,OS04G0600300,OS03G0291500,OS10G0518300,OS01G0375200,OS05G0345400,OS05G0588900,OS12G0290150,OS04G0650800,OS06G0714500,OS03G0151800,OS08G0480100,OS11G0155600	29	OS02G0101500,OS06G0486800,OS12G0443600,OS02G0555000,OS04G0107500,OS10G0573000,OS01G0683100,OS06G0708832,OS07G0434700,OS01G0958100,OS06G0229066,Novel01169,OS09G0327300,OS05G0107600,OS06G0218500,OS12G0539700,OS09G0446800,OS12G0137200,OS03G0563300,OS08G0266300,OS04G0106400,OS03G0811100,OS11G0438000,OS03G0654600,OS07G0517100,OS04G0610800,OS09G0130800,OS12G0443500,OS07G0160300
GO:0005261	cation channel activity	molecular_function	0.62774	5	2706	3	OS03G0838100,OS01G0900800,OS11G0516000	2	OS07G0164900,OS04G0501500
GO:0006026	aminoglycan catabolic process	biological_process	0.62799	3	2706	1	OS02G0605900	2	OS09G0494200,OS01G0287600
GO:0007160	cell-matrix adhesion	biological_process	0.6304	2	2706	1	OS09G0526200	1	OS05G0533600
GO:0031589	cell-substrate adhesion	biological_process	0.6304	2	2706	1	OS09G0526200	1	OS05G0533600
GO:0044036	cell wall macromolecule metabolic process	biological_process	0.63102	6	2706	2	OS02G0605900,OS11G0557500	4	OS09G0511000,OS09G0494200,OS07G0691200,OS01G0287600
GO:0015103	inorganic anion transmembrane transporter activity	molecular_function	0.63138	7	2706	2	OS03G0147400,OS05G0332801	5	OS03G0195475,OS10G0447900,OS01G0171000,OS06G0120200,OS09G0109800
GO:0006144	purine base metabolic process	biological_process	0.6318	1	2706	0		1	OS07G0691200
GO:0003825	alpha,alpha-trehalose-phosphate synthase (UDP-forming) activity	molecular_function	0.63183	2	2706	1	OS08G0445700	1	OS05G0518600
GO:0009523	photosystem II	cellular_component	0.63303	5	2706	3	OS09G0123300,OS01G0778800,OS09G0445600	2	OS06G0702700,OS01G0184200
GO:0003968	RNA-directed RNA polymerase activity	molecular_function	0.63663	10	2706	6	OS12G0471100,OS03G0151800,OS01G0297200,OS06G0714500,OS10G0118900,OS03G0142800	4	OS03G0423850,OS04G0206200,OS09G0130800,Novel00041
GO:0034470	ncRNA processing	biological_process	0.63861	10	2706	3	OS04G0489600,OS03G0178000,OS01G0121100	7	OS07G0671700,OS06G0490000,OS12G0615400,OS04G0481400,OS08G0557000,OS07G0454400,OS06G0475500
GO:0001871	pattern binding	molecular_function	0.64181	2	2706	1	OS02G0605900	1	OS01G0704300
GO:0030247	polysaccharide binding	molecular_function	0.64181	2	2706	1	OS02G0605900	1	OS01G0704300
GO:0005144	interleukin-13 receptor binding	molecular_function	0.64385	1	2706	0		1	OS01G0524500
GO:0003909	DNA ligase activity	molecular_function	0.64413	2	2706	1	OS03G0317000	1	OS03G0177100
GO:0009306	protein secretion	biological_process	0.64505	11	2706	3	OS01G0566100,OS03G0787000,OS04G0103500	8	OS11G0132000,OS08G0254500,OS04G0653100,OS09G0271100,OS02G0195500,OS12G0605100,OS03G0336000,OS02G0437800
GO:0005267	potassium channel activity	molecular_function	0.64556	4	2706	3	OS11G0516000,OS01G0900800,OS03G0838100	1	OS04G0501500
GO:0009273	peptidoglycan-based cell wall biogenesis	biological_process	0.64856	1	2706	0		1	OS07G0691200
GO:0006446	regulation of translational initiation	biological_process	0.64934	2	2706	2	OS11G0414000,OS03G0226600	0
GO:0004872	receptor activity	molecular_function	0.65051	29	2706	11	OS05G0530400,OS07G0194800,OS11G0160500,OS01G0203000,OS09G0431200,OS02G0787600,OS07G0132500,OS01G0810300,OS03G0405900,OS06G0126000,OS03G0807800	18	OS03G0180100,OS05G0513100,OS11G0207800,OS07G0626800,Novel01145,OS01G0645000,OS02G0329600,OS02G0269200,OS01G0783100,OS04G0578600,OS01G0339500,OS02G0326000,OS10G0492400,OS07G0522600,OS03G0448500,OS09G0494200,OS03G0719800,OS11G0629400
GO:0051187	cofactor catabolic process	biological_process	0.65147	4	2706	4	OS04G0486950,OS08G0366000,OS10G0518300,OS02G0194100	0
GO:0051641	cellular localization	biological_process	0.65235	58	2706	27	OS02G0178400,OS08G0109000,OS06G0552400,OS09G0439600,OS01G0905300,OS06G0255900,OS03G0314100,OS10G0578000,OS03G0787000,OS06G0332400,OS07G0508000,OS02G0526400,OS08G0232700,OS02G0778400,OS04G0508800,OS04G0103500,OS11G0157400,OS01G0566100,OS05G0475300,OS01G0253300,OS03G0187700,OS11G0155600,OS08G0480100,OS01G0905200,OS05G0389800,OS08G0282400,OS05G0473500	31	OS07G0208500,OS01G0958100,OS07G0486000,OS08G0254500,OS04G0306750,OS11G0684100,OS07G0210000,OS12G0605100,OS03G0336000,OS04G0219600,OS02G0555000,OS01G0230200,OS03G0597200,OS02G0768200,OS01G0180300,OS01G0682500,OS02G0195500,OS04G0653100,OS01G0827500,OS07G0210100,OS11G0132000,OS08G0191700,OS03G0102400,OS02G0437800,OS02G0276900,OS05G0215000,OS09G0266000,OS09G0271100,OS02G0828500,OS05G0176100,OS10G0432…
GO:0051649	establishment of localization in cell	biological_process	0.65235	58	2706	27	OS04G0508800,OS04G0103500,OS01G0566100,OS11G0157400,OS01G0253300,OS05G0475300,OS08G0480100,OS03G0187700,OS11G0155600,OS01G0905200,OS05G0389800,OS08G0282400,OS05G0473500,OS06G0552400,OS08G0109000,OS02G0178400,OS06G0255900,OS03G0314100,OS03G0787000,OS10G0578000,OS09G0439600,OS01G0905300,OS07G0508000,OS02G0526400,OS06G0332400,OS02G0778400,OS08G0232700	31	OS02G0768200,OS01G0180300,OS01G0682500,OS01G0827500,OS04G0653100,OS02G0195500,OS11G0132000,OS07G0210100,OS08G0191700,OS03G0102400,OS02G0276900,OS02G0437800,OS05G0215000,OS09G0266000,OS05G0176100,OS10G0432200,OS09G0271100,OS02G0828500,OS07G0486000,OS07G0208500,OS01G0958100,OS08G0254500,OS11G0684100,OS04G0306750,OS07G0210000,OS03G0336000,OS12G0605100,OS04G0219600,OS02G0555000,OS01G0230200,OS03G0597…
GO:0016717	oxidoreductase activity, acting on paired donors, with oxidation of a pair of donors resulting in the reduction of molecular oxygen to two molecules of water	molecular_function	0.6546	2	2706	1	OS03G0423300	1	OS08G0490600
GO:0045300	acyl-[acyl-carrier-protein] desaturase activity	molecular_function	0.6546	2	2706	1	OS03G0423300	1	OS08G0490600
GO:0006417	regulation of translation	biological_process	0.65636	5	2706	4	OS01G0167400,OS11G0414000,OS01G0160800,OS03G0226600	1	OS01G0896200
GO:0010608	posttranscriptional regulation of gene expression	biological_process	0.65636	5	2706	4	OS03G0226600,OS01G0160800,OS01G0167400,OS11G0414000	1	OS01G0896200
GO:0016998	cell wall macromolecule catabolic process	biological_process	0.65794	5	2706	2	OS11G0557500,OS02G0605900	3	OS01G0287600,OS09G0494200,OS09G0511000
GO:0050801	ion homeostasis	biological_process	0.65808	5	2706	4	OS07G0666900,OS12G0106000,OS08G0250900,OS11G0106700	1	OS12G0641100
GO:0055080	cation homeostasis	biological_process	0.65808	5	2706	4	OS07G0666900,OS12G0106000,OS11G0106700,OS08G0250900	1	OS12G0641100
GO:0022607	cellular component assembly	biological_process	0.65978	15	2706	6	OS10G0545800,OS04G0508800,OS05G0539700,OS05G0548100,OS03G0302200,OS09G0557700	9	OS09G0491820,OS01G0805900,OS08G0521800,OS01G0180300,OS05G0365300,OS03G0102400,OS06G0130800,OS05G0127200,OS08G0428800
GO:0017004	cytochrome complex assembly	biological_process	0.66006	2	2706	1	OS10G0545800	1	OS01G0805900
GO:0004611	phosphoenolpyruvate carboxykinase activity	molecular_function	0.66177	3	2706	1	OS08G0366000	2	OS10G0204300,OS03G0255500
GO:0006857	oligopeptide transport	biological_process	0.66259	19	2706	1	OS02G0580900	18	OS01G0871500,OS05G0338900,OS10G0148400,OS01G0556650,OS10G0370700,OS10G0470700,OS06G0239500,OS01G0871900,OS10G0469900,OS06G0705600,OS05G0410900,OS04G0441800,OS12G0231000,OS11G0283500,OS06G0706400,OS05G0430900,OS03G0235900,OS02G0689900
GO:0015833	peptide transport	biological_process	0.66259	19	2706	1	OS02G0580900	18	OS06G0706400,OS12G0231000,OS11G0283500,OS03G0235900,OS02G0689900,OS05G0430900,OS01G0556650,OS10G0148400,OS05G0338900,OS01G0871500,OS05G0410900,OS04G0441800,OS06G0705600,OS10G0470700,OS10G0370700,OS10G0469900,OS06G0239500,OS01G0871900
GO:0042157	lipoprotein metabolic process	biological_process	0.66292	2	2706	0		2	OS07G0633600,OS02G0206100
GO:0048193	Golgi vesicle transport	biological_process	0.66394	3	2706	3	OS08G0109000,OS06G0332400,OS05G0475300	0
GO:0008810	cellulase activity	molecular_function	0.66395	1	2706	0		1	OS07G0249900
GO:0004930	G-protein coupled receptor activity	molecular_function	0.66636	3	2706	1	OS03G0405900	2	OS03G0719800,OS04G0578600
GO:0009064	glutamine family amino acid metabolic process	biological_process	0.66659	3	2706	1	OS10G0550900	2	OS07G0616500,OS04G0623500
GO:0004808	tRNA (5-methylaminomethyl-2-thiouridylate)-methyltransferase activity	molecular_function	0.6674	1	2706	0		1	OS06G0475500
GO:0070566	adenylyltransferase activity	molecular_function	0.66779	3	2706	1	OS04G0111200	2	OS09G0271100,OS03G0743900
GO:0009435	NAD biosynthetic process	biological_process	0.66815	2	2706	2	OS03G0291500,OS12G0290150	0
GO:0019359	nicotinamide nucleotide biosynthetic process	biological_process	0.66815	2	2706	2	OS03G0291500,OS12G0290150	0
GO:0019363	pyridine nucleotide biosynthetic process	biological_process	0.66815	2	2706	2	OS03G0291500,OS12G0290150	0
GO:0019674	NAD metabolic process	biological_process	0.66815	2	2706	2	OS03G0291500,OS12G0290150	0
GO:0072525	pyridine-containing compound biosynthetic process	biological_process	0.66815	2	2706	2	OS12G0290150,OS03G0291500	0
GO:0019867	outer membrane	cellular_component	0.66854	7	2706	2	OS01G0356400,OS02G0250400	5	OS06G0708832,OS08G0191700,OS03G0102400,OS01G0230200,OS02G0276900
GO:0042592	homeostatic process	biological_process	0.67022	6	2706	4	OS12G0106000,OS07G0666900,OS11G0106700,OS08G0250900	2	OS12G0641100,OS07G0172900
GO:0019239	deaminase activity	molecular_function	0.67038	1	2706	0		1	OS07G0661000
GO:0003684	damaged DNA binding	molecular_function	0.67076	7	2706	1	OS06G0652000	6	OS06G0593800,OS11G0684100,OS07G0486000,OS05G0107600,OS12G0281600,OS10G0509000
GO:0006753	nucleoside phosphate metabolic process	biological_process	0.67098	25	2706	11	OS12G0290150,OS04G0650800,Novel01077,OS06G0258900,OS02G0778400,OS03G0291500,OS01G0228400,OS09G0442600,OS05G0345400,OS01G0375200,OS08G0457600	14	OS12G0443500,OS11G0684100,OS05G0161500,OS06G0708832,OS04G0559200,OS06G0486800,OS12G0443600,OS04G0107500,OS03G0654600,OS12G0601200,OS04G0106400,OS02G0101500,OS02G0750100,OS07G0661000
GO:0009117	nucleotide metabolic process	biological_process	0.67098	25	2706	11	OS05G0345400,OS01G0375200,OS09G0442600,OS03G0291500,OS01G0228400,OS02G0778400,OS08G0457600,OS06G0258900,OS12G0290150,OS04G0650800,Novel01077	14	OS03G0654600,OS12G0601200,OS04G0107500,OS06G0486800,OS12G0443600,OS07G0661000,OS02G0101500,OS02G0750100,OS04G0106400,OS05G0161500,OS11G0684100,OS12G0443500,OS04G0559200,OS06G0708832
GO:0044460	flagellum part	cellular_component	0.67119	2	2706	1	OS04G0508800	1	OS08G0403300
GO:0044461	bacterial-type flagellum part	cellular_component	0.67119	2	2706	1	OS04G0508800	1	OS08G0403300
GO:0044463	cell projection part	cellular_component	0.67119	2	2706	1	OS04G0508800	1	OS08G0403300
GO:0004665	prephenate dehydrogenase (NADP+) activity	molecular_function	0.67134	1	2706	0		1	OS06G0708832
GO:0006571	tyrosine biosynthetic process	biological_process	0.67134	1	2706	0		1	OS06G0708832
GO:0005149	interleukin-1 receptor binding	molecular_function	0.67366	1	2706	0		1	OS02G0477300
GO:0015992	proton transport	biological_process	0.67391	22	2706	8	OS10G0563200,OS10G0355800,OS05G0135800,OS08G0138500,OS03G0437600,OS12G0137500,OS03G0281000,OS01G0837000	14	OS03G0278900,OS02G0750100,OS01G0897600,OS01G0524700,OS10G0522601,OS07G0513000,OS05G0487600,OS02G0617300,OS06G0490000,OS05G0441500,OS03G0128100,OS04G0408600,OS07G0543000,OS01G0923400
GO:0033036	macromolecule localization	biological_process	0.67439	58	2706	25	OS03G0319300,OS02G0178400,OS08G0109000,OS06G0552400,OS10G0516500,OS07G0604550,OS02G0778400,OS06G0332400,OS02G0526400,OS07G0508000,OS10G0578000,OS03G0787000,OS03G0314100,OS11G0155600,OS03G0187700,OS08G0480100,OS05G0475300,OS01G0253300,OS01G0566100,OS04G0103500,OS04G0508800,OS03G0114900,OS07G0604500,OS08G0282400,OS05G0389800	33	OS11G0684100,OS08G0483600,OS04G0306750,OS06G0102600,OS08G0254500,OS01G0958100,OS07G0208500,OS07G0486000,OS03G0597200,OS01G0230200,OS05G0111200,OS02G0555000,OS12G0605100,OS03G0336000,OS04G0219600,OS08G0191700,OS03G0102400,OS11G0132000,OS02G0195500,OS08G0467400,OS04G0653100,OS01G0682500,OS01G0180300,OS02G0768200,OS02G0828500,OS09G0271100,OS10G0432200,OS05G0176100,OS11G0580800,OS09G0266000,OS02G0437…
GO:0008677	2-dehydropantoate 2-reductase activity	molecular_function	0.67502	6	2706	1	OS04G0128900	5	OS04G0107500,OS04G0560500,OS12G0512000,OS06G0528700,OS06G0708832
GO:0003905	alkylbase DNA N-glycosylase activity	molecular_function	0.67507	1	2706	0		1	OS08G0489300
GO:0019104	DNA N-glycosylase activity	molecular_function	0.67507	1	2706	0		1	OS08G0489300
GO:0006777	Mo-molybdopterin cofactor biosynthetic process	biological_process	0.67551	4	2706	1	OS11G0155600	3	OS01G0958100,OS09G0130800,OS10G0573000
GO:0019720	Mo-molybdopterin cofactor metabolic process	biological_process	0.67551	4	2706	1	OS11G0155600	3	OS09G0130800,OS10G0573000,OS01G0958100
GO:0032324	molybdopterin cofactor biosynthetic process	biological_process	0.67551	4	2706	1	OS11G0155600	3	OS01G0958100,OS09G0130800,OS10G0573000
GO:0043545	molybdopterin cofactor metabolic process	biological_process	0.67551	4	2706	1	OS11G0155600	3	OS09G0130800,OS10G0573000,OS01G0958100
GO:0051189	prosthetic group metabolic process	biological_process	0.67551	4	2706	1	OS11G0155600	3	OS01G0958100,OS10G0573000,OS09G0130800
GO:0071841	cellular component organization or biogenesis at cellular level	biological_process	0.67581	39	2706	16	OS05G0539700,OS10G0545800,OS08G0138500,OS02G0539500,OS01G0186900,OS06G0184400,OS04G0508800,Novel01161,OS05G0548100,OS02G0275200,OS03G0178000,OS09G0438400,OS02G0763200,OS09G0557700,OS03G0717600,OS05G0213500	23	OS03G0356700,OS07G0543000,OS08G0557000,OS04G0102700,OS03G0381200,OS01G0805900,OS10G0209700,OS06G0130800,OS01G0180300,OS07G0671700,OS11G0648100,OS12G0615400,OS06G0490000,OS09G0491820,OS04G0481400,OS03G0109300,OS05G0127200,OS03G0102400,OS07G0691200,OS08G0521800,OS11G0657100,OS08G0428800,OS05G0365300
GO:0006568	tryptophan metabolic process	biological_process	0.67682	3	2706	2	OS07G0100200,OS07G0182100	1	OS12G0539700
GO:0006586	indolalkylamine metabolic process	biological_process	0.67682	3	2706	2	OS07G0100200,OS07G0182100	1	OS12G0539700
GO:0042430	indole-containing compound metabolic process	biological_process	0.67682	3	2706	2	OS07G0182100,OS07G0100200	1	OS12G0539700
GO:0009890	negative regulation of biosynthetic process	biological_process	0.6778	3	2706	2	OS01G0167400,OS01G0160800	1	OS01G0896200
GO:0009892	negative regulation of metabolic process	biological_process	0.6778	3	2706	2	OS01G0160800,OS01G0167400	1	OS01G0896200
GO:0010558	negative regulation of macromolecule biosynthetic process	biological_process	0.6778	3	2706	2	OS01G0160800,OS01G0167400	1	OS01G0896200
GO:0010605	negative regulation of macromolecule metabolic process	biological_process	0.6778	3	2706	2	OS01G0167400,OS01G0160800	1	OS01G0896200
GO:0031324	negative regulation of cellular metabolic process	biological_process	0.6778	3	2706	2	OS01G0160800,OS01G0167400	1	OS01G0896200
GO:0031327	negative regulation of cellular biosynthetic process	biological_process	0.6778	3	2706	2	OS01G0167400,OS01G0160800	1	OS01G0896200
GO:2000113	negative regulation of cellular macromolecule biosynthetic process	biological_process	0.6778	3	2706	2	OS01G0160800,OS01G0167400	1	OS01G0896200
GO:0000160	two-component signal transduction system (phosphorelay)	biological_process	0.67783	19	2706	9	OS06G0714500,OS11G0157600,OS09G0532400,OS01G0923700,OS03G0151800,OS05G0519400,OS03G0224200,OS02G0526400,OS02G0820900	10	OS06G0229066,OS03G0563300,OS11G0143300,OS01G0212100,OS06G0218500,OS11G0592700,OS03G0811100,OS01G0952500,OS12G0139400,OS07G0695100
GO:0009274	peptidoglycan-based cell wall	cellular_component	0.67903	1	2706	0		1	OS12G0169600
GO:0007610	behavior	biological_process	0.68008	1	2706	1	OS09G0513600	0
GO:0007631	feeding behavior	biological_process	0.68008	1	2706	1	OS09G0513600	0
GO:0048878	chemical homeostasis	biological_process	0.68026	5	2706	4	OS11G0106700,OS08G0250900,OS07G0666900,OS12G0106000	1	OS12G0641100
GO:0006897	endocytosis	biological_process	0.68075	1	2706	0		1	OS10G0512700
GO:0010324	membrane invagination	biological_process	0.68075	1	2706	0		1	OS10G0512700
GO:0009678	hydrogen-translocating pyrophosphatase activity	molecular_function	0.68255	2	2706	2	OS03G0281000,OS01G0837000	0
GO:0006261	DNA-dependent DNA replication	biological_process	0.68763	28	2706	14	OS10G0516500,OS12G0503200,OS05G0588800,OS05G0444200,OS07G0685700,OS06G0714500,OS10G0440500,OS03G0151800,OS04G0514600,OS02G0669100,OS06G0622700,OS09G0309500,OS01G0783200,OS09G0425900	14	OS09G0272900,OS02G0326200,OS03G0261800,OS05G0507300,OS06G0218500,OS03G0102400,OS04G0653100,OS03G0563300,OS01G0910500,OS03G0811100,OS12G0105700,OS11G0508600,OS10G0560700,OS09G0271100
GO:0006886	intracellular protein transport	biological_process	0.68843	36	2706	17	OS06G0332400,OS07G0508000,OS02G0526400,OS02G0778400,OS03G0314100,OS10G0578000,OS02G0178400,OS06G0552400,OS08G0109000,OS08G0282400,OS05G0389800,OS05G0475300,OS01G0253300,OS03G0187700,OS11G0155600,OS08G0480100,OS04G0508800	19	OS02G0555000,OS01G0230200,OS03G0597200,OS04G0219600,OS04G0306750,OS11G0684100,OS07G0208500,OS01G0958100,OS07G0486000,OS02G0828500,OS05G0176100,OS10G0432200,OS02G0276900,OS09G0266000,OS08G0191700,OS03G0102400,OS02G0768200,OS01G0180300,OS01G0682500
GO:0034613	cellular protein localization	biological_process	0.68843	36	2706	17	OS05G0389800,OS08G0282400,OS04G0508800,OS05G0475300,OS01G0253300,OS03G0187700,OS11G0155600,OS08G0480100,OS03G0314100,OS10G0578000,OS06G0332400,OS07G0508000,OS02G0526400,OS02G0778400,OS02G0178400,OS06G0552400,OS08G0109000	19	OS02G0276900,OS09G0266000,OS02G0828500,OS10G0432200,OS05G0176100,OS02G0768200,OS01G0180300,OS01G0682500,OS03G0102400,OS08G0191700,OS04G0219600,OS02G0555000,OS01G0230200,OS03G0597200,OS07G0208500,OS01G0958100,OS07G0486000,OS04G0306750,OS11G0684100
GO:0070727	cellular macromolecule localization	biological_process	0.68843	36	2706	17	OS02G0178400,OS06G0552400,OS08G0109000,OS03G0314100,OS10G0578000,OS02G0778400,OS06G0332400,OS07G0508000,OS02G0526400,OS04G0508800,OS03G0187700,OS11G0155600,OS08G0480100,OS05G0475300,OS01G0253300,OS05G0389800,OS08G0282400	19	OS07G0208500,OS01G0958100,OS07G0486000,OS11G0684100,OS04G0306750,OS04G0219600,OS01G0230200,OS03G0597200,OS02G0555000,OS01G0682500,OS02G0768200,OS01G0180300,OS08G0191700,OS03G0102400,OS09G0266000,OS02G0276900,OS02G0828500,OS10G0432200,OS05G0176100
GO:0006979	response to oxidative stress	biological_process	0.69036	24	2706	12	OS01G0327400,OS04G0688500,OS07G0677200,OS04G0688100,OS06G0547400,OS02G0664000,OS01G0326300,OS01G0963000,OS04G0556300,OS07G0677100,OS02G0240100,OS04G0688300	12	OS05G0134400,OS08G0522400,OS07G0694700,OS05G0135500,OS02G0236800,OS02G0115700,OS06G0681600,OS02G0236600,OS01G0326000,OS01G0294700,OS01G0962700,OS01G0378100
GO:0006260	DNA replication	biological_process	0.69063	57	2706	26	OS03G0151800,Novel01161,OS12G0503200,OS05G0444200,OS06G0714500,OS12G0137100,OS03G0317000,OS10G0481000,Novel00760,OS07G0107800,OS09G0425900,OS01G0783200,OS02G0259100,OS04G0514600,OS10G0440500,OS03G0648400,OS06G0622700,OS02G0669100,OS10G0516500,OS03G0320600,OS05G0588800,OS07G0685700,OS02G0807000,OS06G0172200,OS09G0309500,OS11G0140600	31	OS03G0102400,OS04G0452400,OS08G0467400,OS04G0653100,OS03G0177100,OS09G0130800,Novel00956,OS09G0271100,OS10G0560700,OS06G0129900,OS01G0910500,OS03G0811100,OS05G0507300,OS06G0218500,Novel01138,OS11G0439600,OS03G0563300,OS03G0211800,OS01G0872800,OS09G0272900,OS03G0261800,Novel00335,OS04G0283900,OS02G0326200,OS09G0439050,OS12G0105700,OS11G0508600,OS05G0157300,OS07G0236200,OS04G0219600,OS04G0680400
GO:0009307	DNA restriction-modification system	biological_process	0.69298	22	2706	13	OS03G0314100,OS03G0566800,OS07G0508000,OS02G0526400,OS09G0520700,OS05G0144300,OS02G0146600,OS12G0611200,Novel00676,OS08G0416100,OS12G0515600,OS03G0151800,OS05G0519400	9	OS02G0739000,OS11G0708600,OS10G0131800,Novel00041,OS09G0130800,OS03G0101700,OS12G0539700,OS05G0565200,OS08G0537900
GO:0015666	restriction endodeoxyribonuclease activity	molecular_function	0.69298	22	2706	13	OS07G0508000,OS02G0526400,OS03G0314100,OS03G0566800,OS12G0515600,OS03G0151800,OS05G0519400,OS12G0611200,Novel00676,OS08G0416100,OS05G0144300,OS02G0146600,OS09G0520700	9	OS10G0131800,OS11G0708600,OS02G0739000,OS08G0537900,OS12G0539700,OS05G0565200,OS09G0130800,Novel00041,OS03G0101700
GO:0016888	endodeoxyribonuclease activity, producing 5'-phosphomonoesters	molecular_function	0.69298	22	2706	13	OS05G0144300,OS02G0146600,OS09G0520700,OS05G0519400,OS12G0515600,OS03G0151800,OS08G0416100,Novel00676,OS12G0611200,OS03G0566800,OS03G0314100,OS02G0526400,OS07G0508000	9	OS03G0101700,OS09G0130800,Novel00041,OS08G0537900,OS05G0565200,OS12G0539700,OS11G0708600,OS10G0131800,OS02G0739000
GO:0044355	clearance of foreign intracellular DNA	biological_process	0.69298	22	2706	13	Novel00676,OS12G0611200,OS08G0416100,OS05G0519400,OS12G0515600,OS03G0151800,OS09G0520700,OS05G0144300,OS02G0146600,OS02G0526400,OS07G0508000,OS03G0566800,OS03G0314100	9	OS12G0539700,OS05G0565200,OS08G0537900,OS03G0101700,OS09G0130800,Novel00041,OS02G0739000,OS10G0131800,OS11G0708600
GO:0003924	GTPase activity	molecular_function	0.69446	5	2706	2	OS01G0575000,OS05G0563050	3	OS06G0335500,OS04G0129900,OS11G0105750
GO:0004842	ubiquitin-protein ligase activity	molecular_function	0.69457	2	2706	2	OS10G0574750,OS10G0574700	0
GO:0019787	small conjugating protein ligase activity	molecular_function	0.69457	2	2706	2	OS10G0574700,OS10G0574750	0
GO:0009425	bacterial-type flagellum basal body	cellular_component	0.69475	1	2706	0		1	OS08G0403300
GO:0006544	glycine metabolic process	biological_process	0.69704	3	2706	1	OS01G0874900	2	OS10G0516100,OS02G0169800
GO:0006865	amino acid transport	biological_process	0.69776	14	2706	7	OS02G0191300,OS01G0597600,OS01G0707500,OS01G0857400,OS02G0670900,OS03G0817200,OS04G0565500	7	OS07G0100800,OS03G0775200,OS04G0562100,OS05G0424000,OS04G0226400,OS01G0908600,OS06G0228500
GO:0015837	amine transport	biological_process	0.69776	14	2706	7	OS01G0597600,OS02G0191300,OS01G0857400,OS01G0707500,OS02G0670900,OS03G0817200,OS04G0565500	7	OS07G0100800,OS03G0775200,OS04G0562100,OS04G0226400,OS05G0424000,OS06G0228500,OS01G0908600
GO:0006820	anion transport	biological_process	0.69842	17	2706	6	OS12G0438600,Novel01277,OS10G0376200,OS05G0332801,OS03G0147400,OS09G0484900	11	OS01G0704700,OS04G0118700,OS06G0120200,Novel00253,OS12G0566000,OS07G0172900,OS01G0171000,OS10G0447900,OS09G0109800,OS02G0555000,OS03G0195475
GO:0005742	mitochondrial outer membrane translocase complex	cellular_component	0.69916	1	2706	0		1	OS03G0102400
GO:0004425	indole-3-glycerol-phosphate synthase activity	molecular_function	0.6996	2	2706	2	OS07G0182100,OS07G0100200	0
GO:0006858	extracellular transport	biological_process	0.70044	1	2706	1	OS07G0537600	0
GO:0006289	nucleotide-excision repair	biological_process	0.70312	2	2706	0		2	OS01G0702000,OS08G0357000
GO:0005315	inorganic phosphate transmembrane transporter activity	molecular_function	0.70491	1	2706	0		1	OS01G0171000
GO:0044434	chloroplast part	cellular_component	0.70672	3	2706	0		3	OS12G0274700,OS12G0291400,OS12G0292400
GO:0044435	plastid part	cellular_component	0.70672	3	2706	0		3	OS12G0292400,OS12G0291400,OS12G0274700
GO:0006810	transport	biological_process	0.7079	389	2706	184	OS08G0386800,OS05G0588900,OS01G0695800,OS09G0497000,OS04G0103500,OS08G0156600,OS03G0817200,OS08G0250900,OS03G0281000,OS01G0315800,OS12G0106000,OS01G0356400,OS09G0454600,OS07G0582500,OS02G0191300,OS11G0135900,OS08G0232700,OS04G0607500,OS03G0829200,OS02G0178400,OS05G0519400,OS03G0280000,OS03G0638200,OS07G0669650,OS01G0733001,OS10G0563200,OS07G0191200,OS08G0517200,OS02G0582800,OS02G0718900,OS04G0401…	205	OS10G0469900,OS04G0602200,OS08G0405700,OS05G0110300,OS10G0432200,OS02G0318450,OS02G0666200,OS01G0507700,OS08G0467400,OS12G0421000,OS09G0508900,OS09G0272000,OS03G0146100,OS03G0170500,OS06G0120200,OS01G0696000,OS02G0175000,OS04G0269900,OS08G0167000,OS01G0645000,OS02G0531200,OS11G0283500,OS08G0483600,OS06G0626050,OS02G0323000,OS01G0897600,OS05G0176100,OS01G0871500,OS01G0719600,OS10G0148400,OS05G0487…
GO:0051234	establishment of localization	biological_process	0.7079	389	2706	184	OS05G0414200,OS07G0508000,OS03G0787000,OS09G0518500,OS06G0552400,OS11G0199200,OS07G0537600,OS01G0976300,OS10G0516500,OS11G0157600,OS04G0615700,OS02G0136000,OS07G0593400,OS03G0337500,OS07G0604500,OS03G0267700,OS08G0282400,OS03G0316900,OS01G0329800,OS01G0597600,OS06G0129400,OS07G0582400,OS03G0838100,OS02G0787600,OS01G0664100,OS11G0516000,OS08G0478700,OS02G0526400,OS05G0135800,OS01G0714600,OS05G0332…	205	OS10G0159800,OS02G0555000,OS05G0424000,OS02G0739000,OS11G0108800,OS06G0228500,OS06G0528700,OS11G0605100,OS04G0585900,OS03G0128100,OS05G0428700,OS07G0513000,OS06G0229066,OS10G0513200,OS07G0522600,OS02G0828500,OS07G0151200,OS02G0329600,OS02G0437800,OS03G0278900,OS02G0276900,OS03G0102400,OS08G0403300,OS03G0775200,OS01G0212100,OS01G0852200,OS11G0648100,OS01G0704700,OS01G0524700,OS04G0562100,OS10G0209…
GO:0016742	hydroxymethyl-, formyl- and related transferase activity	molecular_function	0.71036	2	2706	1	OS01G0874900	1	OS06G0360600
GO:0004347	glucose-6-phosphate isomerase activity	molecular_function	0.71048	1	2706	1	OS01G0850100	0
GO:0004765	shikimate kinase activity	molecular_function	0.7123	3	2706	2	OS12G0471100,OS02G0749300	1	OS07G0160300
GO:0005777	peroxisome	cellular_component	0.71469	1	2706	0		1	OS10G0484300
GO:0042579	microbody	cellular_component	0.71469	1	2706	0		1	OS10G0484300
GO:0004618	phosphoglycerate kinase activity	molecular_function	0.7155	1	2706	0		1	OS05G0496200
GO:0005310	dicarboxylic acid transmembrane transporter activity	molecular_function	0.716	1	2706	0		1	OS03G0171900
GO:0015556	C4-dicarboxylate transmembrane transporter activity	molecular_function	0.716	1	2706	0		1	OS03G0171900
GO:0015740	C4-dicarboxylate transport	biological_process	0.716	1	2706	0		1	OS03G0171900
GO:0022890	inorganic cation transmembrane transporter activity	molecular_function	0.7174	56	2706	26	OS01G0930400,OS01G0831250,OS01G0558600,OS03G0787000,OS03G0636600,OS07G0666900,OS03G0685600,OS05G0457000,OS08G0206400,OS03G0337500,OS01G0900800,OS04G0401700,OS01G0957000,OS01G0915000,OS07G0669700,OS03G0184100,OS07G0669650,OS10G0563200,OS01G0375000,OS03G0574900,OS04G0603300,OS11G0516000,OS03G0838100,OS04G0504800,OS05G0197300,OS06G0602500	30	OS03G0295500,OS04G0129900,OS01G0524700,OS03G0170500,OS03G0215700,OS12G0170300,OS08G0246400,OS02G0301100,OS03G0255100,OS09G0520600,OS11G0592700,OS06G0626050,OS01G0923400,OS04G0585900,OS05G0103300,OS01G0732200,OS05G0557700,OS07G0102100,OS02G0531200,OS02G0617300,OS08G0374200,OS07G0517100,OS09G0431600,OS06G0489500,OS06G0625900,OS12G0641100,OS05G0430400,OS10G0522601,OS04G0501500,OS06G0108900
GO:0004605	phosphatidate cytidylyltransferase activity	molecular_function	0.71843	1	2706	0		1	OS01G0832000
GO:0070567	cytidylyltransferase activity	molecular_function	0.71843	1	2706	0		1	OS01G0832000
GO:0005185	neurohypophyseal hormone activity	molecular_function	0.72089	1	2706	1	OS08G0446200	0
GO:0016986	transcription initiation factor activity	molecular_function	0.72171	5	2706	3	OS02G0803300,OS12G0162500,OS09G0553100	2	OS12G0176700,OS11G0202300
GO:0071705	nitrogen compound transport	biological_process	0.72532	14	2706	7	OS04G0565500,OS03G0817200,OS02G0670900,OS01G0707500,OS01G0857400,OS01G0597600,OS02G0191300	7	OS06G0228500,OS01G0908600,OS04G0226400,OS05G0424000,OS03G0775200,OS04G0562100,OS07G0100800
GO:0008026	ATP-dependent helicase activity	molecular_function	0.72576	21	2706	14	OS02G0146600,OS09G0520700,OS03G0805200,OS11G0155600,OS12G0611200,OS08G0416100,OS03G0142800,OS03G0314100,OS03G0566800,OS05G0389800,OS06G0343100,OS12G0114000,OS04G0629300,OS07G0508000	7	OS05G0137200,OS01G0695700,OS09G0130800,OS04G0452400,OS11G0708600,OS02G0739000,OS04G0209300
GO:0070035	purine NTP-dependent helicase activity	molecular_function	0.72576	21	2706	14	OS03G0566800,OS03G0314100,OS03G0142800,OS05G0389800,OS06G0343100,OS12G0114000,OS07G0508000,OS04G0629300,OS02G0146600,OS09G0520700,OS03G0805200,OS11G0155600,OS12G0611200,OS08G0416100	7	OS11G0708600,OS02G0739000,OS04G0209300,OS05G0137200,OS09G0130800,OS01G0695700,OS04G0452400
GO:0008076	voltage-gated potassium channel complex	cellular_component	0.72669	1	2706	0		1	OS04G0501500
GO:0034702	ion channel complex	cellular_component	0.72669	1	2706	0		1	OS04G0501500
GO:0034703	cation channel complex	cellular_component	0.72669	1	2706	0		1	OS04G0501500
GO:0034705	potassium channel complex	cellular_component	0.72669	1	2706	0		1	OS04G0501500
GO:0009055	electron carrier activity	molecular_function	0.72715	1	2706	0		1	OS01G0805900
GO:0045158	electron transporter, transferring electrons within cytochrome b6/f complex of photosystem II activity	molecular_function	0.72715	1	2706	0		1	OS01G0805900
GO:0008409	5'-3' exonuclease activity	molecular_function	0.72775	1	2706	1	OS01G0777300	0
GO:0006511	ubiquitin-dependent protein catabolic process	biological_process	0.72895	15	2706	9	OS09G0493500,OS06G0654000,OS01G0534800,OS03G0356414,OS08G0478500,OS03G0151800,OS02G0573400,OS05G0470900,OS10G0160000	6	OS02G0795000,OS02G0142100,OS04G0429200,OS02G0781000,OS04G0452400,OS01G0122000
GO:0019941	modification-dependent protein catabolic process	biological_process	0.72895	15	2706	9	OS03G0151800,OS02G0573400,OS05G0470900,OS10G0160000,OS06G0654000,OS09G0493500,OS01G0534800,OS03G0356414,OS08G0478500	6	OS02G0781000,OS04G0452400,OS01G0122000,OS02G0795000,OS02G0142100,OS04G0429200
GO:0043632	modification-dependent macromolecule catabolic process	biological_process	0.72895	15	2706	9	OS06G0654000,OS09G0493500,OS01G0534800,OS03G0356414,OS08G0478500,OS03G0151800,OS02G0573400,OS05G0470900,OS10G0160000	6	OS02G0795000,OS02G0142100,OS04G0429200,OS02G0781000,OS04G0452400,OS01G0122000
GO:0044257	cellular protein catabolic process	biological_process	0.72895	15	2706	9	OS03G0151800,OS02G0573400,OS05G0470900,OS10G0160000,OS09G0493500,OS06G0654000,OS01G0534800,OS08G0478500,OS03G0356414	6	OS04G0452400,OS02G0781000,OS01G0122000,OS02G0795000,OS02G0142100,OS04G0429200
GO:0051603	proteolysis involved in cellular protein catabolic process	biological_process	0.72895	15	2706	9	OS10G0160000,OS05G0470900,OS03G0151800,OS02G0573400,OS08G0478500,OS03G0356414,OS01G0534800,OS09G0493500,OS06G0654000	6	OS01G0122000,OS04G0452400,OS02G0781000,OS04G0429200,OS02G0142100,OS02G0795000
GO:0015669	gas transport	biological_process	0.72909	1	2706	0		1	OS06G0548000
GO:0015671	oxygen transport	biological_process	0.72909	1	2706	0		1	OS06G0548000
GO:0004540	ribonuclease activity	molecular_function	0.73521	8	2706	3	OS08G0434100,OS01G0121100,OS10G0539600	5	OS09G0537700,OS01G0897200,OS07G0454400,OS04G0330200,OS01G0897300
GO:0004798	thymidylate kinase activity	molecular_function	0.73704	4	2706	2	Novel01077,OS02G0778400	2	OS12G0601200,OS11G0684100
GO:0006233	dTDP biosynthetic process	biological_process	0.73704	4	2706	2	OS02G0778400,Novel01077	2	OS12G0601200,OS11G0684100
GO:0006235	dTTP biosynthetic process	biological_process	0.73704	4	2706	2	OS02G0778400,Novel01077	2	OS12G0601200,OS11G0684100
GO:0009133	nucleoside diphosphate biosynthetic process	biological_process	0.73704	4	2706	2	Novel01077,OS02G0778400	2	OS12G0601200,OS11G0684100
GO:0009138	pyrimidine nucleoside diphosphate metabolic process	biological_process	0.73704	4	2706	2	OS02G0778400,Novel01077	2	OS12G0601200,OS11G0684100
GO:0009139	pyrimidine nucleoside diphosphate biosynthetic process	biological_process	0.73704	4	2706	2	OS02G0778400,Novel01077	2	OS12G0601200,OS11G0684100
GO:0009189	deoxyribonucleoside diphosphate biosynthetic process	biological_process	0.73704	4	2706	2	Novel01077,OS02G0778400	2	OS11G0684100,OS12G0601200
GO:0009196	pyrimidine deoxyribonucleoside diphosphate metabolic process	biological_process	0.73704	4	2706	2	OS02G0778400,Novel01077	2	OS11G0684100,OS12G0601200
GO:0009197	pyrimidine deoxyribonucleoside diphosphate biosynthetic process	biological_process	0.73704	4	2706	2	Novel01077,OS02G0778400	2	OS11G0684100,OS12G0601200
GO:0009202	deoxyribonucleoside triphosphate biosynthetic process	biological_process	0.73704	4	2706	2	OS02G0778400,Novel01077	2	OS11G0684100,OS12G0601200
GO:0009212	pyrimidine deoxyribonucleoside triphosphate biosynthetic process	biological_process	0.73704	4	2706	2	Novel01077,OS02G0778400	2	OS11G0684100,OS12G0601200
GO:0046072	dTDP metabolic process	biological_process	0.73704	4	2706	2	OS02G0778400,Novel01077	2	OS12G0601200,OS11G0684100
GO:0046075	dTTP metabolic process	biological_process	0.73704	4	2706	2	Novel01077,OS02G0778400	2	OS12G0601200,OS11G0684100
GO:0042221	response to chemical stimulus	biological_process	0.73747	59	2706	25	OS02G0638900,OS04G0556300,OS04G0685300,OS04G0430600,OS10G0345100,OS03G0843300,OS07G0677100,OS04G0688500,OS11G0451700,OS01G0327400,OS09G0442400,OS01G0963000,OS02G0664000,OS01G0326300,OS02G0669100,OS04G0677300,OS01G0864500,OS01G0504500,OS04G0688300,OS04G0373400,OS02G0240100,OS10G0206800,OS06G0547400,OS07G0677200,OS04G0688100	34	OS02G0236600,OS07G0110900,OS04G0562100,OS01G0962700,OS04G0585900,OS02G0538700,OS05G0367900,OS05G0134400,OS04G0416700,OS12G0125500,OS04G0685400,OS02G0100600,OS07G0694700,OS03G0858800,OS02G0542200,OS01G0294700,OS01G0326000,OS01G0234700,OS06G0163300,OS06G0681600,OS01G0378100,OS08G0102700,OS12G0159600,OS08G0522400,OS06G0119900,OS05G0199100,OS01G0574800,OS03G0626700,OS02G0115700,OS11G0454300,OS02G0236…
GO:0016036	cellular response to phosphate starvation	biological_process	0.73748	10	2706	5	OS03G0151800,OS05G0519400,OS02G0526400,OS06G0343100,OS06G0714500	5	OS12G0539700,OS01G0683100,OS06G0229066,Novel00041,OS02G0739000
GO:0004222	metalloendopeptidase activity	molecular_function	0.7385	8	2706	2	OS02G0740700,OS01G0778800	6	OS01G0142100,OS04G0576800,OS06G0229066,OS06G0229000,OS01G0732200,OS04G0639300
GO:0046873	metal ion transmembrane transporter activity	molecular_function	0.74139	42	2706	20	OS01G0930400,OS03G0684400,OS01G0558600,OS03G0636600,OS03G0787000,OS08G0206400,OS03G0337500,OS01G0900800,OS04G0401700,OS07G0669650,OS07G0669700,OS01G0375000,OS03G0574900,OS11G0516000,OS04G0603300,OS01G0664100,OS05G0197300,OS03G0838100,OS04G0504800,OS01G0869200	22	OS04G0129900,OS03G0170500,OS12G0170300,OS03G0255100,OS09G0520600,OS06G0626050,OS11G0592700,OS07G0102100,OS05G0173500,OS02G0531200,OS05G0103300,OS04G0585900,OS01G0732200,OS09G0271100,OS07G0517100,OS06G0625900,OS06G0489500,OS05G0430400,OS02G0196000,OS08G0467400,OS03G0102400,OS04G0501500
GO:0006414	translational elongation	biological_process	0.74184	37	2706	19	OS01G0888800,OS07G0195100,OS05G0215600,OS01G0356400,OS01G0815100,OS01G0558600,OS06G0184400,OS07G0662500,OS09G0497000,OS12G0503200,OS03G0191400,OS05G0444200,OS03G0358000,OS01G0375000,OS03G0178000,OS07G0185900,OS05G0380900,OS07G0614500,OS08G0116500	18	OS08G0464000,OS01G0732200,OS05G0382900,OS11G0592700,OS05G0142000,OS12G0484600,OS06G0131700,OS02G0595700,OS12G0541500,OS06G0233800,OS01G0306900,OS01G0827500,OS05G0111300,OS04G0432000,OS06G0625900,OS02G0564100,OS03G0769100,OS01G0974200
GO:0015698	inorganic anion transport	biological_process	0.74291	8	2706	3	OS05G0332801,OS12G0438600,Novel01277	5	OS03G0195475,OS07G0172900,OS01G0704700,OS01G0171000,OS06G0120200
GO:0015078	hydrogen ion transmembrane transporter activity	molecular_function	0.74347	21	2706	8	OS01G0957000,OS03G0184100,OS01G0915000,OS10G0563200,OS07G0666900,OS05G0457000,OS06G0602500,OS03G0685600	13	OS09G0431600,OS03G0295500,OS08G0374200,OS03G0215700,OS01G0524700,OS08G0246400,OS02G0301100,OS12G0641100,OS01G0923400,OS10G0522601,OS06G0108900,OS02G0617300,OS05G0557700
GO:0006950	response to stress	biological_process	0.74411	132	2706	66	OS01G0327400,OS04G0688500,OS08G0416100,OS03G0205400,OS05G0305900,OS04G0556300,OS06G0652000,OS02G0638900,OS07G0508000,OS04G0430600,OS03G0843300,OS09G0569800,OS07G0563800,OS01G0864500,OS06G0140800,OS10G0450900,OS09G0520700,OS02G0146600,OS03G0187400,OS01G0963000,OS04G0514600,OS01G0777300,OS07G0677100,OS02G0526400,OS01G0256500,OS09G0486500,OS06G0714500,OS03G0307000,OS01G0959200,OS04G0688100,OS06G0547…	66	OS04G0685400,OS06G0229066,OS03G0721300,OS12G0539700,OS02G0236600,OS02G0739000,OS07G0110900,OS10G0556900,OS06G0204400,OS01G0702000,OS08G0357000,OS12G0281600,OS06G0119900,OS11G0454300,OS02G0115700,OS12G0159600,OS11G0183800,OS11G0167800,OS01G0963600,OS05G0367900,OS05G0355400,OS08G0489300,OS02G0100600,OS11G0684100,OS11G0708600,OS04G0562100,OS05G0199100,OS01G0195400,OS05G0565200,OS06G0593800,OS06G0681…
GO:0008318	protein prenyltransferase activity	molecular_function	0.74514	1	2706	0		1	OS01G0684200
GO:0003006	developmental process involved in reproduction	biological_process	0.7461	1	2706	0		1	OS09G0453100
GO:0004888	transmembrane signaling receptor activity	molecular_function	0.74665	11	2706	5	OS03G0405900,OS02G0787600,OS07G0132500,OS06G0126000,OS09G0431200	6	OS07G0522600,OS03G0448500,OS01G0783100,OS04G0578600,OS11G0207800,OS03G0719800
GO:0004127	cytidylate kinase activity	molecular_function	0.74681	6	2706	3	OS05G0519400,OS02G0749300,OS05G0588800	3	OS03G0102400,OS07G0160300,OS12G0601200
GO:0051179	localization	biological_process	0.74724	390	2706	185	OS03G0203700,OS03G0432900,OS08G0205400,OS10G0376200,OS12G0137500,OS04G0565500,OS01G0609900,OS01G0933200,OS03G0636600,OS12G0609900,OS01G0558600,OS04G0607450,OS11G0160500,OS05G0475300,OS01G0566100,OS05G0197300,OS02G0670900,OS04G0603300,OS05G0585900,OS08G0170100,OS02G0826500,OS05G0389800,OS01G0575000,OS01G0725800,OS02G0274900,OS02G0226300,OS10G0345100,OS01G0930400,OS01G0857400,OS10G0578000,OS03G0314…	205	OS05G0107600,OS07G0543000,OS01G0732200,Novel00041,OS07G0100800,OS03G0597200,OS03G0775700,OS08G0205200,OS02G0313900,OS12G0605100,OS03G0626700,OS07G0210100,OS02G0195500,OS02G0196000,OS12G0566000,OS01G0503400,OS05G0337400,OS05G0137200,OS01G0180300,OS02G0768200,OS04G0118700,OS05G0338900,OS01G0870500,OS07G0112100,OS12G0512000,OS02G0216500,OS06G0548000,OS02G0700500,OS11G0592700,OS09G0520600,OS12G023100…
GO:0030312	external encapsulating structure	cellular_component	0.75236	17	2706	9	OS09G0431200,OS02G0787600,OS02G0250400,OS03G0448600,OS04G0684200,OS01G0356400,OS03G0787300,OS01G0228400,OS04G0401700	8	OS06G0708832,OS01G0234300,OS03G0598900,OS04G0227500,OS11G0592700,OS12G0169600,OS05G0361500,OS07G0522600
GO:0008233	peptidase activity	molecular_function	0.75324	86	2706	22	OS01G0933200,OS12G0446500,OS03G0214200,OS07G0162600,OS07G0249700,OS02G0740700,OS01G0892500,OS01G0179500,OS05G0582500,OS08G0478500,OS01G0740650,OS02G0573400,Novel01161,OS06G0654000,OS10G0160000,OS09G0453400,OS05G0582600,OS05G0582800,OS03G0152000,OS09G0533400,OS02G0759400,OS01G0778800	64	OS11G0432900,OS06G0664300,OS06G0122800,OS01G0557100,OS01G0921100,OS07G0249900,OS01G0579900,OS04G0429200,OS02G0795000,OS05G0429500,OS03G0100040,OS06G0691400,OS01G0767100,OS08G0345400,OS05G0568900,OS06G0229000,OS05G0317900,OS06G0229066,OS04G0558900,OS01G0732200,OS07G0434700,OS01G0719600,OS08G0238200,OS09G0562700,OS11G0275200,OS01G0580000,OS10G0498200,OS09G0441000,OS07G0689400,OS04G0311400,OS04G0452…
GO:0030089	phycobilisome	cellular_component	0.75429	2	2706	2	OS10G0147900,OS01G0253300	0
GO:0004520	endodeoxyribonuclease activity	molecular_function	0.7544	22	2706	13	OS05G0144300,OS02G0146600,OS09G0520700,OS03G0151800,OS12G0515600,OS05G0519400,OS08G0416100,OS12G0611200,Novel00676,OS03G0314100,OS03G0566800,OS07G0508000,OS02G0526400	9	OS09G0130800,Novel00041,OS03G0101700,OS08G0537900,OS05G0565200,OS12G0539700,OS11G0708600,OS10G0131800,OS02G0739000
GO:0005773	vacuole	cellular_component	0.75686	1	2706	0		1	OS01G0967900
GO:0034622	cellular macromolecular complex assembly	biological_process	0.76477	8	2706	3	OS10G0545800,OS09G0557700,OS05G0539700	5	OS01G0180300,OS01G0805900,OS08G0428800,OS06G0130800,OS05G0127200
GO:0015668	Type III site-specific deoxyribonuclease activity	molecular_function	0.76519	20	2706	12	OS05G0519400,OS03G0151800,OS12G0515600,OS08G0416100,OS12G0611200,OS05G0144300,OS02G0146600,OS09G0520700,OS02G0526400,OS07G0508000,OS03G0566800,OS03G0314100	8	OS05G0565200,OS12G0539700,OS03G0101700,Novel00041,OS09G0130800,OS11G0708600,OS10G0131800,OS02G0739000
GO:0016799	hydrolase activity, hydrolyzing N-glycosyl compounds	molecular_function	0.76602	1	2706	0		1	OS08G0489300
GO:0016070	RNA metabolic process	biological_process	0.76699	292	2706	154	OS04G0543900,OS04G0398000,OS03G0318600,OS05G0135800,OS02G0526400,OS04G0418500,OS09G0532400,OS08G0105000,OS04G0610400,OS06G0326000,OS10G0406350,OS05G0497300,OS12G0595000,OS01G0818400,OS06G0662200,OS05G0572000,OS01G0612600,OS04G0669200,OS05G0121600,OS12G0137100,OS03G0151800,OS04G0128900,OS03G0787000,OS02G0182700,OS07G0644100,OS05G0417600,OS02G0764700,OS11G0157600,OS01G0866200,OS09G0286600,OS03G0224…	138	OS02G0326500,OS05G0157300,OS01G0339500,OS06G0109100,OS03G0261800,OS02G0249300,OS02G0817500,OS09G0470500,OS01G0770200,OS03G0629900,OS04G0560700,OS05G0568600,OS03G0794500,OS05G0424000,OS06G0211200,OS03G0719800,OS07G0695100,OS07G0508200,Novel01145,OS06G0229066,OS06G0218500,OS02G0220400,OS03G0562000,OS06G0180666,OS03G0811100,OS02G0326000,OS02G0269200,OS07G0106000,OS05G0513100,OS11G0648100,OS07G020440…
GO:0005759	mitochondrial matrix	cellular_component	0.76706	1	2706	0		1	OS11G0139900
GO:0004345	glucose-6-phosphate dehydrogenase activity	molecular_function	0.76883	1	2706	1	OS02G0600400	0
GO:0016469	proton-transporting two-sector ATPase complex	cellular_component	0.76907	2	2706	1	OS10G0355800	1	OS05G0487600
GO:0016563	transcription activator activity	molecular_function	0.77032	3	2706	2	OS10G0561800,OS03G0320600	1	OS04G0382300
GO:0006304	DNA modification	biological_process	0.77096	25	2706	14	OS12G0515600,OS03G0151800,OS05G0519400,OS12G0611200,Novel00676,OS08G0416100,OS05G0144300,OS02G0146600,OS09G0520700,OS07G0508000,OS02G0526400,OS05G0133900,OS03G0314100,OS03G0566800	11	OS08G0537900,OS12G0539700,OS05G0565200,OS05G0587200,Novel00041,OS09G0130800,OS03G0101700,OS04G0481300,OS11G0708600,OS10G0131800,OS02G0739000
GO:0004824	lysine-tRNA ligase activity	molecular_function	0.77099	1	2706	0		1	OS01G0120300
GO:0006430	lysyl-tRNA aminoacylation	biological_process	0.77099	1	2706	0		1	OS01G0120300
GO:0009966	regulation of signal transduction	biological_process	0.77292	1	2706	1	OS12G0137500	0
GO:0023051	regulation of signaling	biological_process	0.77292	1	2706	1	OS12G0137500	0
GO:0072528	pyrimidine-containing compound biosynthetic process	biological_process	0.77344	9	2706	4	Novel01077,OS01G0252200,OS02G0821900,OS02G0778400	5	OS07G0616500,OS04G0623500,OS01G0951400,OS11G0684100,OS12G0601200
GO:0008175	tRNA methyltransferase activity	molecular_function	0.77378	2	2706	1	OS04G0489600	1	OS06G0475500
GO:0030163	protein catabolic process	biological_process	0.77698	15	2706	9	OS10G0160000,OS05G0470900,OS03G0151800,OS02G0573400,OS03G0356414,OS08G0478500,OS01G0534800,OS06G0654000,OS09G0493500	6	OS01G0122000,OS04G0452400,OS02G0781000,OS04G0429200,OS02G0795000,OS02G0142100
GO:0005984	disaccharide metabolic process	biological_process	0.77794	7	2706	5	OS08G0409100,OS02G0661100,OS03G0386500,OS08G0445700,OS10G0553300	2	OS02G0143100,OS05G0518600
GO:0016137	glycoside metabolic process	biological_process	0.77794	7	2706	5	OS10G0553300,OS08G0445700,OS03G0386500,OS02G0661100,OS08G0409100	2	OS05G0518600,OS02G0143100
GO:0006325	chromatin organization	biological_process	0.77931	9	2706	5	Novel01161,OS02G0539500,OS05G0539700,OS06G0184400,OS05G0213500	4	OS03G0109300,OS08G0428800,OS06G0130800,OS05G0127200
GO:0019538	protein metabolic process	biological_process	0.77949	577	2706	304	OS01G0575000,OS02G0126400,OS05G0486100,OS09G0466900,OS07G0613200,OS04G0506800,OS02G0625300,OS05G0423500,OS11G0183900,OS02G0229000,OS02G0740700,OS07G0674200,OS11G0557500,OS03G0319400,OS08G0117300,OS02G0103700,OS02G0284600,OS08G0326400,OS07G0686100,OS04G0619400,OS02G0622100,OS05G0498400,OS02G0162500,OS03G0203700,OS05G0257333,OS01G0783200,OS11G0666200,OS03G0178000,OS11G0570000,OS03G0141000,OS05G0380…	273	OS06G0141200,OS06G0211300,OS04G0452400,OS09G0441000,OS03G0773700,OS01G0579900,OS05G0101400,OS02G0137200,OS01G0749200,OS02G0595700,OS11G0432900,OS01G0732200,OS05G0568900,OS07G0570700,OS01G0767100,OS07G0543000,OS10G0101200,OS01G0607900,OS01G0805000,OS01G0171000,OS06G0334300,OS01G0332800,OS01G0602800,OS04G0639300,OS08G0526300,OS12G0620000,OS03G0223000,OS10G0465000,OS03G0109300,OS09G0452800,OS04G0649…
GO:0009124	nucleoside monophosphate biosynthetic process	biological_process	0.77955	2	2706	0		2	OS07G0661000,OS04G0559200
GO:0006826	iron ion transport	biological_process	0.78024	9	2706	5	OS01G0558600,OS12G0106000,OS08G0250900,OS11G0106700,OS01G0375000	4	OS01G0732200,OS04G0129900,OS05G0430400,OS11G0592700
GO:0004806	triglyceride lipase activity	molecular_function	0.78027	10	2706	4	OS01G0253900,OS01G0618700,OS11G0195500,OS08G0143600	6	OS05G0390000,OS02G0653900,OS02G0589700,OS01G0710700,OS04G0657500,OS01G0531500
GO:0071842	cellular component organization at cellular level	biological_process	0.78035	29	2706	13	OS05G0548100,OS05G0539700,OS04G0508800,Novel01161,OS08G0138500,OS02G0539500,OS01G0186900,OS09G0557700,OS06G0184400,OS03G0717600,OS05G0213500,OS09G0438400,OS10G0545800	16	OS03G0109300,OS07G0543000,OS05G0127200,OS03G0102400,OS03G0381200,OS03G0356700,OS01G0180300,OS11G0648100,OS09G0491820,OS11G0657100,OS08G0428800,OS06G0130800,OS05G0365300,OS08G0521800,OS01G0805900,OS10G0209700
GO:0004818	glutamate-tRNA ligase activity	molecular_function	0.78267	1	2706	1	OS03G0807000	0
GO:0006424	glutamyl-tRNA aminoacylation	biological_process	0.78267	1	2706	1	OS03G0807000	0
GO:0030259	lipid glycosylation	biological_process	0.78319	4	2706	2	OS02G0188000,OS01G0734800	2	OS02G0589400,OS02G0578000
GO:0004379	glycylpeptide N-tetradecanoyltransferase activity	molecular_function	0.78465	1	2706	0		1	OS07G0633600
GO:0006497	protein lipidation	biological_process	0.78465	1	2706	0		1	OS07G0633600
GO:0006498	N-terminal protein lipidation	biological_process	0.78465	1	2706	0		1	OS07G0633600
GO:0006499	N-terminal protein myristoylation	biological_process	0.78465	1	2706	0		1	OS07G0633600
GO:0018377	protein myristoylation	biological_process	0.78465	1	2706	0		1	OS07G0633600
GO:0019107	myristoyltransferase activity	molecular_function	0.78465	1	2706	0		1	OS07G0633600
GO:0031365	N-terminal protein amino acid modification	biological_process	0.78465	1	2706	0		1	OS07G0633600
GO:0042158	lipoprotein biosynthetic process	biological_process	0.78465	1	2706	0		1	OS07G0633600
GO:0043543	protein acylation	biological_process	0.78465	1	2706	0		1	OS07G0633600
GO:0016042	lipid catabolic process	biological_process	0.7864	3	2706	1	OS05G0407500	2	OS05G0388400,OS05G0455700
GO:0009057	macromolecule catabolic process	biological_process	0.78942	29	2706	16	OS09G0493500,OS01G0534800,OS08G0478500,OS03G0356414,OS10G0565150,OS05G0470900,OS10G0160000,OS06G0654000,OS03G0351300,OS03G0141200,OS01G0135700,OS04G0652700,OS03G0151800,OS02G0573400,OS02G0605900,OS03G0648400	13	OS02G0795000,OS04G0429200,OS09G0494200,OS02G0781000,OS04G0650700,OS01G0287600,OS01G0122000,OS12G0566000,OS07G0543100,OS09G0458900,OS02G0142100,OS03G0352200,OS04G0452400
GO:0006952	defense response	biological_process	0.79187	30	2706	17	OS03G0566800,OS03G0314100,OS02G0526400,OS07G0508000,OS01G0842200,OS10G0450900,OS09G0520700,OS05G0144300,OS03G0307000,OS02G0146600,Novel00676,OS12G0611200,OS08G0416100,OS05G0519400,OS07G0563800,OS12G0515600,OS03G0151800	13	OS02G0739000,OS10G0131800,OS11G0708600,OS11G0183800,OS06G0116900,OS06G0204400,OS03G0101700,OS09G0130800,Novel00041,OS12G0539700,OS05G0565200,OS08G0537900,OS07G0559100
GO:0009200	deoxyribonucleoside triphosphate metabolic process	biological_process	0.79228	4	2706	2	OS02G0778400,Novel01077	2	OS12G0601200,OS11G0684100
GO:0009211	pyrimidine deoxyribonucleoside triphosphate metabolic process	biological_process	0.79228	4	2706	2	Novel01077,OS02G0778400	2	OS12G0601200,OS11G0684100
GO:0051276	chromosome organization	biological_process	0.79301	9	2706	5	OS06G0184400,OS05G0539700,OS05G0213500,OS02G0539500,Novel01161	4	OS05G0127200,OS06G0130800,OS03G0109300,OS08G0428800
GO:0008083	growth factor activity	molecular_function	0.79316	2	2706	1	OS02G0107000	1	OS01G0286000
GO:0015450	P-P-bond-hydrolysis-driven protein transmembrane transporter activity	molecular_function	0.79469	9	2706	4	OS07G0604500,OS07G0604550,OS03G0114900,OS10G0516500	5	OS05G0111200,OS08G0254500,OS01G0230200,OS08G0191700,OS02G0276900
GO:0045735	nutrient reservoir activity	molecular_function	0.79479	11	2706	3	OS02G0532500,OS03G0640000,OS08G0189900	8	OS10G0419500,OS11G0116300,OS01G0249200,OS03G0694000,OS08G0477500,OS05G0116000,OS11G0614400,OS01G0284500
GO:0016776	phosphotransferase activity, phosphate group as acceptor	molecular_function	0.79481	5	2706	2	Novel01077,OS02G0778400	3	OS07G0661600,OS12G0601200,OS11G0684100
GO:0004367	glycerol-3-phosphate dehydrogenase [NAD+] activity	molecular_function	0.79498	2	2706	0		2	OS06G0708832,OS06G0528700
GO:0006072	glycerol-3-phosphate metabolic process	biological_process	0.79498	2	2706	0		2	OS06G0528700,OS06G0708832
GO:0009331	glycerol-3-phosphate dehydrogenase complex	cellular_component	0.79498	2	2706	0		2	OS06G0708832,OS06G0528700
GO:0046907	intracellular transport	biological_process	0.79583	36	2706	17	OS04G0508800,OS05G0475300,OS01G0253300,OS03G0187700,OS11G0155600,OS08G0480100,OS05G0389800,OS08G0282400,OS02G0178400,OS06G0552400,OS08G0109000,OS03G0314100,OS10G0578000,OS06G0332400,OS07G0508000,OS02G0526400,OS02G0778400	19	OS02G0768200,OS01G0180300,OS01G0682500,OS08G0191700,OS03G0102400,OS02G0276900,OS09G0266000,OS02G0828500,OS05G0176100,OS10G0432200,OS07G0208500,OS01G0958100,OS07G0486000,OS11G0684100,OS04G0306750,OS04G0219600,OS02G0555000,OS01G0230200,OS03G0597200
GO:0003777	microtubule motor activity	molecular_function	0.79642	1	2706	0		1	OS02G0269200
GO:0019861	flagellum	cellular_component	0.79647	9	2706	5	OS08G0138500,OS05G0548100,OS09G0346400,OS04G0508800,OS03G0798600	4	OS07G0543000,OS08G0403300,OS05G0365300,OS02G0750100
GO:0005452	inorganic anion exchanger activity	molecular_function	0.79739	1	2706	0		1	OS12G0566000
GO:0015301	anion:anion antiporter activity	molecular_function	0.79739	1	2706	0		1	OS12G0566000
GO:0000785	chromatin	cellular_component	0.79778	10	2706	3	Novel01161,OS05G0566400,OS06G0530600	7	OS04G0630400,OS03G0821250,OS07G0212200,OS06G0130800,OS08G0428800,OS03G0235400,OS03G0109300
GO:0005694	chromosome	cellular_component	0.79778	10	2706	3	OS05G0566400,Novel01161,OS06G0530600	7	OS03G0821250,OS07G0212200,OS04G0630400,OS08G0428800,OS03G0109300,OS03G0235400,OS06G0130800
GO:0044427	chromosomal part	cellular_component	0.79778	10	2706	3	Novel01161,OS05G0566400,OS06G0530600	7	OS04G0630400,OS03G0821250,OS07G0212200,OS06G0130800,OS08G0428800,OS03G0109300,OS03G0235400
GO:0004523	ribonuclease H activity	molecular_function	0.79816	1	2706	1	OS10G0539600	0
GO:0009132	nucleoside diphosphate metabolic process	biological_process	0.79859	4	2706	2	OS02G0778400,Novel01077	2	OS11G0684100,OS12G0601200
GO:0009186	deoxyribonucleoside diphosphate metabolic process	biological_process	0.79859	4	2706	2	Novel01077,OS02G0778400	2	OS12G0601200,OS11G0684100
GO:0042242	cobyrinic acid a,c-diamide synthase activity	molecular_function	0.80019	5	2706	2	OS05G0573300,OS08G0480100	3	OS12G0539700,OS02G0555000,OS01G0958100
GO:0061024	membrane organization	biological_process	0.80048	2	2706	0		2	OS10G0512700,OS04G0546800
GO:0008380	RNA splicing	biological_process	0.80185	2	2706	1	OS01G0121100	1	OS07G0454400
GO:0003913	DNA photolyase activity	molecular_function	0.80469	1	2706	1	OS02G0204400	0
GO:0016811	hydrolase activity, acting on carbon-nitrogen (but not peptide) bonds, in linear amides	molecular_function	0.80678	12	2706	2	OS05G0573300,OS08G0480100	10	OS03G0352200,OS04G0118100,OS06G0211300,OS01G0958100,OS12G0539700,OS02G0555000,OS01G0764900,OS04G0650700,OS12G0169000,OS04G0102700
GO:0072527	pyrimidine-containing compound metabolic process	biological_process	0.80694	15	2706	5	OS04G0128900,OS02G0821900,OS02G0778400,Novel01077,OS01G0252200	10	OS11G0684100,OS06G0528700,OS12G0601200,OS04G0107500,OS06G0708832,OS04G0623500,OS07G0616500,OS12G0512000,OS01G0951400,OS04G0560500
GO:0008320	protein transmembrane transporter activity	molecular_function	0.809	12	2706	5	OS07G0604550,OS03G0187700,OS07G0604500,OS03G0114900,OS10G0516500	7	OS08G0254500,OS05G0111200,OS03G0597200,OS08G0191700,OS01G0230200,OS02G0768200,OS02G0276900
GO:0022884	macromolecule transmembrane transporter activity	molecular_function	0.809	12	2706	5	OS03G0114900,OS10G0516500,OS07G0604500,OS03G0187700,OS07G0604550	7	OS02G0768200,OS02G0276900,OS05G0111200,OS08G0254500,OS01G0230200,OS08G0191700,OS03G0597200
GO:0042995	cell projection	cellular_component	0.80937	9	2706	5	OS08G0138500,OS05G0548100,OS04G0508800,OS09G0346400,OS03G0798600	4	OS07G0543000,OS08G0403300,OS05G0365300,OS02G0750100
GO:0005971	ribonucleoside-diphosphate reductase complex	cellular_component	0.80944	1	2706	1	OS02G0259100	0
GO:0006333	chromatin assembly or disassembly	biological_process	0.813	6	2706	2	OS05G0539700,Novel01161	4	OS03G0109300,OS08G0428800,OS06G0130800,OS05G0127200
GO:0005337	nucleoside transmembrane transporter activity	molecular_function	0.81432	2	2706	1	OS07G0557100	1	OS08G0205200
GO:0016779	nucleotidyltransferase activity	molecular_function	0.81474	46	2706	24	OS05G0505383,OS01G0839100,Novel00760,OS05G0588900,OS07G0107800,OS03G0142800,OS10G0495600,OS03G0151800,OS08G0224800,Novel01161,OS11G0639600,OS06G0714500,OS03G0646800,OS02G0807000,OS04G0111200,OS10G0118900,OS09G0553300,OS07G0539900,OS06G0652000,OS12G0471100,OS03G0136500,OS03G0648400,OS03G0320600,OS01G0297200	22	OS08G0323400,OS09G0271100,OS09G0553200,OS01G0832000,OS02G0750100,OS11G0225100,OS04G0206200,OS08G0467400,OS03G0423850,OS09G0130800,OS03G0769600,OS03G0743900,OS11G0528500,OS05G0580000,OS09G0298200,OS08G0206900,Novel01138,OS03G0208900,Novel00335,OS06G0701200,Novel00041,OS03G0271100
GO:0070851	growth factor receptor binding	molecular_function	0.81493	2	2706	0		2	OS01G0286000,OS02G0477300
GO:0030269	tetrahydromethanopterin S-methyltransferase activity	molecular_function	0.81559	1	2706	0		1	OS04G0537800
GO:0042086	5-methyl-5,6,7,8-tetrahydromethanopterin-dependent methyltransferase activity	molecular_function	0.81559	1	2706	0		1	OS04G0537800
GO:0004396	hexokinase activity	molecular_function	0.81782	1	2706	0		1	OS01G0742500
GO:0008271	secondary active sulfate transmembrane transporter activity	molecular_function	0.81799	3	2706	1	OS05G0332801	2	OS06G0120200,OS03G0195475
GO:0008272	sulfate transport	biological_process	0.81799	3	2706	1	OS05G0332801	2	OS06G0120200,OS03G0195475
GO:0015116	sulfate transmembrane transporter activity	molecular_function	0.81799	3	2706	1	OS05G0332801	2	OS03G0195475,OS06G0120200
GO:0000087	M phase of mitotic cell cycle	biological_process	0.81862	1	2706	1	OS09G0438400	0
GO:0000278	mitotic cell cycle	biological_process	0.81862	1	2706	1	OS09G0438400	0
GO:0000280	nuclear division	biological_process	0.81862	1	2706	1	OS09G0438400	0
GO:0007067	mitosis	biological_process	0.81862	1	2706	1	OS09G0438400	0
GO:0048285	organelle fission	biological_process	0.81862	1	2706	1	OS09G0438400	0
GO:0004194	pepsin A activity	molecular_function	0.81899	15	2706	5	OS01G0777200,OS04G0401700,OS11G0184800,OS02G0314600,OS11G0183900	10	OS12G0177500,OS01G0290000,OS01G0140100,OS01G0844500,OS01G0598600,OS01G0696800,OS09G0452800,OS04G0448300,OS01G0663400,OS06G0118700
GO:0008451	X-Pro aminopeptidase activity	molecular_function	0.81946	4	2706	1	OS09G0544300	3	OS01G0579900,OS07G0689400,OS08G0161500
GO:0030258	lipid modification	biological_process	0.81985	4	2706	2	OS01G0734800,OS02G0188000	2	OS02G0578000,OS02G0589400
GO:0009311	oligosaccharide metabolic process	biological_process	0.82059	7	2706	5	OS03G0386500,OS02G0661100,OS08G0409100,OS10G0553300,OS08G0445700	2	OS02G0143100,OS05G0518600
GO:0034621	cellular macromolecular complex subunit organization	biological_process	0.82223	9	2706	3	OS09G0557700,OS05G0539700,OS10G0545800	6	OS08G0428800,OS11G0657100,OS05G0127200,OS06G0130800,OS01G0180300,OS01G0805900
GO:0004040	amidase activity	molecular_function	0.82442	3	2706	0		3	OS04G0102700,OS04G0118100,OS12G0169000
GO:0015994	chlorophyll metabolic process	biological_process	0.8261	14	2706	7	OS01G0356400,OS06G0714500,OS05G0588800,OS03G0280000,OS05G0519400,OS03G0151800,OS05G0588900	7	OS01G0683100,OS03G0811100,OS06G0229066,OS07G0160300,OS06G0218500,OS05G0107600,OS03G0563300
GO:0015995	chlorophyll biosynthetic process	biological_process	0.8261	14	2706	7	OS01G0356400,OS06G0714500,OS05G0588800,OS03G0280000,OS05G0519400,OS03G0151800,OS05G0588900	7	OS01G0683100,OS06G0229066,OS03G0811100,OS05G0107600,OS07G0160300,OS06G0218500,OS03G0563300
GO:0016851	magnesium chelatase activity	molecular_function	0.8261	14	2706	7	OS03G0151800,OS03G0280000,OS05G0519400,OS05G0588900,OS01G0356400,OS05G0588800,OS06G0714500	7	OS06G0218500,OS07G0160300,OS05G0107600,OS03G0563300,OS01G0683100,OS06G0229066,OS03G0811100
GO:0051002	ligase activity, forming nitrogen-metal bonds	molecular_function	0.8261	14	2706	7	OS05G0588800,OS06G0714500,OS01G0356400,OS05G0588900,OS03G0151800,OS03G0280000,OS05G0519400	7	OS06G0229066,OS03G0811100,OS01G0683100,OS03G0563300,OS05G0107600,OS06G0218500,OS07G0160300
GO:0051003	ligase activity, forming nitrogen-metal bonds, forming coordination complexes	molecular_function	0.8261	14	2706	7	OS06G0714500,OS05G0588800,OS01G0356400,OS05G0588900,OS03G0280000,OS05G0519400,OS03G0151800	7	OS06G0229066,OS03G0811100,OS01G0683100,OS03G0563300,OS07G0160300,OS06G0218500,OS05G0107600
GO:0043234	protein complex	cellular_component	0.82812	106	2706	51	OS01G0253300,OS02G0825650,OS09G0526200,OS01G0252200,OS11G0157400,OS10G0147900,OS07G0662500,OS01G0778800,OS01G0612600,OS01G0672500,OS02G0821900,OS05G0473500,OS01G0905200,OS10G0376900,OS07G0614500,OS03G0773600,OS06G0646700,OS05G0407500,OS03G0279000,OS07G0495100,OS03G0280000,OS09G0123300,OS02G0259100,OS06G0275700,OS02G0693000,OS01G0152900,OS08G0232700,OS06G0255900,OS07G0274800,OS01G0905300,OS01G0191…	55	OS04G0501500,OS01G0662700,OS10G0512800,OS12G0291400,OS01G0952600,OS03G0629900,OS03G0778100,OS01G0754200,OS06G0702700,OS10G0363300,OS08G0307400,OS09G0298100,OS03G0381200,OS01G0746700,OS08G0560900,OS10G0516100,OS06G0708832,OS03G0828500,OS05G0111200,OS05G0560000,OS03G0587100,OS07G0210000,OS01G0805900,OS03G0255100,OS06G0564500,OS01G0827500,OS07G0148900,OS01G0663300,OS11G0132000,OS07G0210100,OS05G0388…
GO:0016893	endonuclease activity, active with either ribo- or deoxyribonucleic acids and producing 5'-phosphomonoesters	molecular_function	0.82993	23	2706	14	OS12G0611200,Novel00676,OS08G0416100,OS03G0151800,OS12G0515600,OS05G0519400,OS09G0520700,OS05G0144300,OS02G0146600,OS07G0508000,OS02G0526400,OS03G0566800,OS03G0314100,OS10G0539600	9	OS12G0539700,OS05G0565200,OS08G0537900,Novel00041,OS09G0130800,OS03G0101700,OS02G0739000,OS11G0708600,OS10G0131800
GO:0018822	nitrile hydratase activity	molecular_function	0.83036	1	2706	0		1	OS10G0378100
GO:0008121	ubiquinol-cytochrome-c reductase activity	molecular_function	0.83126	3	2706	1	OS01G0915000	2	OS05G0557700,OS08G0246400
GO:0016679	oxidoreductase activity, acting on diphenols and related substances as donors	molecular_function	0.83126	3	2706	1	OS01G0915000	2	OS05G0557700,OS08G0246400
GO:0016681	oxidoreductase activity, acting on diphenols and related substances as donors, cytochrome as acceptor	molecular_function	0.83126	3	2706	1	OS01G0915000	2	OS05G0557700,OS08G0246400
GO:0003896	DNA primase activity	molecular_function	0.83142	2	2706	1	Novel00760	1	OS08G0467400
GO:0015932	nucleobase-containing compound transmembrane transporter activity	molecular_function	0.83585	2	2706	1	OS07G0557100	1	OS08G0205200
GO:0006139	nucleobase-containing compound metabolic process	biological_process	0.8363	480	2706	230	OS10G0440500,OS02G0749300,OS02G0782700,OS05G0127300,OS03G0205400,OS05G0530400,OS08G0416100,OS05G0474800,OS01G0121100,OS05G0478000,OS01G0927600,OS04G0618200,OS01G0908200,OS05G0468900,OS08G0138500,OS08G0277200,OS04G0683900,OS01G0542700,OS04G0652700,OS01G0868000,OS03G0302200,Novel01161,OS11G0181800,OS02G0649300,OS01G0693400,OS09G0425900,OS03G0602300,OS04G0419900,OS10G0561800,OS02G0808800,OS09G055310…	250	Novel01278,OS03G0100040,OS11G0439600,OS07G0454400,OS12G0539700,OS01G0542000,OS09G0272900,OS02G0656600,OS02G0326200,OS12G0263200,OS03G0769600,OS10G0556900,OS06G0614100,OS04G0560500,OS01G0801901,OS09G0381300,OS06G0490000,OS12G0615400,OS12G0281600,OS01G0702000,OS04G0550200,OS08G0357000,Novel00054,OS07G0671700,Novel01199,OS06G0590301,OS02G0678400,OS07G0615900,OS01G0114300,OS03G0115700,OS02G0145600,OS…
GO:0009221	pyrimidine deoxyribonucleotide biosynthetic process	biological_process	0.83892	4	2706	2	OS02G0778400,Novel01077	2	OS12G0601200,OS11G0684100
GO:0009263	deoxyribonucleotide biosynthetic process	biological_process	0.83892	4	2706	2	Novel01077,OS02G0778400	2	OS11G0684100,OS12G0601200
GO:0009265	2'-deoxyribonucleotide biosynthetic process	biological_process	0.83892	4	2706	2	Novel01077,OS02G0778400	2	OS12G0601200,OS11G0684100
GO:0006817	phosphate ion transport	biological_process	0.84055	1	2706	0		1	OS01G0171000
GO:0015114	phosphate ion transmembrane transporter activity	molecular_function	0.84055	1	2706	0		1	OS01G0171000
GO:0006323	DNA packaging	biological_process	0.84195	5	2706	1	OS05G0539700	4	OS06G0130800,OS05G0127200,OS09G0491820,OS08G0428800
GO:0019201	nucleotide kinase activity	molecular_function	0.84214	9	2706	5	OS02G0778400,OS02G0749300,OS05G0519400,OS05G0588800,Novel01077	4	OS12G0601200,OS07G0160300,OS03G0102400,OS11G0684100
GO:0004860	protein kinase inhibitor activity	molecular_function	0.84276	1	2706	1	OS04G0647800	0
GO:0019210	kinase inhibitor activity	molecular_function	0.84276	1	2706	1	OS04G0647800	0
GO:0065003	macromolecular complex assembly	biological_process	0.84355	9	2706	4	OS10G0545800,OS09G0557700,OS03G0302200,OS05G0539700	5	OS01G0180300,OS01G0805900,OS08G0428800,OS05G0127200,OS06G0130800
GO:0009123	nucleoside monophosphate metabolic process	biological_process	0.84372	2	2706	0		2	OS04G0559200,OS07G0661000
GO:0019205	nucleobase-containing compound kinase activity	molecular_function	0.84375	11	2706	5	OS05G0519400,OS02G0749300,OS02G0778400,Novel01077,OS05G0588800	6	OS11G0684100,OS07G0160300,OS03G0102400,OS12G0601200,OS07G0486000,OS02G0694400
GO:0008191	metalloendopeptidase inhibitor activity	molecular_function	0.84408	1	2706	1	OS10G0450900	0
GO:0010576	metalloenzyme regulator activity	molecular_function	0.84408	1	2706	1	OS10G0450900	0
GO:0048551	metalloenzyme inhibitor activity	molecular_function	0.84408	1	2706	1	OS10G0450900	0
GO:0042440	pigment metabolic process	biological_process	0.84411	16	2706	8	OS05G0588900,OS01G0356400,OS03G0151800,OS03G0280000,OS05G0519400,OS03G0139200,OS05G0588800,OS06G0714500	8	OS03G0811100,OS07G0691200,OS06G0218500,OS07G0160300,OS05G0107600,OS03G0563300,OS01G0683100,OS06G0229066
GO:0006305	DNA alkylation	biological_process	0.84517	2	2706	1	OS05G0133900	1	OS04G0481300
GO:0006306	DNA methylation	biological_process	0.84517	2	2706	1	OS05G0133900	1	OS04G0481300
GO:0032259	methylation	biological_process	0.84517	2	2706	1	OS05G0133900	1	OS04G0481300
GO:0043414	macromolecule methylation	biological_process	0.84517	2	2706	1	OS05G0133900	1	OS04G0481300
GO:0044267	cellular protein metabolic process	biological_process	0.84622	467	2706	273	OS06G0602500,OS12G0224000,OS04G0488700,OS02G0712700,OS02G0148100,OS03G0839900,OS11G0139700,Novel00750,OS03G0148700,OS07G0614500,OS11G0220800,OS01G0925700,OS01G0972000,OS01G0622600,OS01G0679700,OS07G0537500,OS09G0123300,OS09G0513600,OS06G0646400,OS07G0534700,OS07G0194800,OS01G0832900,OS01G0699100,OS02G0165100,OS01G0747400,OS02G0629400,OS05G0470900,OS05G0477300,OS01G0699600,OS03G0125100,OS05G014350…	194	OS04G0481400,OS06G0647100,OS12G0454800,OS02G0549200,OS03G0241600,OS12G0632900,OS06G0152000,OS08G0323400,OS03G0196800,OS11G0572400,OS02G0822600,OS03G0122200,OS01G0323000,OS06G0308000,OS04G0549600,OS02G0259600,OS07G0194100,OS01G0896200,OS03G0125000,OS01G0122000,OS12G0615400,OS01G0116900,OS07G0577500,OS09G0537600,OS08G0557400,OS01G0827500,OS06G0274500,OS05G0480000,OS10G0180800,OS08G0541400,OS10G0497…
GO:0005667	transcription factor complex	cellular_component	0.84996	11	2706	9	OS01G0612600,OS01G0866200,OS03G0279000,OS04G0578400,OS02G0537500,OS02G0132950,OS03G0657000,OS01G0152900,OS09G0553100	2	OS06G0564500,OS11G0121300
GO:0008094	DNA-dependent ATPase activity	molecular_function	0.85223	9	2706	2	OS06G0714500,OS12G0114000	7	OS12G0281600,OS09G0130800,OS03G0811100,OS06G0218500,OS04G0452400,OS11G0684100,OS03G0563300
GO:0003747	translation release factor activity	molecular_function	0.85255	1	2706	0		1	OS11G0657100
GO:0006415	translational termination	biological_process	0.85255	1	2706	0		1	OS11G0657100
GO:0008079	translation termination factor activity	molecular_function	0.85255	1	2706	0		1	OS11G0657100
GO:0022411	cellular component disassembly	biological_process	0.85255	1	2706	0		1	OS11G0657100
GO:0032984	macromolecular complex disassembly	biological_process	0.85255	1	2706	0		1	OS11G0657100
GO:0034623	cellular macromolecular complex disassembly	biological_process	0.85255	1	2706	0		1	OS11G0657100
GO:0043241	protein complex disassembly	biological_process	0.85255	1	2706	0		1	OS11G0657100
GO:0043624	cellular protein complex disassembly	biological_process	0.85255	1	2706	0		1	OS11G0657100
GO:0071845	cellular component disassembly at cellular level	biological_process	0.85255	1	2706	0		1	OS11G0657100
GO:0003950	NAD+ ADP-ribosyltransferase activity	molecular_function	0.85313	1	2706	0		1	OS05G0291700
GO:0008757	S-adenosylmethionine-dependent methyltransferase activity	molecular_function	0.85416	10	2706	2	OS03G0178000,OS01G0121100	8	OS08G0557000,OS02G0701600,OS06G0475500,OS07G0671700,OS06G0490000,OS12G0615400,OS02G0542200,OS04G0481400
GO:0061025	membrane fusion	biological_process	0.85492	1	2706	0		1	OS04G0546800
GO:0008061	chitin binding	molecular_function	0.85707	1	2706	1	OS02G0605900	0
GO:0005507	copper ion binding	molecular_function	0.85801	17	2706	3	OS09G0572700,OS03G0184100,OS08G0482700	14	OS06G0101600,OS04G0269600,OS03G0273200,OS09G0469300,OS01G0281600,OS02G0162200,OS01G0842500,OS08G0137400,OS04G0476100,OS01G0126200,OS08G0148267,OS12G0454600,OS07G0112700,OS03G0215700
GO:0009987	cellular process	biological_process	0.85805	1307	2706	646	OS10G0516500,OS01G0840700,OS07G0593400,OS06G0652000,OS02G0593700,OS05G0414200,OS10G0466700,OS02G0182700,OS03G0838100,OS09G0418000,OS12G0503200,OS02G0321900,OS09G0569800,OS01G0740650,OS06G0683100,OS08G0544900,OS02G0275200,OS01G0375200,OS02G0787300,OS08G0374800,OS07G0132500,OS04G0418500,OS08G0105000,OS03G0132800,OS09G0135700,OS01G0815100,OS05G0578500,OS10G0160000,OS10G0524400,OS12G0406200,OS05G0573…	661	OS07G0508200,OS04G0640500,OS06G0229066,OS06G0528700,OS09G0446800,OS10G0573400,OS11G0605100,OS02G0739000,OS07G0695100,OS11G0633500,OS07G0633600,OS08G0421900,OS01G0159200,OS11G0308100,OS03G0603600,OS03G0452300,OS06G0180666,OS06G0129900,OS07G0691200,OS02G0276900,OS03G0811100,OS02G0744900,OS02G0828500,OS12G0625000,OS05G0382900,OS03G0261800,OS02G0249300,OS06G0109100,OS02G0110600,OS02G0817500,OS01G0563…
GO:0006163	purine nucleotide metabolic process	biological_process	0.85837	6	2706	2	OS09G0442600,OS08G0457600	4	OS07G0661000,OS05G0161500,OS04G0559200,OS02G0750100
GO:0009507	chloroplast	cellular_component	0.85911	3	2706	0		3	OS12G0292400,OS12G0291400,OS12G0274700
GO:0009536	plastid	cellular_component	0.85911	3	2706	0		3	OS12G0291400,OS12G0274700,OS12G0292400
GO:0044430	cytoskeletal part	cellular_component	0.86059	12	2706	5	OS02G0825650,OS03G0280000,OS08G0138500,OS03G0773600,OS05G0397900	7	OS03G0381200,OS03G0587100,OS01G0887100,OS07G0543000,OS02G0269200,OS10G0512800,OS11G0648100
GO:0009847	spore germination	biological_process	0.86376	1	2706	1	OS06G0163400	0
GO:0005741	mitochondrial outer membrane	cellular_component	0.86388	4	2706	0		4	OS03G0102400,OS08G0191700,OS01G0230200,OS02G0276900
GO:0031968	organelle outer membrane	cellular_component	0.86388	4	2706	0		4	OS02G0276900,OS01G0230200,OS08G0191700,OS03G0102400
GO:0005125	cytokine activity	molecular_function	0.86433	1	2706	0		1	OS03G0323200
GO:0050877	neurological system process	biological_process	0.86501	1	2706	0		1	OS05G0215000
GO:0009636	response to toxin	biological_process	0.86515	1	2706	0		1	OS04G0585900
GO:0010035	response to inorganic substance	biological_process	0.86515	1	2706	0		1	OS04G0585900
GO:0010038	response to metal ion	biological_process	0.86515	1	2706	0		1	OS04G0585900
GO:0015097	mercury ion transmembrane transporter activity	molecular_function	0.86515	1	2706	0		1	OS04G0585900
GO:0015694	mercury ion transport	biological_process	0.86515	1	2706	0		1	OS04G0585900
GO:0046689	response to mercury ion	biological_process	0.86515	1	2706	0		1	OS04G0585900
GO:0050787	detoxification of mercury ion	biological_process	0.86515	1	2706	0		1	OS04G0585900
GO:0008509	anion transmembrane transporter activity	molecular_function	0.86552	11	2706	4	OS05G0332801,OS03G0147400,Novel01277,OS12G0438600	7	OS09G0109800,OS03G0195475,OS06G0120200,OS10G0447900,OS01G0171000,OS01G0704700,OS12G0566000
GO:0051188	cofactor biosynthetic process	biological_process	0.86636	36	2706	16	OS04G0600300,OS05G0588900,OS03G0291500,OS06G0714500,OS12G0290150,OS03G0151800,OS08G0480100,OS11G0155600,OS01G0356400,OS05G0573300,OS02G0318100,OS05G0588800,OS04G0668900,OS05G0519400,OS03G0280000,OS04G0600200	20	OS03G0811100,OS08G0266300,OS07G0517100,OS11G0438000,OS09G0130800,OS04G0610800,OS07G0160300,OS02G0555000,OS10G0573000,OS06G0229066,OS09G0327300,OS01G0683100,OS07G0434700,OS01G0958100,OS09G0446800,OS12G0539700,OS12G0137200,OS03G0563300,OS05G0107600,OS06G0218500
GO:0007218	neuropeptide signaling pathway	biological_process	0.86661	3	2706	2	OS02G0755400,OS09G0513600	1	OS08G0407600
GO:0003008	system process	biological_process	0.8691	1	2706	0		1	OS05G0215000
GO:0008150	biological_process	biological_process	0.86918	1974	2706	916	OS07G0686100,OS04G0619400,OS05G0144300,OS02G0162500,OS05G0257333,OS07G0622200,OS07G0592100,OS02G0537500,OS02G0740700,OS12G0108500,OS03G0319400,OS09G0517200,OS02G0284600,OS08G0117300,OS02G0103700,OS04G0578400,OS01G0660200,OS08G0326400,OS04G0603300,OS12G0145700,OS11G0160500,OS05G0423500,OS05G0475300,OS05G0389800,OS10G0417600,OS02G0557200,OS08G0442400,OS07G0571200,OS02G0126400,OS09G0466900,OS05G0511…	1058	OS01G0732200,OS05G0533600,OS05G0134400,OS05G0568900,OS07G0570700,OS05G0107600,OS07G0543000,OS02G0190600,OS12G0605100,OS02G0313900,OS03G0773700,OS05G0101400,OS09G0494200,OS02G0137200,OS03G0857100,OS11G0432900,OS03G0775700,OS12G0566000,OS01G0704300,OS12G0441600,OS01G0180300,OS06G0284500,OS05G0137200,OS01G0928800,OS06G0360300,OS04G0452400,OS07G0616200,OS01G0600900,OS04G0624600,OS07G0674100,OS02G0700…
GO:0004197	cysteine-type endopeptidase activity	molecular_function	0.86998	11	2706	4	OS08G0478500,OS06G0654000,OS10G0160000,OS02G0573400	7	OS02G0142100,OS02G0795000,OS04G0429200,OS09G0562700,OS05G0508300,OS04G0452400,OS04G0311400
GO:0008135	translation factor activity, nucleic acid binding	molecular_function	0.87016	24	2706	17	OS01G0280500,OS01G0356400,OS03G0178000,OS02G0788400,OS01G0558600,OS03G0226600,OS07G0614500,OS04G0627900,OS01G0794500,OS07G0195100,OS01G0375000,OS10G0467600,OS07G0662500,OS05G0498400,OS03G0191400,OS12G0503200,OS11G0414000	7	OS02G0595700,OS12G0541500,OS11G0657100,OS08G0521800,OS11G0592700,OS01G0732200,OS07G0577500
GO:0005515	protein binding	molecular_function	0.87113	60	2706	27	OS02G0580300,OS03G0710800,OS02G0739100,OS03G0717600,OS05G0572000,OS11G0585900,OS11G0197400,OS02G0107000,OS06G0712400,OS05G0585500,OS07G0655300,OS02G0161100,OS05G0165900,OS03G0820500,OS07G0508900,OS04G0529400,OS03G0226600,OS12G0117600,OS08G0446200,OS01G0186900,OS01G0908200,OS01G0767900,OS01G0297200,OS05G0163400,OS11G0546900,OS03G0243100,OS01G0194300	33	OS02G0708400,OS06G0618700,OS01G0278900,OS01G0286000,OS12G0628100,OS01G0922700,OS09G0271100,OS01G0140100,OS07G0643100,OS01G0524500,OS03G0323200,OS03G0200200,OS03G0452300,OS01G0811400,OS02G0109800,Novel00181,OS10G0209700,OS02G0795000,OS06G0474900,OS02G0477300,OS03G0775700,OS09G0511000,OS05G0533600,OS06G0361500,OS08G0546100,OS05G0345500,OS03G0356700,OS06G0126500,OS03G0381200,OS09G0524800,OS08G010360…
GO:0006313	transposition, DNA-mediated	biological_process	0.87156	2	2706	0		2	OS12G0539700,OS05G0105800
GO:0032196	transposition	biological_process	0.87156	2	2706	0		2	OS05G0105800,OS12G0539700
GO:0005635	nuclear envelope	cellular_component	0.87259	3	2706	2	OS05G0223000,OS04G0683700	1	OS01G0180300
GO:0043623	cellular protein complex assembly	biological_process	0.8729	4	2706	2	OS09G0557700,OS10G0545800	2	OS01G0180300,OS01G0805900
GO:0004719	protein-L-isoaspartate (D-aspartate) O-methyltransferase activity	molecular_function	0.87517	3	2706	0		3	OS08G0557000,OS04G0481400,OS12G0615400
GO:0008276	protein methyltransferase activity	molecular_function	0.87517	3	2706	0		3	OS12G0615400,OS04G0481400,OS08G0557000
GO:0010340	carboxyl-O-methyltransferase activity	molecular_function	0.87517	3	2706	0		3	OS04G0481400,OS12G0615400,OS08G0557000
GO:0051998	protein carboxyl O-methyltransferase activity	molecular_function	0.87517	3	2706	0		3	OS08G0557000,OS04G0481400,OS12G0615400
GO:0004295	trypsin activity	molecular_function	0.87536	1	2706	0		1	OS05G0568900
GO:0009219	pyrimidine deoxyribonucleotide metabolic process	biological_process	0.87549	4	2706	2	OS02G0778400,Novel01077	2	OS11G0684100,OS12G0601200
GO:0009394	2'-deoxyribonucleotide metabolic process	biological_process	0.87549	4	2706	2	Novel01077,OS02G0778400	2	OS11G0684100,OS12G0601200
GO:0006818	hydrogen transport	biological_process	0.87552	22	2706	8	OS05G0135800,OS08G0138500,OS10G0563200,OS10G0355800,OS03G0281000,OS01G0837000,OS03G0437600,OS12G0137500	14	OS01G0524700,OS03G0278900,OS02G0750100,OS01G0897600,OS04G0408600,OS07G0543000,OS01G0923400,OS10G0522601,OS07G0513000,OS05G0487600,OS06G0490000,OS02G0617300,OS05G0441500,OS03G0128100
GO:0005253	anion channel activity	molecular_function	0.876	3	2706	2	OS12G0438600,Novel01277	1	OS01G0704700
GO:0008308	voltage-gated anion channel activity	molecular_function	0.876	3	2706	2	Novel01277,OS12G0438600	1	OS01G0704700
GO:0000041	transition metal ion transport	biological_process	0.87669	11	2706	5	OS08G0250900,OS11G0106700,OS12G0106000,OS01G0558600,OS01G0375000	6	OS01G0732200,OS04G0585900,OS06G0489500,OS11G0592700,OS04G0129900,OS05G0430400
GO:0072521	purine-containing compound metabolic process	biological_process	0.87672	7	2706	2	OS09G0442600,OS08G0457600	5	OS04G0559200,OS07G0691200,OS07G0661000,OS05G0161500,OS02G0750100
GO:0005096	GTPase activator activity	molecular_function	0.87801	2	2706	0		2	OS06G0221200,OS07G0138100
GO:0015074	DNA integration	biological_process	0.87832	2	2706	0		2	OS02G0299200,OS09G0429600
GO:0022804	active transmembrane transporter activity	molecular_function	0.87861	48	2706	24	OS10G0345100,OS07G0604550,OS03G0241900,OS07G0666900,OS12G0405200,OS10G0516500,OS01G0837000,OS03G0432900,OS03G0203700,OS05G0332801,OS04G0404800,OS03G0281600,OS01G0504500,OS05G0120700,OS10G0563200,OS07G0191200,OS08G0517200,OS10G0418100,OS04G0373400,OS07G0604500,OS03G0114900,OS05G0197300,OS03G0281000,OS10G0206800	24	OS12G0170300,OS11G0108800,OS02G0313900,OS05G0111200,OS03G0195475,OS01G0524700,OS01G0230200,OS06G0120200,OS12G0125500,OS02G0617300,OS02G0531200,OS08G0254500,OS09G0520600,OS01G0923400,OS02G0276900,OS01G0171000,OS03G0858800,OS09G0271100,OS10G0522601,OS12G0566000,OS12G0641100,OS03G0571700,OS03G0626700,OS08G0191700
GO:0034654	nucleobase-containing compound biosynthetic process	biological_process	0.87938	15	2706	6	OS12G0290150,Novel01077,OS01G0252200,OS02G0821900,OS02G0778400,OS03G0291500	9	OS07G0616500,OS02G0750100,OS04G0623500,OS04G0559200,OS07G0661000,OS07G0691200,OS01G0951400,OS11G0684100,OS12G0601200
GO:0040029	regulation of gene expression, epigenetic	biological_process	0.87951	2	2706	1	OS05G0133900	1	OS04G0481300
GO:0046148	pigment biosynthetic process	biological_process	0.87968	15	2706	7	OS05G0588900,OS05G0519400,OS03G0280000,OS03G0151800,OS06G0714500,OS05G0588800,OS01G0356400	8	OS03G0563300,OS05G0107600,OS07G0160300,OS06G0218500,OS07G0691200,OS03G0811100,OS06G0229066,OS01G0683100
GO:0004866	endopeptidase inhibitor activity	molecular_function	0.88058	11	2706	7	OS01G0615100,OS03G0429000,OS05G0494200,OS01G0124100,OS01G0124200,OS01G0132000,OS10G0450900	4	OS01G0124000,OS01G0123900,OS03G0610800,OS04G0209300
GO:0061135	endopeptidase regulator activity	molecular_function	0.88058	11	2706	7	OS10G0450900,OS01G0132000,OS01G0124200,OS05G0494200,OS01G0124100,OS03G0429000,OS01G0615100	4	OS04G0209300,OS03G0610800,OS01G0123900,OS01G0124000
GO:0008033	tRNA processing	biological_process	0.88076	4	2706	2	OS01G0121100,OS04G0489600	2	OS06G0475500,OS07G0454400
GO:0004553	hydrolase activity, hydrolyzing O-glycosyl compounds	molecular_function	0.88089	68	2706	28	OS10G0542200,OS01G0860800,OS07G0539900,OS04G0412300,OS01G0649100,OS11G0704600,OS03G0669300,OS03G0351300,OS01G0940700,OS07G0622200,OS01G0944900,OS03G0374600,OS02G0696500,OS06G0728500,OS06G0607000,OS03G0141200,OS06G0131500,OS05G0540000,OS10G0565150,OS05G0495900,OS05G0511300,OS03G0792800,OS02G0605900,OS09G0394300,OS01G0947000,OS03G0216600,OS01G0268600,OS03G0301200	40	OS09G0494200,OS07G0249900,OS01G0508000,OS02G0200300,OS09G0487600,OS07G0480800,OS01G0930800,OS10G0492900,OS05G0539400,OS06G0247900,OS01G0897600,OS01G0287600,OS04G0497200,OS03G0736300,OS11G0683500,OS02G0781000,OS09G0533900,OS01G0715400,OS01G0663300,OS01G0134900,OS07G0420700,OS05G0393700,OS06G0675700,OS04G0164900,OS08G0237000,OS03G0255100,OS03G0833800,OS04G0513400,OS06G0696600,OS06G0697000,OS01G0746…
GO:0008565	protein transporter activity	molecular_function	0.88102	27	2706	10	OS06G0332400,OS07G0604550,OS07G0604500,OS01G0253300,OS08G0109000,OS05G0475300,OS03G0187700,OS03G0114900,OS01G0235400,OS10G0516500	17	OS05G0111200,OS02G0828500,OS09G0271100,OS03G0597200,OS01G0230200,OS02G0276900,OS02G0437800,OS09G0266000,OS11G0580800,OS08G0254500,OS08G0467400,OS06G0102600,OS08G0191700,OS11G0132000,OS01G0180300,OS02G0768200,OS07G0486000
GO:0005184	neuropeptide hormone activity	molecular_function	0.88124	1	2706	1	OS08G0446200	0
GO:0043933	macromolecular complex subunit organization	biological_process	0.88147	10	2706	4	OS10G0545800,OS09G0557700,OS03G0302200,OS05G0539700	6	OS01G0180300,OS01G0805900,OS08G0428800,OS11G0657100,OS06G0130800,OS05G0127200
GO:0006367	transcription initiation from RNA polymerase II promoter	biological_process	0.88178	8	2706	4	OS12G0162500,OS02G0132950,OS03G0657000,OS02G0803300	4	OS12G0176700,OS11G0202300,OS11G0121300,OS06G0564500
GO:0048583	regulation of response to stimulus	biological_process	0.88201	1	2706	1	OS12G0137500	0
GO:0004748	ribonucleoside-diphosphate reductase activity	molecular_function	0.88298	1	2706	1	OS02G0259100	0
GO:0016725	oxidoreductase activity, acting on CH or CH2 groups	molecular_function	0.88298	1	2706	1	OS02G0259100	0
GO:0016728	oxidoreductase activity, acting on CH or CH2 groups, disulfide as acceptor	molecular_function	0.88298	1	2706	1	OS02G0259100	0
GO:0005126	cytokine receptor binding	molecular_function	0.8832	4	2706	0		4	OS01G0286000,OS02G0477300,OS03G0323200,OS01G0524500
GO:0004175	endopeptidase activity	molecular_function	0.88411	28	2706	8	OS01G0778800,OS06G0654000,OS02G0573400,OS09G0533400,OS02G0740700,OS08G0478500,OS01G0179500,OS10G0160000	20	OS01G0732200,OS04G0639300,OS02G0142100,OS06G0294000,OS08G0345400,OS06G0229000,OS01G0662700,OS06G0229066,OS10G0397800,OS04G0311400,OS04G0452400,OS08G0230200,OS04G0429200,OS02G0795000,OS01G0921100,OS02G0754300,OS05G0508300,OS04G0576800,OS01G0142100,OS09G0562700
GO:0003724	RNA helicase activity	molecular_function	0.8842	26	2706	17	OS03G0802500,OS01G0297200,OS06G0714500,OS05G0588800,OS01G0609300,OS12G0471100,OS05G0519400,OS04G0514600,OS12G0515600,OS03G0151800,OS07G0192000,OS03G0142800,OS10G0118900,OS10G0355800,OS02G0826500,OS02G0526400,OS05G0588900	9	Novel00041,OS09G0130800,OS01G0683100,OS03G0423850,OS04G0206200,OS11G0605100,OS07G0160300,OS12G0601200,OS02G0555000
GO:0001539	ciliary or flagellar motility	biological_process	0.88552	2	2706	1	OS03G0798600	1	OS08G0403300
GO:0048870	cell motility	biological_process	0.88552	2	2706	1	OS03G0798600	1	OS08G0403300
GO:0051674	localization of cell	biological_process	0.88552	2	2706	1	OS03G0798600	1	OS08G0403300
GO:0016591	DNA-directed RNA polymerase II, holoenzyme	cellular_component	0.88591	6	2706	5	OS01G0866200,OS03G0657000,OS03G0279000,OS01G0152900,OS09G0553100	1	OS11G0121300
GO:0005654	nucleoplasm	cellular_component	0.88674	11	2706	9	OS01G0152900,OS09G0553100,OS02G0537500,OS02G0132950,OS03G0657000,OS04G0578400,OS03G0279000,OS01G0612600,OS01G0866200	2	OS11G0121300,OS06G0564500
GO:0031981	nuclear lumen	cellular_component	0.88674	11	2706	9	OS03G0279000,OS01G0612600,OS01G0866200,OS04G0578400,OS02G0132950,OS02G0537500,OS03G0657000,OS01G0152900,OS09G0553100	2	OS06G0564500,OS11G0121300
GO:0044451	nucleoplasm part	cellular_component	0.88674	11	2706	9	OS04G0578400,OS03G0279000,OS01G0612600,OS01G0866200,OS01G0152900,OS09G0553100,OS02G0132950,OS02G0537500,OS03G0657000	2	OS11G0121300,OS06G0564500
GO:0016798	hydrolase activity, acting on glycosyl bonds	molecular_function	0.88745	69	2706	28	OS05G0540000,OS06G0131500,OS03G0141200,OS06G0607000,OS06G0728500,OS03G0374600,OS02G0696500,OS07G0622200,OS01G0944900,OS01G0940700,OS03G0351300,OS03G0669300,OS11G0704600,OS04G0412300,OS01G0649100,OS07G0539900,OS10G0542200,OS01G0860800,OS01G0268600,OS03G0301200,OS03G0216600,OS01G0947000,OS09G0394300,OS02G0605900,OS03G0792800,OS05G0511300,OS05G0495900,OS10G0565150	41	OS01G0663300,OS01G0134900,OS01G0715400,OS07G0420700,OS09G0533900,OS02G0781000,OS04G0497200,OS11G0683500,OS03G0736300,OS01G0287600,OS01G0897600,OS05G0539400,OS06G0247900,OS10G0492900,OS01G0930800,OS07G0480800,OS09G0487600,OS02G0200300,OS09G0494200,OS07G0249900,OS01G0508000,OS07G0168600,OS04G0474900,OS07G0510200,OS09G0469400,OS01G0952600,OS08G0489300,OS05G0443400,OS07G0543100,OS03G0828500,OS01G0173…
GO:0006869	lipid transport	biological_process	0.88888	2	2706	0		2	OS08G0483600,OS03G0278900
GO:0010876	lipid localization	biological_process	0.88888	2	2706	0		2	OS08G0483600,OS03G0278900
GO:0005727	extrachromosomal circular DNA	cellular_component	0.89101	1	2706	0		1	OS04G0684500
GO:0046821	extrachromosomal DNA	cellular_component	0.89101	1	2706	0		1	OS04G0684500
GO:0019031	viral envelope	cellular_component	0.89124	9	2706	3	OS10G0464100,OS03G0182800,OS05G0468900	6	OS02G0326200,OS03G0811100,OS03G0629900,OS03G0425000,OS09G0271100,OS08G0215300
GO:0009434	microtubule-based flagellum	cellular_component	0.89161	4	2706	2	OS09G0346400,OS08G0138500	2	OS02G0750100,OS07G0543000
GO:0003725	double-stranded RNA binding	molecular_function	0.89256	2	2706	1	OS11G0109900	1	OS09G0508500
GO:0006606	protein import into nucleus	biological_process	0.89327	4	2706	1	OS01G0253300	3	OS02G0828500,OS01G0180300,OS09G0266000
GO:0017038	protein import	biological_process	0.89327	4	2706	1	OS01G0253300	3	OS02G0828500,OS01G0180300,OS09G0266000
GO:0033365	protein localization to organelle	biological_process	0.89327	4	2706	1	OS01G0253300	3	OS09G0266000,OS01G0180300,OS02G0828500
GO:0034504	protein localization to nucleus	biological_process	0.89327	4	2706	1	OS01G0253300	3	OS09G0266000,OS01G0180300,OS02G0828500
GO:0051170	nuclear import	biological_process	0.89327	4	2706	1	OS01G0253300	3	OS02G0828500,OS01G0180300,OS09G0266000
GO:0009148	pyrimidine nucleoside triphosphate biosynthetic process	biological_process	0.89407	4	2706	2	Novel01077,OS02G0778400	2	OS11G0684100,OS12G0601200
GO:0015627	type II protein secretion system complex	cellular_component	0.89544	1	2706	0		1	OS11G0132000
GO:0015628	protein secretion by the type II secretion system	biological_process	0.89544	1	2706	0		1	OS11G0132000
GO:0071806	protein transmembrane transport	biological_process	0.89544	1	2706	0		1	OS11G0132000
GO:0004826	phenylalanine-tRNA ligase activity	molecular_function	0.89584	1	2706	0		1	OS12G0533700
GO:0006432	phenylalanyl-tRNA aminoacylation	biological_process	0.89584	1	2706	0		1	OS12G0533700
GO:0005381	iron ion transmembrane transporter activity	molecular_function	0.89931	7	2706	2	OS01G0558600,OS01G0375000	5	OS11G0592700,OS01G0732200,OS04G0129900,OS07G0517100,OS05G0430400
GO:0008324	cation transmembrane transporter activity	molecular_function	0.89961	72	2706	34	OS04G0404800,OS04G0607500,OS03G0685600,OS05G0457000,OS01G0930400,OS03G0241900,OS01G0375000,OS04G0504800,OS06G0602500,OS08G0206400,OS01G0900800,OS01G0957000,OS07G0669700,OS03G0432900,OS07G0666900,OS03G0684400,OS01G0831250,OS01G0558600,OS03G0787000,OS03G0636600,OS03G0574900,OS04G0607450,OS04G0603300,OS01G0664100,OS11G0516000,OS03G0838100,OS05G0197300,OS01G0869200,OS03G0337500,OS04G0401700,OS01G0915…	38	OS09G0520600,OS11G0592700,OS06G0626050,OS01G0923400,OS02G0175000,OS07G0164900,OS05G0173500,OS05G0557700,OS02G0531200,OS02G0799300,OS01G0524700,OS03G0170500,OS03G0215700,OS08G0246400,OS03G0255100,OS02G0301100,OS08G0467400,OS12G0641100,OS05G0430400,OS10G0522601,OS04G0501500,OS08G0374200,OS07G0517100,OS09G0271100,OS09G0431600,OS06G0489500,OS05G0103300,OS01G0732200,OS04G0585900,OS07G0102100,OS02G0617…
GO:0004970	ionotropic glutamate receptor activity	molecular_function	0.90038	3	2706	2	OS09G0431200,OS02G0787600	1	OS07G0522600
GO:0005230	extracellular ligand-gated ion channel activity	molecular_function	0.90038	3	2706	2	OS09G0431200,OS02G0787600	1	OS07G0522600
GO:0005231	excitatory extracellular ligand-gated ion channel activity	molecular_function	0.90038	3	2706	2	OS09G0431200,OS02G0787600	1	OS07G0522600
GO:0005234	extracellular-glutamate-gated ion channel activity	molecular_function	0.90038	3	2706	2	OS02G0787600,OS09G0431200	1	OS07G0522600
GO:0008066	glutamate receptor activity	molecular_function	0.90038	3	2706	2	OS02G0787600,OS09G0431200	1	OS07G0522600
GO:0015630	microtubule cytoskeleton	cellular_component	0.90084	8	2706	3	OS08G0138500,OS05G0397900,OS03G0773600	5	OS07G0543000,OS02G0269200,OS03G0587100,OS11G0648100,OS10G0512800
GO:0004867	serine-type endopeptidase inhibitor activity	molecular_function	0.90165	7	2706	4	OS01G0132000,OS01G0124200,OS01G0124100,OS01G0615100	3	OS03G0610800,OS01G0123900,OS01G0124000
GO:0006512	ubiquitin cycle	biological_process	0.90312	7	2706	5	OS10G0574750,OS02G0833300,OS06G0193000,OS10G0574700,OS04G0667800	2	OS04G0684800,OS05G0557700
GO:0006122	mitochondrial electron transport, ubiquinol to cytochrome c	biological_process	0.90426	1	2706	0		1	OS08G0246400
GO:0008964	phosphoenolpyruvate carboxylase activity	molecular_function	0.90501	1	2706	1	OS08G0366000	0
GO:0000279	M phase	biological_process	0.9059	1	2706	1	OS09G0438400	0
GO:0022403	cell cycle phase	biological_process	0.9059	1	2706	1	OS09G0438400	0
GO:0005783	endoplasmic reticulum	cellular_component	0.90625	5	2706	3	OS08G0282400,OS07G0483500,OS04G0683800	2	OS08G0280600,OS12G0187500
GO:0003678	DNA helicase activity	molecular_function	0.90677	4	2706	1	OS12G0114000	3	OS09G0130800,OS04G0219600,OS04G0452400
GO:0004659	prenyltransferase activity	molecular_function	0.90751	2	2706	1	OS06G0714500	1	OS01G0684200
GO:0009262	deoxyribonucleotide metabolic process	biological_process	0.90791	4	2706	2	Novel01077,OS02G0778400	2	OS11G0684100,OS12G0601200
GO:0030076	light-harvesting complex	cellular_component	0.90946	2	2706	2	OS01G0253300,OS10G0147900	0
GO:0042651	thylakoid membrane	cellular_component	0.90946	2	2706	2	OS10G0147900,OS01G0253300	0
GO:0044446	intracellular organelle part	cellular_component	0.90991	82	2706	47	OS04G0578400,OS02G0318100,OS05G0561600,OS07G0604550,OS08G0138500,OS05G0420600,OS01G0329400,OS02G0537500,OS04G0668900,OS01G0866200,OS10G0516500,OS01G0121100,OS05G0397900,OS02G0718900,OS07G0604500,OS03G0267700,OS05G0585900,OS03G0238800,OS09G0553100,OS05G0566400,OS02G0132950,OS03G0657000,OS05G0475300,Novel01161,OS03G0114900,OS09G0454600,OS06G0332400,OS08G0478700,OS01G0748900,OS03G0280000,OS04G060020…	35	OS01G0230200,OS11G0121300,OS03G0235400,OS04G0630400,OS01G0887100,OS12G0274700,OS07G0454400,OS07G0543000,OS12G0292400,OS02G0269200,OS01G0870500,OS02G0276900,OS03G0102400,OS06G0564500,OS02G0225000,OS01G0978000,OS03G0821250,OS11G0648100,OS01G0180300,OS06G0130800,OS03G0587100,OS12G0476200,OS05G0111200,OS09G0508900,OS05G0171300,OS03G0381200,OS10G0397800,OS07G0212200,OS02G0814400,OS12G0291400,OS08G0428…
GO:0006754	ATP biosynthetic process	biological_process	0.91171	1	2706	0		1	OS02G0750100
GO:0046034	ATP metabolic process	biological_process	0.91171	1	2706	0		1	OS02G0750100
GO:0022891	substrate-specific transmembrane transporter activity	molecular_function	0.91173	122	2706	59	OS04G0607500,OS03G0685600,OS05G0457000,OS04G0404800,OS05G0332801,OS01G0837000,OS03G0241900,OS09G0484900,OS01G0930400,OS04G0504800,OS06G0602500,OS07G0557100,OS03G0187700,OS03G0147400,OS03G0281000,OS01G0375000,OS07G0669700,OS01G0900800,OS01G0957000,OS08G0206400,OS10G0418100,OS12G0438600,OS10G0516500,OS07G0666900,OS12G0405200,OS09G0431200,OS03G0319300,OS03G0203700,OS03G0432900,OS10G0376200,OS03G0787…	63	OS07G0164900,OS05G0557700,OS05G0173500,OS02G0531200,OS02G0175000,OS06G0120200,OS01G0696000,OS11G0592700,OS06G0626050,OS01G0923400,OS01G0678500,OS09G0520600,OS02G0301100,OS03G0255100,OS08G0246400,OS01G0524700,OS03G0170500,OS03G0215700,OS09G0109800,OS02G0799300,OS05G0111200,OS10G0522601,OS04G0501500,OS12G0118400,OS08G0191700,OS08G0467400,OS12G0641100,OS05G0430400,OS06G0489500,OS01G0171000,OS08G0374…
GO:0015093	ferrous iron transmembrane transporter activity	molecular_function	0.91173	6	2706	2	OS01G0558600,OS01G0375000	4	OS01G0732200,OS11G0592700,OS04G0129900,OS05G0430400
GO:0015684	ferrous iron transport	biological_process	0.91173	6	2706	2	OS01G0558600,OS01G0375000	4	OS04G0129900,OS05G0430400,OS11G0592700,OS01G0732200
GO:0006913	nucleocytoplasmic transport	biological_process	0.91247	4	2706	1	OS01G0253300	3	OS02G0828500,OS01G0180300,OS09G0266000
GO:0051169	nuclear transport	biological_process	0.91247	4	2706	1	OS01G0253300	3	OS09G0266000,OS01G0180300,OS02G0828500
GO:0044248	cellular catabolic process	biological_process	0.9148	25	2706	17	OS10G0518300,OS05G0470900,OS08G0366000,OS10G0550900,OS10G0160000,OS01G0534800,OS09G0493500,OS08G0478500,OS03G0356414,OS04G0486950,OS06G0103300,OS02G0573400,OS03G0151800,OS04G0652700,OS03G0648400,OS02G0194100,OS06G0654000	8	OS02G0781000,OS01G0122000,OS02G0169800,OS04G0429200,OS02G0795000,OS04G0452400,OS10G0516100,OS02G0142100
GO:0034660	ncRNA metabolic process	biological_process	0.91498	21	2706	5	OS03G0807000,OS01G0121100,OS11G0703400,OS03G0178000,OS04G0489600	16	OS07G0454400,OS10G0363300,OS07G0543000,OS08G0557000,OS01G0120300,OS04G0481400,OS12G0615400,OS06G0490000,OS07G0508200,OS07G0671700,OS11G0648100,OS10G0509000,OS11G0610900,OS06G0475500,OS10G0504600,OS12G0533700
GO:0031974	membrane-enclosed lumen	cellular_component	0.91525	12	2706	9	OS04G0578400,OS01G0612600,OS01G0866200,OS03G0279000,OS01G0152900,OS09G0553100,OS02G0537500,OS02G0132950,OS03G0657000	3	OS11G0121300,OS06G0564500,OS11G0139900
GO:0043233	organelle lumen	cellular_component	0.91525	12	2706	9	OS04G0578400,OS03G0279000,OS01G0866200,OS01G0612600,OS01G0152900,OS09G0553100,OS03G0657000,OS02G0132950,OS02G0537500	3	OS11G0121300,OS11G0139900,OS06G0564500
GO:0070013	intracellular organelle lumen	cellular_component	0.91525	12	2706	9	OS01G0612600,OS01G0866200,OS03G0279000,OS04G0578400,OS02G0537500,OS02G0132950,OS03G0657000,OS09G0553100,OS01G0152900	3	OS06G0564500,OS11G0139900,OS11G0121300
GO:0006352	transcription initiation, DNA-dependent	biological_process	0.9154	14	2706	9	OS03G0657000,OS02G0132950,OS12G0162500,OS01G0152900,OS09G0553100,OS01G0866200,OS03G0279000,OS05G0588900,OS02G0803300	5	OS12G0176700,OS03G0271100,OS06G0564500,OS11G0202300,OS11G0121300
GO:0006366	transcription from RNA polymerase II promoter	biological_process	0.91561	8	2706	4	OS12G0162500,OS02G0132950,OS03G0657000,OS02G0803300	4	OS12G0176700,OS11G0121300,OS11G0202300,OS06G0564500
GO:0022836	gated channel activity	molecular_function	0.9166	10	2706	7	OS01G0900800,OS03G0838100,OS02G0787600,OS12G0438600,Novel01277,OS09G0431200,OS11G0516000	3	OS07G0522600,OS04G0501500,OS01G0704700
GO:0003925	small monomeric GTPase activity	molecular_function	0.917	12	2706	8	OS07G0223400,OS03G0191400,OS01G0558600,OS02G0699300,OS01G0813400,OS07G0195100,OS07G0223100,OS01G0375000	4	OS01G0732200,OS06G0234200,OS01G0265100,OS11G0592700
GO:0051716	cellular response to stimulus	biological_process	0.91882	122	2706	62	OS02G0161000,OS01G0228400,OS03G0224200,OS01G0292200,OS04G0529400,OS01G0740650,OS05G0514200,OS01G0191700,OS01G0813400,OS09G0418000,OS04G0527400,OS07G0223400,OS02G0787600,OS01G0558600,OS06G0343100,OS03G0319400,OS06G0652000,OS03G0205400,OS05G0305900,OS03G0203700,OS11G0157600,OS06G0258900,OS12G0137500,OS07G0678600,OS06G0111400,OS01G0186200,OS01G0957000,OS02G0820900,OS03G0317000,OS12G0114000,OS01G0783…	60	OS12G0576900,OS05G0387200,OS08G0407600,OS01G0723800,OS02G0323000,OS03G0811100,OS01G0952500,OS04G0441800,OS01G0212100,OS11G0308100,OS05G0388400,OS02G0828100,OS05G0127200,OS09G0130800,OS01G0265100,OS01G0702000,OS05G0137200,OS08G0357000,OS12G0281600,OS11G0207800,OS10G0530400,OS10G0556900,OS12G0101800,OS07G0695100,OS02G0739000,OS03G0719800,OS03G0563300,OS12G0539700,OS06G0218500,OS05G0107600,OS12G0292…
GO:0015276	ligand-gated ion channel activity	molecular_function	0.91893	3	2706	2	OS09G0431200,OS02G0787600	1	OS07G0522600
GO:0022834	ligand-gated channel activity	molecular_function	0.91893	3	2706	2	OS09G0431200,OS02G0787600	1	OS07G0522600
GO:0009147	pyrimidine nucleoside triphosphate metabolic process	biological_process	0.91927	4	2706	2	Novel01077,OS02G0778400	2	OS12G0601200,OS11G0684100
GO:0009150	purine ribonucleotide metabolic process	biological_process	0.91934	3	2706	0		3	OS04G0559200,OS07G0661000,OS02G0750100
GO:0009152	purine ribonucleotide biosynthetic process	biological_process	0.91934	3	2706	0		3	OS02G0750100,OS07G0661000,OS04G0559200
GO:0022892	substrate-specific transporter activity	molecular_function	0.92071	141	2706	67	OS07G0669650,OS03G0184100,OS10G0563200,OS07G0191200,OS08G0517200,OS04G0401700,OS03G0114900,OS04G0603300,OS05G0197300,OS05G0475300,OS03G0574900,OS04G0607450,OS01G0558600,OS03G0636600,OS06G0596300,OS12G0405200,OS12G0438600,OS10G0376200,OS03G0203700,OS03G0319300,OS03G0432900,OS08G0206400,OS06G0143400,OS01G0253300,OS01G0375000,OS03G0281000,OS07G0557100,OS03G0187700,OS01G0930400,OS04G0607500,OS03G0685…	74	OS01G0180300,OS02G0768200,OS04G0118700,Novel00253,OS12G0566000,OS02G0196000,OS11G0132000,OS12G0170300,OS02G0313900,OS08G0205200,OS03G0295500,OS03G0597200,OS01G0230200,OS01G0732200,OS07G0102100,OS08G0254500,OS01G0171000,OS06G0489500,OS09G0431600,OS08G0374200,OS07G0517100,OS12G0641100,OS08G0467400,OS12G0118400,OS08G0191700,OS03G0255100,OS05G0111200,OS09G0109800,OS03G0170500,OS06G0120200,OS01G069600…
GO:0008234	cysteine-type peptidase activity	molecular_function	0.92098	12	2706	5	OS08G0478500,OS06G0654000,OS10G0160000,OS02G0573400,OS02G0759400	7	OS04G0429200,OS02G0795000,OS02G0142100,OS09G0562700,OS05G0508300,OS04G0452400,OS04G0311400
GO:0016741	transferase activity, transferring one-carbon groups	molecular_function	0.92115	31	2706	8	OS01G0874900,OS01G0169900,OS03G0178000,OS02G0742000,OS04G0489600,OS08G0492400,OS01G0121100,OS12G0405200	23	OS06G0475500,OS04G0196200,OS04G0481300,OS07G0464200,OS01G0851600,OS04G0623800,OS05G0521300,OS02G0542200,OS02G0701600,OS02G0489500,OS03G0708400,OS08G0248800,OS08G0557000,OS04G0537800,OS12G0615400,OS06G0490000,OS05G0406150,OS12G0441600,OS06G0360600,OS04G0481400,OS07G0671700,OS08G0157500,OS04G0118700
GO:0044422	organelle part	cellular_component	0.92116	84	2706	48	Novel01161,OS03G0114900,OS05G0475300,OS05G0566400,OS09G0553100,OS03G0657000,OS02G0132950,OS02G0718900,OS05G0585900,OS03G0267700,OS07G0604500,OS03G0238800,OS10G0516500,OS01G0121100,OS05G0397900,OS01G0866200,OS04G0668900,OS01G0329400,OS02G0537500,OS02G0318100,OS04G0578400,OS05G0561600,OS07G0604550,OS08G0138500,OS05G0420600,OS01G0225000,OS04G0508800,OS09G0497000,OS02G0825650,OS02G0767500,OS04G068370…	36	OS01G0978000,OS02G0225000,OS01G0180300,OS03G0821250,OS11G0648100,OS03G0102400,OS06G0564500,OS08G0403300,OS01G0870500,OS02G0276900,OS02G0269200,OS12G0292400,OS01G0887100,OS07G0454400,OS12G0274700,OS07G0543000,OS04G0630400,OS11G0121300,OS01G0230200,OS03G0235400,OS10G0512800,OS08G0191700,OS03G0109300,OS11G0139900,OS02G0814400,OS12G0291400,OS08G0428800,OS07G0212200,OS10G0397800,OS03G0381200,OS05G0171…
GO:0006461	protein complex assembly	biological_process	0.92262	5	2706	3	OS10G0545800,OS03G0302200,OS09G0557700	2	OS01G0805900,OS01G0180300
GO:0070271	protein complex biogenesis	biological_process	0.92262	5	2706	3	OS03G0302200,OS09G0557700,OS10G0545800	2	OS01G0180300,OS01G0805900
GO:0004518	nuclease activity	molecular_function	0.9241	52	2706	26	OS12G0611200,OS12G0515600,OS03G0151800,OS08G0434100,OS04G0652700,OS02G0523500,OS05G0542200,OS11G0585900,OS03G0566800,OS07G0511900,OS03G0205400,Novel00676,OS08G0416100,OS05G0519400,OS11G0210201,OS09G0520700,OS06G0258900,OS05G0144300,OS02G0146600,OS03G0320600,OS01G0121100,OS07G0508000,OS02G0526400,OS01G0777300,OS03G0314100,OS10G0539600	26	OS06G0332800,OS05G0565200,OS01G0702000,OS08G0357000,OS09G0130800,OS05G0587200,OS09G0560800,OS01G0897300,OS04G0610500,OS07G0669100,OS01G0897200,OS12G0539700,OS02G0481900,OS09G0537700,OS04G0330200,OS08G0537900,OS07G0454400,Novel00041,OS03G0101700,OS02G0104700,OS03G0828500,OS12G0255200,OS08G0175600,OS02G0739000,OS11G0708600,OS10G0131800
GO:0004386	helicase activity	molecular_function	0.92444	52	2706	32	OS04G0629300,OS02G0526400,OS07G0508000,OS01G0779400,OS06G0343100,OS10G0118900,OS03G0314100,OS12G0471100,OS08G0416100,OS03G0805200,OS05G0519400,OS04G0514600,OS09G0520700,OS01G0297200,OS05G0588800,OS02G0146600,OS05G0144300,OS05G0588900,OS12G0114000,OS03G0142800,OS03G0566800,OS10G0355800,OS05G0389800,OS02G0826500,OS12G0611200,OS12G0515600,OS03G0151800,OS11G0155600,OS07G0192000,OS03G0802500,OS06G0714…	20	OS12G0601200,OS04G0209300,OS02G0555000,OS02G0739000,OS11G0708600,OS04G0219600,OS12G0605100,OS12G0539700,OS11G0605100,OS03G0101700,OS01G0695700,Novel00041,OS01G0683100,OS03G0423850,OS01G0212100,OS04G0206200,OS04G0452400,OS07G0160300,OS05G0137200,OS09G0130800
GO:0015075	ion transmembrane transporter activity	molecular_function	0.92526	102	2706	50	OS03G0432900,OS03G0203700,OS12G0438600,OS12G0405200,OS07G0666900,OS09G0431200,OS03G0684400,OS03G0636600,OS03G0787000,OS01G0558600,OS01G0831250,OS04G0607450,OS03G0574900,Novel01277,OS05G0197300,OS02G0787600,OS01G0869200,OS03G0838100,OS01G0664100,OS04G0603300,OS11G0516000,OS04G0401700,OS03G0337500,OS08G0517200,OS07G0191200,OS10G0563200,OS01G0329800,OS05G0120700,OS01G0915000,OS03G0281600,OS07G066965…	52	OS07G0102100,OS01G0732200,OS05G0103300,OS04G0585900,OS02G0617300,OS05G0428700,OS03G0195475,OS04G0129900,OS03G0295500,OS02G0313900,OS11G0108800,OS12G0170300,OS03G0102400,OS02G0196000,OS12G0566000,OS06G0108900,OS01G0704700,OS07G0522600,OS10G0447900,OS06G0625900,OS11G0592700,OS01G0923400,OS06G0626050,OS01G0678500,OS09G0520600,OS05G0557700,OS05G0173500,OS02G0531200,OS07G0164900,OS02G0175000,OS06G0120…
GO:0004009	ATP-binding cassette (ABC) transporter activity	molecular_function	0.92579	56	2706	31	OS01G0609300,OS01G0695800,OS08G0384500,OS06G0714500,OS12G0515600,OS03G0151800,OS11G0155600,OS07G0192000,OS03G0142800,OS03G0316900,OS10G0355800,OS02G0826500,OS01G0575000,OS01G0725800,OS05G0588900,OS08G0170100,OS01G0297200,OS05G0588800,OS03G0280000,OS05G0519400,OS02G0749300,OS04G0514600,OS12G0471100,OS03G0314100,OS01G0356400,OS06G0343100,OS05G0414200,OS01G0609900,OS02G0526400,OS07G0522500,OS07G0508…	25	OS02G0318450,OS12G0281600,OS05G0137200,OS05G0240200,OS07G0160300,OS01G0212100,OS02G0323000,OS01G0723800,OS05G0365300,OS10G0432200,OS07G0486000,OS08G0167000,OS03G0628800,OS01G0958100,OS06G0229066,OS01G0695700,OS05G0107600,OS11G0592700,OS12G0539700,OS03G0563300,OS11G0605100,OS01G0359400,OS10G0131800,OS12G0601200,OS04G0209300
GO:0005249	voltage-gated potassium channel activity	molecular_function	0.92658	1	2706	0		1	OS04G0501500
GO:0022843	voltage-gated cation channel activity	molecular_function	0.92658	1	2706	0		1	OS04G0501500
GO:0016459	myosin complex	cellular_component	0.92783	1	2706	0		1	OS01G0887100
GO:0006855	drug transmembrane transport	biological_process	0.92943	8	2706	4	OS01G0504500,OS10G0345100,OS10G0206800,OS04G0373400	4	OS12G0125500,OS03G0858800,OS03G0571700,OS03G0626700
GO:0015238	drug transmembrane transporter activity	molecular_function	0.92943	8	2706	4	OS01G0504500,OS10G0206800,OS10G0345100,OS04G0373400	4	OS12G0125500,OS03G0858800,OS03G0571700,OS03G0626700
GO:0015893	drug transport	biological_process	0.92943	8	2706	4	OS10G0345100,OS04G0373400,OS10G0206800,OS01G0504500	4	OS03G0571700,OS03G0626700,OS12G0125500,OS03G0858800
GO:0042493	response to drug	biological_process	0.92943	8	2706	4	OS01G0504500,OS10G0345100,OS10G0206800,OS04G0373400	4	OS03G0858800,OS12G0125500,OS03G0626700,OS03G0571700
GO:0002376	immune system process	biological_process	0.93083	6	2706	2	OS05G0563050,OS01G0575000	4	OS01G0286000,OS02G0477300,OS03G0323200,OS01G0524500
GO:0006955	immune response	biological_process	0.93083	6	2706	2	OS01G0575000,OS05G0563050	4	OS03G0323200,OS01G0524500,OS02G0477300,OS01G0286000
GO:0008408	3'-5' exonuclease activity	molecular_function	0.93096	4	2706	2	OS11G0210201,OS03G0320600	2	OS08G0175600,OS09G0560800
GO:0004161	dimethylallyltranstransferase activity	molecular_function	0.93258	1	2706	1	OS06G0714500	0
GO:0016730	oxidoreductase activity, acting on iron-sulfur proteins as donors	molecular_function	0.93336	1	2706	0		1	OS10G0560000
GO:0009259	ribonucleotide metabolic process	biological_process	0.93432	3	2706	0		3	OS07G0661000,OS04G0559200,OS02G0750100
GO:0009260	ribonucleotide biosynthetic process	biological_process	0.93432	3	2706	0		3	OS04G0559200,OS07G0661000,OS02G0750100
GO:0006928	cellular component movement	biological_process	0.93704	2	2706	1	OS03G0798600	1	OS08G0403300
GO:0072509	divalent inorganic cation transmembrane transporter activity	molecular_function	0.93752	7	2706	2	OS01G0375000,OS01G0558600	5	OS05G0430400,OS04G0129900,OS11G0592700,OS01G0732200,OS04G0585900
GO:0030414	peptidase inhibitor activity	molecular_function	0.93779	11	2706	7	OS05G0494200,OS03G0429000,OS01G0124100,OS01G0615100,OS10G0450900,OS01G0132000,OS01G0124200	4	OS03G0610800,OS01G0123900,OS01G0124000,OS04G0209300
GO:0061134	peptidase regulator activity	molecular_function	0.93779	11	2706	7	OS05G0494200,OS03G0429000,OS01G0124100,OS01G0615100,OS10G0450900,OS01G0132000,OS01G0124200	4	OS03G0610800,OS01G0123900,OS01G0124000,OS04G0209300
GO:0003682	chromatin binding	molecular_function	0.93924	2	2706	1	Novel01161	1	OS03G0109300
GO:0050896	response to stimulus	biological_process	0.93933	236	2706	117	OS01G0864500,OS06G0140800,OS03G0224200,OS01G0292200,OS02G0161000,OS10G0450900,OS09G0418000,OS07G0223400,OS02G0787600,OS01G0740650,OS05G0514200,OS09G0569800,OS01G0191700,OS07G0563800,OS04G0556300,OS12G0117600,OS05G0563050,OS06G0652000,OS02G0638900,OS07G0508000,OS04G0430600,OS03G0843300,OS01G0327400,OS11G0157600,OS04G0688500,OS08G0416100,OS03G0205400,OS05G0305900,OS01G0504500,OS01G0615100,OS01G0905…	119	OS01G0723800,OS03G0811100,OS11G0635500,OS04G0441800,OS12G0159600,OS12G0576900,OS11G0183800,OS01G0702000,OS08G0357000,OS12G0281600,OS11G0207800,OS06G0119900,OS10G0530400,OS01G0212100,OS11G0308100,OS05G0388400,OS02G0828100,OS11G0454300,OS02G0115700,OS02G0236600,OS03G0719800,OS02G0739000,OS07G0110900,OS10G0556900,OS06G0204400,OS07G0695100,OS12G0292900,OS04G0685400,OS06G0229066,OS04G0585900,OS03G0721…
GO:0043170	macromolecule metabolic process	biological_process	0.93969	969	2706	496	OS01G0689900,OS02G0759400,OS08G0416000,OS01G0203000,OS05G0582800,OS01G0280500,OS02G0489400,OS02G0137500,OS08G0441100,OS08G0374600,OS09G0493500,Novel00676,OS02G0669100,OS02G0806700,OS02G0656500,OS01G0794500,OS03G0756000,OS02G0814700,OS02G0674800,OS01G0313300,OS03G0413100,OS02G0191300,OS08G0232700,OS08G0357300,OS02G0769800,OS05G0582600,OS02G0603600,OS07G0622000,OS02G0204400,OS05G0545400,OS01G035640…	473	OS02G0206100,OS11G0143300,OS08G0467400,OS08G0176900,OS01G0306900,OS03G0219900,OS06G0233800,OS07G0495000,OS02G0142100,OS01G0388500,OS01G0140100,OS03G0577500,OS05G0268500,OS01G0115600,OS05G0125200,OS10G0504600,OS01G0633200,OS09G0298100,OS11G0610900,Novel00335,OS03G0352200,OS01G0878300,OS09G0511000,OS02G0531200,OS08G0292000,OS11G0602900,OS12G0139400,OS07G0616500,OS07G0628700,OS06G0564500,OS05G012720…
GO:0005875	microtubule associated complex	cellular_component	0.9407	6	2706	2	OS03G0773600,OS05G0397900	4	OS10G0512800,OS03G0587100,OS02G0269200,OS11G0648100
GO:0017111	nucleoside-triphosphatase activity	molecular_function	0.94084	89	2706	47	OS12G0114000,OS10G0418100,OS05G0588900,OS03G0566800,OS03G0773600,OS12G0515600,OS03G0151800,OS11G0155600,OS07G0192000,OS09G0533400,OS01G0609300,OS06G0714500,OS04G0508800,OS04G0629300,OS02G0526400,OS01G0779400,OS03G0314100,OS05G0519400,OS03G0805200,OS04G0514600,OS12G0471100,OS02G0146600,OS09G0520700,OS03G0142800,OS05G0120700,OS10G0563200,OS07G0191200,OS10G0355800,OS02G0826500,OS05G0389800,OS08G0517…	42	OS06G0335500,OS04G0206200,OS10G0512800,OS10G0522601,OS01G0524700,OS03G0587100,OS12G0601200,OS04G0209300,OS11G0708600,OS04G0219600,OS11G0684100,OS01G0923400,OS03G0409100,OS01G0683100,OS01G0695700,OS02G0269200,OS03G0811100,OS04G0452400,OS07G0160300,OS03G0423850,OS01G0212100,OS11G0105750,OS08G0403300,OS12G0281600,OS11G0219000,OS05G0137200,OS09G0130800,OS11G0648100,OS02G0555000,OS04G0129900,OS02G0313…
[truncated: 171 more rows]
