# Supplementary material for: Comprehensive Evaluation and Analysis of the Mechanism of Cold Tolerance Based on the Transcriptome of Weedy Rice Seedlings
Source: Rice (N Y). 2020 Feb 13;13:12. doi: 10.1186/s12284-019-0363-1 (PMC7018935; doi:10.1186/s12284-019-0363-1)
Supplement: Supplementary file 8 — Additional file 8: Table S8. GO enriched terms related to the selected evaluation index. [file 12284_2019_363_MOESM8_ESM.xlsx]

## Sheet: Sheet1
Table S8 the Go-terms related to the selected evaluation index.
GO_accession	Description	Term_type	pValue	DEGs	Up-DEG	Down-DEG
GO:0019740	nitrogen utilization	biological_process	2.9527e-06	33	10	23
GO:0006808	regulation of nitrogen utilization	biological_process	2.9527e-06	33	10	23
GO:0009765	photosynthesis, light harvesting	biological_process	1.1032e-10	18	0	18
GO:0019684	photosynthesis, light reaction	biological_process	1.1032e-10	18	0	18
GO:0015979	photosynthesis	biological_process	0.0045665	43	11	32
GO:0016491	oxidoreductase activity	molecular_function	2.0662e-05	266	111	155
GO:0016614	oxidoreductase activity	molecular_function	0.0017165	79	29	50
GO:0016616	oxidoreductase activity	molecular_function	0.0015858	77	28	49
GO:0016667	oxidoreductase activity	molecular_function	0.015176	27	11	16
GO:0006950	response to stress	biological_process	0.74411	132	66	66
GO:0009415	response to water	biological_process	0.0099506	24	8	16
GO:0009269	response to desiccation	biological_process	0.0023303	18	5	13
GO:0009414	response to water deprivation	biological_process	0.0023303	18	5	13
