# Supplementary material for: Comprehensive Evaluation and Analysis of the Mechanism of Cold Tolerance Based on the Transcriptome of Weedy Rice Seedlings
Source: Rice (N Y). 2020 Feb 13;13:12. doi: 10.1186/s12284-019-0363-1 (PMC7018935; doi:10.1186/s12284-019-0363-1)
Supplement: Supplementary file 9 — Additional file 9: Table S9. Pathway enrichment for upregulated-DEGs in WR157T and WR157CK according to KEGG analysis. [file 12284_2019_363_MOESM9_ESM.xlsx]

## Sheet: all
Table S9 Pathway enrichment for upregulated-DEGs in WR157T and WR157CK according to KEGG analysis.
#Term	Database	ID	Input number	Background number	P-Value	Corrected P-Value	Input	KEGG_ID/KO	Entrez_ID	Hyperlink
Photosynthesis - antenna proteins	KEGG PATHWAY	osa00196	13	15	0.000745531	0.0887182	OS09G0346500|OS03G0592500|OS04G0457000|OS09G0296800|OS02G0197600|OS06G0320500|OS07G0558400|OS11G0242800|OS07G0562700|OS02G0764500|OS01G0600900|OS07G0577600|OS09G0439500	osa:4346803|osa:4333359|osa:4336028|osa:4346649|osa:4328623|osa:4340892|osa:4343583|osa:4350176|osa:4343604|osa:4330828|osa:4324599|osa:4343709|osa:4347166|	4346803|4333359|4336028|4346649|4328623|4340892|4343583|4350176|4343604|4330828|4324599|4343709|4347166|	http://www.genome.jp/kegg-bin/show_pathway?osa00196/osa:4333359%09red/osa:4350176%09red/osa:4324599%09red/osa:4330828%09red/osa:4336028%09red/osa:4340892%09red/osa:4343709%09red/osa:4346803%09red/osa:4347166%09red/osa:4328623%09red/osa:4343604%09red/osa:4346649%09red/osa:4343583%09red
alpha-Linolenic acid metabolism	KEGG PATHWAY	osa00592	18	37	0.00916445	0.29242	OS12G0559200|OS11G0210300|OS03G0438100|OS08G0508800|OS02G0194700|OS05G0304600|OS03G0179900|OS11G0210500|OS01G0348600|Novel01272|OS12G0448900|OS06G0347100|OS08G0509100|OS04G0447100|OS01G0159400|OS05G0163700|OS03G0225900|OS02G0274100	osa:4352505|osa:4350053|osa:4333201|osa:4345993|osa:4328603|osa:4338358|osa:4331824|osa:4350054|osa:4326503|osa:4329684|osa:4352160|osa:4340976|osa:4345994|osa:4331824|osa:4324062|osa:4337904|osa:4332121|osa:4328997|	4352505|4350053|4333201|4345993|4328603|4338358|4331824|4350054|4326503|4329684|4352160|4340976|4345994|4331824|4324062|4337904|4332121|4328997|	http://www.genome.jp/kegg-bin/show_pathway?osa00592/osa:4329684%09red/osa:4328603%09red/osa:4350053%09red/osa:4324062%09red/osa:4331824%09red/osa:4328997%09red/osa:4345993%09red/osa:4345994%09red/osa:4332121%09red/osa:4337904%09red/osa:4340976%09red/osa:4338358%09red/osa:4326503%09red/osa:4333201%09red/osa:4352160%09red/osa:4352505%09red/osa:4350054%09red
Alanine, aspartate and glutamate metabolism	KEGG PATHWAY	osa00250	19	41	0.0110462	0.29242	OS03G0794500|OS03G0171900|OS04G0543900|OS04G0659100|OS02G0134400|OS04G0614600|OS08G0205900|OS10G0390500|OS02G0735200|OS03G0720300|OS08G0248800|OS02G0173900|OS06G0548000|OS03G0175600|OS02G0708100|OS12G0131100|OS03G0236200|OS01G0873200|OS03G0291500	osa:4334405|osa:4331779|osa:4330164|osa:4337272|osa:4328220|osa:4336983|osa:4344928|osa:4348524|osa:4330649|osa:4333932|osa:4345071|osa:9267109|osa:4341252|osa:4331798|osa:4330474|osa:4351413|osa:4332184|osa:4338879|osa:4340706|	4334405|4331779|4330164|4337272|4328220|4336983|4344928|4348524|4330649|4333932|4345071|9267109|4341252|4331798|4330474|4351413|4332184|4338879|4340706|	http://www.genome.jp/kegg-bin/show_pathway?osa00250/osa:4348524%09red/osa:4336983%09red/osa:4340706%09red/osa:4331798%09red/osa:4345071%09red/osa:4330164%09red/osa:4337272%09red/osa:4328220%09red/osa:4341252%09red/osa:4351413%09red/osa:9267109%09red/osa:4331779%09red/osa:4334405%09red/osa:4332184%09red/osa:4344928%09red/osa:4330649%09red/osa:4338879%09red/osa:4330474%09red/osa:4333932%09red
Plant-pathogen interaction	KEGG PATHWAY	osa04626	41	115	0.0119341	0.29242	OS11G0140600|OS06G0191300|OS05G0474800|OS03G0319300|OS02G0126400|OS08G0526400|OS09G0482100|OS05G0343400|OS03G0743500|OS04G0492800|OS01G0826400|OS05G0135800|OS03G0128700|OS03G0703400|OS01G0810300|Novel00487|OS01G0604500|OS04G0514600|OS07G0568600|OS08G0499300|OS08G0558100|OS02G0104700|OS01G0135700|OS11G0537375|OS02G0787300|OS05G0585500|OS09G0511000|OS04G0647800|OS01G0622600|OS04G0584600|OS01G094930…	osa:4349736|osa:4340367|osa:4339092|osa:4344344|osa:4328155|osa:4346097|osa:4347402|osa:4338474|osa:4334072|osa:4336258|osa:4327518|osa:4337734|osa:4331490|osa:4333845|osa:4327351|osa:4333845|osa:4324100|osa:4325862|osa:4343644|osa:4345940|osa:4346304|osa:4328006|osa:4325693|osa:4326027|osa:4330957|osa:4339751|osa:4346173|osa:4337206|osa:4339751|osa:4336783|osa:4325760|osa:4351450|osa:4346575|osa…	4349736|4340367|4339092|4344344|4328155|4346097|4347402|4338474|4334072|4336258|4327518|4337734|4331490|4333845|4327351|4333845|4324100|4325862|4343644|4345940|4346304|4328006|4325693|4326027|4330957|4339751|4346173|4337206|4339751|4336783|4325760|4351450|4346575|4332731|4349249|4326180|4324023|4329463|4325693|4338633|4325408|	http://www.genome.jp/kegg-bin/show_pathway?osa04626/osa:4324100%09red/osa:4346097%09red/osa:4346173%09red/osa:4343644%09red/osa:4339092%09red/osa:4327351%09red/osa:4336783%09red/osa:4331490%09red/osa:4324023%09red/osa:4325693%09red/osa:4347402%09red/osa:4338474%09red/osa:4328155%09red/osa:4337734%09red/osa:4329463%09red/osa:4330957%09red/osa:4349736%09red/osa:4325862%09red/osa:4327518%09red/osa:4…
Biosynthesis of secondary metabolites	KEGG PATHWAY	osa01110	211	775	0.0139963	0.29242	OS04G0610800|OS03G0189400|OS11G0600900|OS04G0269600|OS07G0677100|OS11G0210600|OS03G0760200|OS09G0553200|OS03G0720300|OS02G0467600|OS06G0678200|OS01G0682500|OS01G0508000|OS06G0681600|OS02G0626400|OS09G0509200|OS05G0580000|OS02G0101500|OS05G0574600|OS10G0516100|OS01G0276100|OS08G0154300|OS02G0205500|OS12G0128700|OS04G0389800|OS03G0367150|OS03G0197000|OS09G0539100|OS06G0142900|OS04G0688100|OS10G0496…	osa:4336951|osa:4331893|osa:4350861|osa:4335335|osa:4344277|osa:4350055|osa:4334183|osa:4347800|osa:4333932|osa:4329329|osa:4341844|osa:4324401|osa:4324050|osa:4341861|osa:4330036|osa:4347531|osa:4339718|osa:4327981|osa:4339684|osa:4349114|osa:4324442|osa:4344683|osa:4328676|osa:4351401|osa:4329450|osa:4348304|osa:4331944|osa:4347717|osa:4340090|osa:4337482|osa:4349004|osa:4335756|osa:4337818|osa…	4336951|4331893|4350861|4335335|4344277|4350055|4334183|4347800|4333932|4329329|4341844|4324401|4324050|4341861|4330036|4347531|4339718|4327981|4339684|4349114|4324442|4344683|4328676|4351401|4329450|4348304|4331944|4347717|4340090|4337482|4349004|4335756|4337818|4330709|4328006|4334316|4332275|4336153|4329959|4334349|4330482|4348152|4339133|4329518|4347074|4325375|4350636|4330380|4348304|4339885…	http://www.genome.jp/kegg-bin/show_pathway?osa01110/osa:4326901%09red/osa:4326948%09red/osa:4341861%09red/osa:4337732%09red/osa:4329959%09red/osa:4346656%09red/osa:4344683%09red/osa:4326980%09red/osa:4330034%09red/osa:4330036%09red/osa:4329224%09red/osa:9270250%09red/osa:4343908%09red/osa:4345415%09red/osa:4336306%09red/osa:4336146%09red/osa:4336413%09red/osa:4348230%09red/osa:4324773%09red/osa:4…
Biosynthesis of amino acids	KEGG PATHWAY	osa01230	66	208	0.0147439	0.29242	OS01G0191700|OS01G0323600|OS05G0549700|OS04G0463500|OS03G0431200|OS02G0436400|OS06G0136600|OS02G0735200|OS12G0169600|OS03G0850400|OS12G0145700|OS06G0564500|OS01G0276100|OS01G0874900|OS10G0167300|OS03G0286200|OS04G0659100|OS06G0608700|OS03G0133900|OS08G0154300|OS07G0622200|OS03G0264400|OS07G0585600|OS09G0440300|OS04G0266900|OS04G0389800|OS01G0720700|OS06G0708832|OS11G0142500|OS01G0927900|OS09G0539…	osa:4327301|osa:4337733|osa:4339521|osa:4336076|osa:4333177|osa:4329224|osa:4340042|osa:4330649|osa:4349897|osa:4334794|osa:4351493|osa:4341321|osa:4324442|osa:4324773|osa:4348176|osa:4332477|osa:4337272|osa:4341496|osa:4331528|osa:4344683|osa:4343946|osa:4332341|osa:4333177|osa:4347172|osa:4335330|osa:4329450|osa:4324655|osa:4342026|osa:4351460|osa:4326958|osa:4347717|osa:4349782|osa:4342571|osa…	4327301|4337733|4339521|4336076|4333177|4329224|4340042|4330649|4349897|4334794|4351493|4341321|4324442|4324773|4348176|4332477|4337272|4341496|4331528|4344683|4343946|4332341|4333177|4347172|4335330|4329450|4324655|4342026|4351460|4326958|4347717|4349782|4342571|4324282|4335756|4336169|4350964|4334316|4347875|4339583|4340026|4348524|4334145|4337230|4330482|4335430|4339133|4325163|4328598|4342543…	http://www.genome.jp/kegg-bin/show_pathway?osa01230/osa:4324773%09red/osa:4344545%09red/osa:4335430%09red/osa:4324282%09red/osa:4331528%09red/osa:4339133%09red/osa:4333014%09red/osa:4339677%09red/osa:4342571%09red/osa:4330649%09red/osa:4335330%09red/osa:4344683%09red/osa:4324655%09red/osa:4337272%09red/osa:4337230%09red/osa:4334145%09red/osa:4339583%09red/osa:4328598%09red/osa:4342026%09red/osa:4…
Phenylalanine, tyrosine and tryptophan biosynthesis	KEGG PATHWAY	osa00400	18	42	0.0231191	0.393024	OS07G0182100|OS03G0718000|OS04G0406600|OS03G0389601|OS06G0133900|OS04G0463500|OS03G0286200|OS06G0708832|OS07G0622200|OS08G0135900|OS02G0302700|OS02G0709200|OS02G0749300|OS01G0375200|OS06G0548000|OS09G0565700|OS03G0264400|OS09G0539100	osa:4342571|osa:4333918|osa:4335756|osa:4333014|osa:4340026|osa:4336076|osa:4332477|osa:4342026|osa:4343946|osa:4344612|osa:4329101|osa:4330482|osa:4330732|osa:4325444|osa:4341252|osa:4347875|osa:4332341|osa:4347717|	4342571|4333918|4335756|4333014|4340026|4336076|4332477|4342026|4343946|4344612|4329101|4330482|4330732|4325444|4341252|4347875|4332341|4347717|	http://www.genome.jp/kegg-bin/show_pathway?osa00400/osa:4342571%09red/osa:4344612%09red/osa:4333014%09red/osa:4329101%09red/osa:4341252%09red/osa:4325444%09red/osa:4333918%09red/osa:4347875%09red/osa:4342026%09red/osa:4332477%09red/osa:4343946%09red/osa:4330482%09red/osa:4332341%09red/osa:4336076%09red/osa:4330732%09red/osa:4347717%09red/osa:4340026%09red/osa:4335756%09red
Plant hormone signal transduction	KEGG PATHWAY	osa04075	57	184	0.0310906	0.462473	OS09G0325700|OS01G0194300|OS03G0297600|OS09G0490200|OS03G0180900|OS09G0401300|OS05G0521300|OS05G0230700|OS03G0390200|OS02G0557200|OS02G0255500|OS01G0846300|OS10G0542800|OS10G0392400|OS04G0617050|OS10G0391400|OS02G0769100|OS02G0236200|OS01G0882200|OS07G0592600|OS12G0139400|OS05G0537400|OS07G0685700|OS10G0573400|OS09G0439200|OS08G0508700|OS03G0181100|OS03G0402800|OS06G0211200|OS06G0605900|OS01G0231…	osa:4346736|osa:4327315|osa:4332548|osa:4347439|osa:4331833|osa:4347000|osa:4326166|osa:4325890|osa:4333017|osa:4329672|osa:4328916|osa:4327465|osa:4331518|osa:4348533|osa:9267097|osa:4348531|osa:4330855|osa:4328830|osa:4340708|osa:4343785|osa:4351462|osa:4339454|osa:4344331|osa:4349472|osa:4347164|osa:4345992|osa:4331834|osa:4333065|osa:4340462|osa:4328647|osa:4325890|osa:4339797|osa:4349090|osa…	4346736|4327315|4332548|4347439|4331833|4347000|4326166|4325890|4333017|4329672|4328916|4327465|4331518|4348533|9267097|4348531|4330855|4328830|4340708|4343785|4351462|4339454|4344331|4349472|4347164|4345992|4331834|4333065|4340462|4328647|4325890|4339797|4349090|4349747|4352844|4338764|4330132|4331518|4337971|4332697|4343719|4332111|4344334|4343944|4342573|4331832|4325503|4341432|4325747|4340939…	http://www.genome.jp/kegg-bin/show_pathway?osa04075/osa:4339454%09red/osa:4328916%09red/osa:4331834%09red/osa:4331832%09red/osa:4331833%09red/osa:4348531%09red/osa:4327315%09red/osa:4345992%09red/osa:4333017%09red/osa:4339797%09red/osa:4326166%09red/osa:4331174%09red/osa:4347164%09red/osa:4342573%09red/osa:4343785%09red/osa:4348533%09red/osa:4341432%09red/osa:4325747%09red/osa:4330855%09red/osa:4…
Glycine, serine and threonine metabolism	KEGG PATHWAY	osa00260	21	55	0.0364844	0.482405	OS07G0182100|OS03G0171900|OS01G0682500|OS04G0650800|OS10G0516100|OS04G0269600|OS11G0629500|OS11G0150100|OS08G0135900|OS01G0927900|OS04G0476100|OS01G0874900|OS09G0440300|OS01G0328700|OS03G0850400|OS04G0623800|OS05G0549700|OS02G0101500|OS08G0424500|OS05G0482700|OS02G0678300	osa:4342571|osa:4331779|osa:4324401|osa:4337230|osa:4349114|osa:4335335|osa:4350964|osa:4349782|osa:4344612|osa:4326958|osa:4336153|osa:4324773|osa:4347172|osa:4326980|osa:4334794|osa:4337051|osa:4339521|osa:4327981|osa:4345606|osa:4339133|osa:4336725|	4342571|4331779|4324401|4337230|4349114|4335335|4350964|4349782|4344612|4326958|4336153|4324773|4347172|4326980|4334794|4337051|4339521|4327981|4345606|4339133|4336725|	http://www.genome.jp/kegg-bin/show_pathway?osa00260/osa:4324773%09red/osa:4334794%09red/osa:4344612%09red/osa:4337230%09red/osa:4347172%09red/osa:4324401%09red/osa:4339521%09red/osa:4350964%09red/osa:4339133%09red/osa:4349782%09red/osa:4335335%09red/osa:4337051%09red/osa:4331779%09red/osa:4349114%09red/osa:4345606%09red/osa:4336725%09red/osa:4342571%09red/osa:4327981%09red/osa:4326958%09red/osa:4…
Photosynthesis	KEGG PATHWAY	osa00195	27	79	0.0516505	0.532561	OS10G0355800|OS12G0420400|OS03G0333400|OS07G0141400|OS07G0513000|OS03G0685000|OS07G0148900|OS06G0101600|OS12G0189400|OS08G0560900|OS07G0105600|OS03G0784700|OS07G0435300|OS03G0659200|OS02G0750100|OS01G0869800|OS08G0200300|OS03G0778100|OS01G0773700|OS03G0278900|OS07G0544800|OS10G0460900|OS09G0481200|OS01G0501800|OS04G0414700|OS05G0560000|OS08G0347500	osa:3131462|osa:4352085|osa:4332745|osa:4342370|osa:4343366|osa:4333746|osa:4342404|osa:4339833|osa:4351694|osa:4346326|osa:4342192|osa:4334338|osa:4343070|osa:4333624|osa:4330737|osa:4324933|osa:4344899|osa:4334300|osa:4327150|osa:4332431|osa:4343515|osa:4348816|osa:4347395|osa:4324479|osa:4335799|osa:4339593|osa:4348816|	3131462|4352085|4332745|4342370|4343366|4333746|4342404|4339833|4351694|4346326|4342192|4334338|4343070|4333624|4330737|4324933|4344899|4334300|4327150|4332431|4343515|4348816|4347395|4324479|4335799|4339593|4348816|	http://www.genome.jp/kegg-bin/show_pathway?osa00195/osa:4324479%09red/osa:4343070%09red/osa:4332745%09red/osa:4332431%09red/osa:4342370%09red/osa:4334300%09red/osa:4348816%09red/osa:4333624%09red/osa:4335799%09red/osa:4333746%09red/osa:4344899%09red/osa:4324933%09red/osa:4342192%09red/osa:4343515%09red/osa:4343366%09red/osa:3131462%09red/osa:4339833%09red/osa:4351694%09red/osa:4327150%09red/osa:4…
Glyoxylate and dicarboxylate metabolism	KEGG PATHWAY	osa00630	21	58	0.0534313	0.532561	OS01G0874900|OS01G0682500|OS04G0486950|OS10G0516100|OS01G0649100|OS04G0623600|OS04G0659100|OS04G0623500|OS02G0115700|OS02G0735200|OS03G0136900|OS01G0764900|OS07G0616500|OS06G0486800|OS08G0198700|OS02G0101500|OS07G0630800|OS12G0291400|OS12G0274700|OS02G0194100|OS12G0292400	osa:4324773|osa:4324401|osa:9268154|osa:4349114|osa:4326249|osa:4337048|osa:4337272|osa:4337048|osa:4328073|osa:4330649|osa:4331547|osa:4326894|osa:4343908|osa:4341069|osa:4334349|osa:4327981|osa:4343993|osa:4352016|osa:4351966|osa:4328598|osa:4351966|	4324773|4324401|9268154|4349114|4326249|4337048|4337272|4337048|4328073|4330649|4331547|4326894|4343908|4341069|4334349|4327981|4343993|4352016|4351966|4328598|4351966|	http://www.genome.jp/kegg-bin/show_pathway?osa00630/osa:4326894%09red/osa:4337048%09red/osa:4343993%09red/osa:4327981%09red/osa:4352016%09red/osa:4331547%09red/osa:4324773%09red/osa:4328598%09red/osa:4324401%09red/osa:4334349%09red/osa:4328073%09red/osa:4326249%09red/osa:4349114%09red/osa:4343908%09red/osa:4337272%09red/osa:4330649%09red/osa:4351966%09red/osa:9268154%09red/osa:4341069%09red
Metabolic pathways	KEGG PATHWAY	osa01100	387	1544	0.0537036	0.532561	OS03G0829000|OS04G0457500|OS07G0677100|OS07G0529600|OS06G0678200|OS08G0366000|OS04G0389800|OS09G0539100|OS02G0678300|OS12G0576900|OS08G0246400|OS02G0104700|OS03G0253100|OS03G0778100|OS08G0198700|OS03G0333400|OS10G0159800|OS02G0690800|OS10G0320100|OS06G0547400|OS09G0346500|OS01G0888500|OS03G0225900|OS10G0355800|OS07G0170100|OS06G0712300|OS06G0136600|OS04G0498600|OS10G0524400|OS12G0189400|OS07G0200…	osa:4334655|osa:4324526|osa:4344277|osa:4343443|osa:4341844|osa:4345387|osa:4329450|osa:4347717|osa:4336725|osa:4352615|osa:4345059|osa:4328006|osa:4332275|osa:4334300|osa:4334349|osa:4332745|osa:4348152|osa:4330380|osa:4348304|osa:4341249|osa:4346803|osa:4324899|osa:4332121|osa:3131462|osa:4342508|osa:4342043|osa:4340042|osa:4336294|osa:4349161|osa:4351694|osa:4342663|osa:4324554|osa:4343045|osa…	4334655|4324526|4344277|4343443|4341844|4345387|4329450|4347717|4336725|4352615|4345059|4328006|4332275|4334300|4334349|4332745|4348152|4330380|4348304|4341249|4346803|4324899|4332121|3131462|4342508|4342043|4340042|4336294|4349161|4351694|4342663|4324554|4343045|4343070|4344231|4327558|4350176|4342678|4330910|4352146|4338879|4328168|4346299|4336959|4327150|4326948|4329733|4324773|4345994|4336327…	http://www.genome.jp/kegg-bin/show_pathway?osa01100/osa:4330221%09red/osa:4326901%09red/osa:4324479%09red/osa:4325416%09red/osa:4352505%09red/osa:4339844%09red/osa:4330649%09red/osa:4334073%09red/osa:4344612%09red/osa:4330451%09red/osa:4345212%09red/osa:4332532%09red/osa:4326970%09red/osa:4347717%09red/osa:4332431%09red/osa:9268279%09red/osa:4336951%09red/osa:4336959%09red/osa:4350861%09red/osa:4…
Carbon fixation in photosynthetic organisms	KEGG PATHWAY	osa00710	26	77	0.0609058	0.557522	OS10G0390500|OS12G0169600|OS04G0234600|OS03G0129300|OS08G0366000|OS06G0608700|OS10G0204300|OS04G0266900|OS12G0291400|OS04G0459500|OS12G0292400|OS01G0649100|OS01G0188400|OS03G0781400|OS03G0754200|OS12G0274700|OS03G0267300|OS07G0176900|OS04G0306400|OS08G0120600|OS03G0255500|OS06G0548000|OS05G0496200|OS07G0630800|OS02G0698000|OS08G0562100	osa:4348524|osa:4349897|osa:4335227|osa:4331495|osa:4345387|osa:4341496|osa:4348268|osa:4335330|osa:4352016|osa:4336044|osa:4351966|osa:4326249|osa:4326769|osa:4334316|osa:4334145|osa:4351966|osa:4332364|osa:4342543|osa:4335430|osa:4344545|osa:4332293|osa:4341252|osa:4341792|osa:4343993|osa:4330413|osa:4346332|	4348524|4349897|4335227|4331495|4345387|4341496|4348268|4335330|4352016|4336044|4351966|4326249|4326769|4334316|4334145|4351966|4332364|4342543|4335430|4344545|4332293|4341252|4341792|4343993|4330413|4346332|	http://www.genome.jp/kegg-bin/show_pathway?osa00710/osa:4344545%09red/osa:4335430%09red/osa:4341496%09red/osa:4348268%09red/osa:4335330%09red/osa:4352016%09red/osa:4334145%09red/osa:4346332%09red/osa:4332293%09red/osa:4336044%09red/osa:4348524%09red/osa:4332364%09red/osa:4330413%09red/osa:4331495%09red/osa:4342543%09red/osa:4335227%09red/osa:4343993%09red/osa:4326249%09red/osa:4341252%09red/osa:4…
2-Oxocarboxylic acid metabolism	KEGG PATHWAY	osa01210	17	46	0.0680726	0.578617	OS01G0652600|OS04G0479200|OS03G0850400|OS01G0276100|OS03G0431200|OS05G0558400|OS10G0390500|OS07G0585600|OS03G0136900|OS05G0573700|OS04G0389800|OS06G0548000|OS11G0142500|OS01G0654500|OS02G0690800|OS02G0194100|OS01G0927900	osa:4325375|osa:4336169|osa:4334794|osa:4324442|osa:4333177|osa:4339583|osa:4348524|osa:4333177|osa:4331547|osa:4339677|osa:4329450|osa:4341252|osa:4351460|osa:4324176|osa:4330380|osa:4328598|osa:4326958|	4325375|4336169|4334794|4324442|4333177|4339583|4348524|4333177|4331547|4339677|4329450|4341252|4351460|4324176|4330380|4328598|4326958|	http://www.genome.jp/kegg-bin/show_pathway?osa01210/osa:4348524%09red/osa:4325375%09red/osa:4324442%09red/osa:4339583%09red/osa:4341252%09red/osa:4328598%09red/osa:4339677%09red/osa:4331547%09red/osa:4330380%09red/osa:4329450%09red/osa:4333177%09red/osa:4324176%09red/osa:4336169%09red/osa:4334794%09red/osa:4351460%09red/osa:4326958%09red
Tyrosine metabolism	KEGG PATHWAY	osa00350	14	37	0.0816962	0.623499	OS03G0189400|OS03G0829000|OS02G0168100|OS04G0269600|OS11G0210300|OS11G0210600|OS02G0302700|OS04G0476100|OS06G0103300|OS02G0709200|OS06G0548000|OS11G0210500|OS10G0159800|OS01G0770200	osa:4331893|osa:4334655|osa:4328425|osa:4335335|osa:4350053|osa:4350055|osa:4329101|osa:4336153|osa:4339844|osa:4330482|osa:4341252|osa:4350054|osa:4348152|osa:4325604|	4331893|4334655|4328425|4335335|4350053|4350055|4329101|4336153|4339844|4330482|4341252|4350054|4348152|4325604|	http://www.genome.jp/kegg-bin/show_pathway?osa00350/osa:4334655%09red/osa:4350053%09red/osa:4325604%09red/osa:4350054%09red/osa:4331893%09red/osa:4329101%09red/osa:4341252%09red/osa:4339844%09red/osa:4335335%09red/osa:4330482%09red/osa:4348152%09red/osa:4350055%09red/osa:4328425%09red/osa:4336153%09red
Nitrogen metabolism	KEGG PATHWAY	osa00910	11	27	0.0838318	0.623499	OS03G0794500|OS04G0543900|OS04G0659100|OS02G0770800|OS09G0464033|OS02G0533300|OS01G0764900|OS02G0735200|OS04G0412500|OS08G0468100|OS02G0635000	osa:4334405|osa:4330164|osa:4337272|osa:4330867|osa:4347305|osa:4329556|osa:4326894|osa:4330649|osa:4329556|osa:4345795|osa:4330076|	4334405|4330164|4337272|4330867|4347305|4329556|4326894|4330649|4329556|4345795|4330076|	http://www.genome.jp/kegg-bin/show_pathway?osa00910/osa:4326894%09red/osa:4337272%09red/osa:4330164%09red/osa:4345795%09red/osa:4334405%09red/osa:4330076%09red/osa:4330867%09red/osa:4329556%09red/osa:4347305%09red/osa:4330649%09red
Flavonoid biosynthesis	KEGG PATHWAY	osa00941	8	18	0.0970249	0.665974	OS11G0530600|OS03G0367101|OS10G0320100|OS03G0367150|OS02G0611800|OS02G0467600|OS03G0819600|OS04G0500700	osa:4350636|osa:4348304|osa:4348304|osa:4348304|osa:4329959|osa:4329329|osa:4334588|osa:4336306|	4350636|4348304|4348304|4348304|4329959|4329329|4334588|4336306|	http://www.genome.jp/kegg-bin/show_pathway?osa00941/osa:4336306%09red/osa:4348304%09red/osa:4334588%09red/osa:4329329%09red/osa:4329959%09red/osa:4350636%09red
Linoleic acid metabolism	KEGG PATHWAY	osa00591	7	15	0.100736	0.665974	OS12G0559200|OS08G0508800|OS02G0194700|OS05G0304600|OS03G0179900|OS04G0447100|OS08G0509100	osa:4352505|osa:4345993|osa:4328603|osa:4338358|osa:4331824|osa:4331824|osa:4345994|	4352505|4345993|4328603|4338358|4331824|4331824|4345994|	http://www.genome.jp/kegg-bin/show_pathway?osa00591/osa:4331824%09red/osa:4352505%09red/osa:4345993%09red/osa:4345994%09red/osa:4328603%09red/osa:4338358%09red
Carbon metabolism	KEGG PATHWAY	osa01200	62	225	0.11728	0.709894	OS03G0189400|OS01G0191700|OS12G0145700|OS01G0742500|OS11G0150100|OS06G0136600|OS01G0764900|OS09G0529100|OS12G0169600|OS07G0188800|OS04G0234600|OS04G0404800|OS03G0129300|OS08G0366000|OS09G0509200|OS06G0564500|OS01G0276100|OS10G0167300|OS06G0608700|OS03G0133900|OS08G0154300|OS01G0720700|OS10G0204300|OS04G0266900|OS04G0623800|OS09G0446800|OS03G0267300|OS08G0120600|OS01G0939700|OS12G0292400|OS02G0525…	osa:4331893|osa:4327301|osa:4351493|osa:4326547|osa:4349782|osa:4340042|osa:4326894|osa:4347654|osa:4349897|osa:4342610|osa:4335227|osa:4329518|osa:4331495|osa:4345387|osa:4347531|osa:4341321|osa:4324442|osa:4348176|osa:4341496|osa:4331528|osa:4344683|osa:4324655|osa:4348268|osa:4335330|osa:4337051|osa:4347204|osa:4332364|osa:4344545|osa:4326513|osa:4351966|osa:4329518|osa:9268154|osa:4336169|osa…	4331893|4327301|4351493|4326547|4349782|4340042|4326894|4347654|4349897|4342610|4335227|4329518|4331495|4345387|4347531|4341321|4324442|4348176|4341496|4331528|4344683|4324655|4348268|4335330|4337051|4347204|4332364|4344545|4326513|4351966|4329518|9268154|4336169|4326249|4350964|4326769|4334316|4348524|4334145|4352839|4337230|4339133|4351966|4352016|4328598|4342543|4328168|4335430|4336044|4326980…	http://www.genome.jp/kegg-bin/show_pathway?osa01200/osa:4324773%09red/osa:4344545%09red/osa:4335430%09red/osa:4331528%09red/osa:4349897%09red/osa:4348268%09red/osa:4350964%09red/osa:4352839%09red/osa:4335330%09red/osa:4344683%09red/osa:4326980%09red/osa:4341069%09red/osa:4326513%09red/osa:4337230%09red/osa:4331893%09red/osa:4334145%09red/osa:4346332%09red/osa:4328598%09red/osa:4332293%09red/osa:4…
Taurine and hypotaurine metabolism	KEGG PATHWAY	osa00430	7	16	0.122517	0.709894	OS04G0457500|OS03G0720300|OS12G0623600|OS03G0654700|OS09G0316000|OS03G0236200|OS01G0151500	osa:4324526|osa:4333932|osa:4352829|osa:4333605|osa:4335026|osa:4332184|osa:4324525|	4324526|4333932|4352829|4333605|4335026|4332184|4324525|	http://www.genome.jp/kegg-bin/show_pathway?osa00430/osa:4352829%09red/osa:4335026%09red/osa:4332184%09red/osa:4324526%09red/osa:4333605%09red/osa:4324525%09red/osa:4333932%09red
Phosphatidylinositol signaling system	KEGG PATHWAY	osa04070	15	44	0.125275	0.709894	OS02G0822500|OS12G0576900|OS03G0743500|OS05G0127200|OS03G0319300|OS08G0307400|OS06G0259000|OS02G0523800|OS01G0810300|OS03G0230500|OS10G0103800|OS02G0169900|OS02G0123600|OS08G0104700|OS03G0701800	osa:4331188|osa:4352615|osa:4334072|osa:4337686|osa:4344344|osa:4345232|osa:4345628|osa:4329509|osa:4327351|osa:4332146|osa:4347947|osa:4328439|osa:4328140|osa:4344440|osa:4333833|	4331188|4352615|4334072|4337686|4344344|4345232|4345628|4329509|4327351|4332146|4347947|4328439|4328140|4344440|4333833|	http://www.genome.jp/kegg-bin/show_pathway?osa04070/osa:4328140%09red/osa:4334072%09red/osa:4344344%09red/osa:4332146%09red/osa:4329509%09red/osa:4327351%09red/osa:4347947%09red/osa:4331188%09red/osa:4333833%09red/osa:4337686%09red/osa:4352615%09red/osa:4345232%09red/osa:4345628%09red/osa:4344440%09red/osa:4328439%09red
Ribosome	KEGG PATHWAY	osa03010	89	343	0.167524	0.816128	OS02G0815000|OS02G0814700|OS01G0924000|OS05G0388500|OS11G0220800|OS09G0485900|OS10G0465800|OS02G0229000|OS02G0822600|OS12G0167900|OS08G0558800|OS05G0346300|OS02G0489400|OS05G0477300|OS03G0815400|OS02G0137200|OS06G0172600|OS03G0141000|OS06G0647100|OS03G0807800|OS01G0679700|OS03G0219900|OS12G0406200|OS03G0265400|OS09G0258600|OS02G0591700|OS09G0507800|OS08G0117300|OS02G0103700|OS12G0567700|OS03G0315…	osa:9267955|osa:4348846|osa:4327257|osa:4338667|osa:4350098|osa:4347422|osa:4348839|osa:4328797|osa:4331189|osa:4351604|osa:9266191|osa:4338485|osa:4329381|osa:4327570|osa:4334555|osa:4328236|osa:4340273|osa:9266412|osa:4341664|osa:4334512|osa:4339573|osa:4332089|osa:4352048|osa:4332348|osa:4346540|osa:4329831|osa:4347522|osa:4344524|osa:4327999|osa:4352560|osa:4332652|osa:4344696|osa:4333308|osa…	9267955|4348846|4327257|4338667|4350098|4347422|4348839|4328797|4331189|4351604|9266191|4338485|4329381|4327570|4334555|4328236|4340273|9266412|4341664|4334512|4339573|4332089|4352048|4332348|4346540|4329831|4347522|4344524|4327999|4352560|4332652|4344696|4333308|4334438|4328392|4333083|4330763|4330425|4335547|4334749|4348846|4334651|4328932|4326593|4332466|4332773|4344524|4343884|4331966|4329034…	http://www.genome.jp/kegg-bin/show_pathway?osa03010/osa:4325100%09red/osa:9266191%09red/osa:4338667%09red/osa:4327541%09red/osa:4331966%09red/osa:4333848%09red/osa:9266412%09red/osa:4328797%09red/osa:4334555%09red/osa:4325273%09red/osa:4326977%09red/osa:4329034%09red/osa:4334512%09red/osa:4325555%09red/osa:4332466%09red/osa:4328392%09red/osa:4344524%09red/osa:4342219%09red/osa:4352048%09red/osa:4…
Arginine and proline metabolism	KEGG PATHWAY	osa00330	19	62	0.168846	0.816128	OS03G0794500|OS04G0543900|OS06G0270900|OS04G0659100|OS09G0440300|OS02G0104700|OS03G0431200|OS07G0585600|OS05G0513900|OS06G0131300|OS02G0533900|OS02G0735200|OS06G0548000|OS01G0710200|OS04G0498600|OS10G0550900|OS02G0611200|OS02G0690800|OS04G0623300	osa:4334405|osa:4330164|osa:4340725|osa:4337272|osa:4347172|osa:4328006|osa:4333177|osa:4333177|osa:4339305|osa:4340008|osa:4329560|osa:4330649|osa:4341252|osa:4327828|osa:4336294|osa:4349318|osa:4329955|osa:4330380|osa:4337046|	4334405|4330164|4340725|4337272|4347172|4328006|4333177|4333177|4339305|4340008|4329560|4330649|4341252|4327828|4336294|4349318|4329955|4330380|4337046|	http://www.genome.jp/kegg-bin/show_pathway?osa00330/osa:4328006%09red/osa:4327828%09red/osa:4330164%09red/osa:4349318%09red/osa:4341252%09red/osa:4347172%09red/osa:4330380%09red/osa:4339305%09red/osa:4334405%09red/osa:4340008%09red/osa:4329560%09red/osa:4333177%09red/osa:4336294%09red/osa:4329955%09red/osa:4337272%09red/osa:4340725%09red/osa:4337046%09red/osa:4330649%09red
Inositol phosphate metabolism	KEGG PATHWAY	osa00562	15	47	0.170908	0.816128	OS02G0822500|OS06G0259000|OS08G0307400|OS05G0127200|OS02G0123600|OS02G0523800|OS03G0754200|OS07G0188800|OS03G0230500|OS10G0103800|OS02G0169900|OS03G0192700|OS03G0818100|OS08G0104700|OS03G0701800	osa:4331188|osa:4345628|osa:4345232|osa:4337686|osa:4328140|osa:4329509|osa:4334145|osa:4342610|osa:4332146|osa:4347947|osa:4328439|osa:4331917|osa:4334577|osa:4344440|osa:4333833|	4331188|4345628|4345232|4337686|4328140|4329509|4334145|4342610|4332146|4347947|4328439|4331917|4334577|4344440|4333833|	http://www.genome.jp/kegg-bin/show_pathway?osa00562/osa:4328140%09red/osa:4332146%09red/osa:4331917%09red/osa:4334145%09red/osa:4347947%09red/osa:4331188%09red/osa:4333833%09red/osa:4345628%09red/osa:4337686%09red/osa:4334577%09red/osa:4329509%09red/osa:4345232%09red/osa:4342610%09red/osa:4344440%09red/osa:4328439%09red
Circadian rhythm - plant	KEGG PATHWAY	osa04712	9	25	0.171455	0.816128	OS11G0157600|OS05G0571000|OS11G0530600|OS02G0771100|OS11G0547000|OS03G0719800|OS07G0495100|OS09G0532400|OS07G0695100	osa:4349831|osa:4339663|osa:4350636|osa:4330868|osa:4350698|osa:4333930|osa:4343287|osa:4347674|osa:4344399|	4349831|4339663|4350636|4330868|4350698|4333930|4343287|4347674|4344399|	http://www.genome.jp/kegg-bin/show_pathway?osa04712/osa:4347674%09red/osa:4343287%09red/osa:4339663%09red/osa:4349831%09red/osa:4350636%09red/osa:4330868%09red/osa:4333930%09red/osa:4344399%09red/osa:4350698%09red
Sphingolipid metabolism	KEGG PATHWAY	osa00600	8	22	0.185086	0.827622	OS02G0745700|OS11G0516000|OS01G0928800|OS03G0698900|OS01G0952600|OS06G0226950|OS10G0492900|OS05G0539400	osa:4330718|osa:4350591|osa:4326966|osa:4333811|osa:4325748|osa:9268279|osa:4348988|osa:4339457|	4330718|4350591|4326966|4333811|4325748|9268279|4348988|4339457|	http://www.genome.jp/kegg-bin/show_pathway?osa00600/osa:9268279%09red/osa:4348988%09red/osa:4339457%09red/osa:4333811%09red/osa:4330718%09red/osa:4325748%09red/osa:4326966%09red/osa:4350591%09red
Pentose phosphate pathway	KEGG PATHWAY	osa00030	15	48	0.18778	0.827622	OS01G0191700|OS03G0100040|OS04G0306400|OS10G0189100|OS06G0608700|OS03G0781400|OS09G0529100|OS12G0169600|OS04G0266900|OS01G0665400|OS03G0267300|OS02G0600400|OS08G0120600|OS08G0154300|OS07G0176900	osa:4327301|osa:4328168|osa:4335430|osa:4348230|osa:4341496|osa:4334316|osa:4347654|osa:4349897|osa:4335330|osa:4326855|osa:4332364|osa:4329889|osa:4344545|osa:4344683|osa:4342543|	4327301|4328168|4335430|4348230|4341496|4334316|4347654|4349897|4335330|4326855|4332364|4329889|4344545|4344683|4342543|	http://www.genome.jp/kegg-bin/show_pathway?osa00030/osa:4344545%09red/osa:4327301%09red/osa:4335430%09red/osa:4341496%09red/osa:4347654%09red/osa:4349897%09red/osa:4334316%09red/osa:4328168%09red/osa:4332364%09red/osa:4335330%09red/osa:4326855%09red/osa:4344683%09red/osa:4329889%09red/osa:4348230%09red/osa:4342543%09red
Fatty acid degradation	KEGG PATHWAY	osa00071	13	41	0.198037	0.841658	OS03G0189400|OS11G0210300|OS06G0270900|OS11G0210600|OS01G0348600|OS01G0159400|OS06G0347100|OS09G0440300|OS02G0274100|OS11G0210500|OS10G0159800|OS05G0163700|OS05G0132100	osa:4331893|osa:4350053|osa:4340725|osa:4350055|osa:4326503|osa:4324062|osa:4340976|osa:4347172|osa:4328997|osa:4350054|osa:4348152|osa:4337904|osa:4337714|	4331893|4350053|4340725|4350055|4326503|4324062|4340976|4347172|4328997|4350054|4348152|4337904|4337714|	http://www.genome.jp/kegg-bin/show_pathway?osa00071/osa:4350053%09red/osa:4350055%09red/osa:4350054%09red/osa:4331893%09red/osa:4328997%09red/osa:4337714%09red/osa:4347172%09red/osa:4337904%09red/osa:4348152%09red/osa:4340976%09red/osa:4326503%09red/osa:4340725%09red/osa:4324062%09red
Tropane, piperidine and pyridine alkaloid biosynthesis	KEGG PATHWAY	osa00960	6	16	0.217226	0.886865	OS03G0268900|OS04G0269600|OS02G0302700|OS04G0476100|OS06G0548000|OS02G0709200	osa:4332375|osa:4335335|osa:4329101|osa:4336153|osa:4341252|osa:4330482|	4332375|4335335|4329101|4336153|4341252|4330482|	http://www.genome.jp/kegg-bin/show_pathway?osa00960/osa:4332375%09red/osa:4329101%09red/osa:4341252%09red/osa:4335335%09red/osa:4330482%09red/osa:4336153%09red
Butanoate metabolism	KEGG PATHWAY	osa00650	7	20	0.229617	0.886865	OS04G0614600|OS08G0205900|OS08G0544900|OS03G0720300|OS04G0389800|OS03G0236200|OS02G0173900	osa:4336983|osa:4344928|osa:4346215|osa:4333932|osa:4329450|osa:4332184|osa:9267109|	4336983|4344928|4346215|4333932|4329450|4332184|9267109|	http://www.genome.jp/kegg-bin/show_pathway?osa00650/osa:4346215%09red/osa:9267109%09red/osa:4336983%09red/osa:4332184%09red/osa:4344928%09red/osa:4329450%09red/osa:4333932%09red
Porphyrin and chlorophyll metabolism	KEGG PATHWAY	osa00860	11	35	0.231032	0.886865	OS04G0610800|OS02G0744900|OS10G0496900|OS01G0286600|OS01G0279100|OS03G0811100|OS03G0654600|OS10G0389200|OS03G0323200|OS05G0349700|OS03G0563300	osa:4336951|osa:4330711|osa:4349004|osa:4327918|osa:4326901|osa:4334537|osa:4327178|osa:4348519|osa:4332690|osa:4338498|osa:4333259|	4336951|4330711|4349004|4327918|4326901|4334537|4327178|4348519|4332690|4338498|4333259|	http://www.genome.jp/kegg-bin/show_pathway?osa00860/osa:4330711%09red/osa:4338498%09red/osa:4327178%09red/osa:4336951%09red/osa:4326901%09red/osa:4349004%09red/osa:4348519%09red/osa:4327918%09red/osa:4332690%09red/osa:4333259%09red/osa:4334537%09red
beta-Alanine metabolism	KEGG PATHWAY	osa00410	10	32	0.250354	0.904272	OS04G0623300|OS04G0269600|OS01G0807900|OS04G0476100|OS03G0720300|OS09G0440300|OS07G0188800|OS01G0710200|OS03G0236200|OS06G0270900	osa:4337046|osa:4335335|osa:4327558|osa:4336153|osa:4333932|osa:4347172|osa:4342610|osa:4327828|osa:4332184|osa:4340725|	4337046|4335335|4327558|4336153|4333932|4347172|4342610|4327828|4332184|4340725|	http://www.genome.jp/kegg-bin/show_pathway?osa00410/osa:4327828%09red/osa:4347172%09red/osa:4336153%09red/osa:4337046%09red/osa:4335335%09red/osa:4327558%09red/osa:4332184%09red/osa:4342610%09red/osa:4340725%09red/osa:4333932%09red
Degradation of aromatic compounds	KEGG PATHWAY	osa01220	4	10	0.258363	0.904272	OS02G0467600|OS10G0159800|OS11G0210600|OS03G0189400	osa:4329329|osa:4348152|osa:4350055|osa:4331893|	4329329|4348152|4350055|4331893|	http://www.genome.jp/kegg-bin/show_pathway?osa01220/osa:4348152%09red/osa:4350055%09red/osa:4329329%09red/osa:4331893%09red
Arachidonic acid metabolism	KEGG PATHWAY	osa00590	4	10	0.258363	0.904272	OS04G0556300|OS02G0664000|OS03G0819100|OS01G0151500	osa:4336627|osa:4330235|osa:4334583|osa:4324525|	4336627|4330235|4334583|4324525|	http://www.genome.jp/kegg-bin/show_pathway?osa00590/osa:4336627%09red/osa:4330235%09red/osa:4324525%09red/osa:4334583%09red
Valine, leucine and isoleucine biosynthesis	KEGG PATHWAY	osa00290	5	14	0.275065	0.929149	OS05G0573700|OS11G0142500|OS05G0558400|OS04G0389800|OS01G0652600	osa:4339677|osa:4351460|osa:4339583|osa:4329450|osa:4325375|	4339677|4351460|4339583|4329450|4325375|	http://www.genome.jp/kegg-bin/show_pathway?osa00290/osa:4339583%09red/osa:4351460%09red/osa:4329450%09red/osa:4325375%09red/osa:4339677%09red
Pyruvate metabolism	KEGG PATHWAY	osa00620	21	77	0.281087	0.929149	OS09G0440300|OS12G0145700|OS04G0486950|OS06G0270900|OS01G0649100|OS08G0191700|OS01G0188400|OS04G0404800|OS03G0332400|OS02G0525900|OS03G0337900|OS10G0204300|OS01G0328700|OS11G0591550|OS11G0142500|OS07G0630800|OS08G0366000|OS09G0509200|OS08G0562100|OS04G0671700|OS03G0255500	osa:4347172|osa:4351493|osa:9268154|osa:4340725|osa:4326249|osa:4344858|osa:4326769|osa:4329518|osa:4332736|osa:4329518|osa:4332774|osa:4348268|osa:4326980|osa:4350819|osa:4351460|osa:4343993|osa:4345387|osa:4347531|osa:4346332|osa:4337361|osa:4332293|	4347172|4351493|9268154|4340725|4326249|4344858|4326769|4329518|4332736|4329518|4332774|4348268|4326980|4350819|4351460|4343993|4345387|4347531|4346332|4337361|4332293|	http://www.genome.jp/kegg-bin/show_pathway?osa00620/osa:4343993%09red/osa:4329518%09red/osa:4345387%09red/osa:4337361%09red/osa:4344858%09red/osa:4346332%09red/osa:4348268%09red/osa:4332293%09red/osa:4326249%09red/osa:4332736%09red/osa:4347531%09red/osa:4350819%09red/osa:4351493%09red/osa:4326769%09red/osa:4340725%09red/osa:4351460%09red/osa:4332774%09red/osa:9268154%09red/osa:4326980%09red/osa:4…
Galactose metabolism	KEGG PATHWAY	osa00052	15	54	0.30328	0.962891	OS01G0191700|OS05G0539400|OS10G0189100|OS01G0742500|OS08G0374800|OS09G0553200|OS06G0675700|OS01G0170051|OS05G0595100|OS04G0458300|OS01G0952600|OS07G0420700|OS07G0687900|OS10G0492900|OS06G0701200	osa:4327301|osa:4339457|osa:4348230|osa:4326547|osa:4345415|osa:4347800|osa:4341824|osa:4325200|osa:4346723|osa:4336037|osa:4325748|osa:4343045|osa:4344351|osa:4348988|osa:4341967|	4327301|4339457|4348230|4326547|4345415|4347800|4341824|4325200|4346723|4336037|4325748|4343045|4344351|4348988|4341967|	http://www.genome.jp/kegg-bin/show_pathway?osa00052/osa:4348988%09red/osa:4339457%09red/osa:4336037%09red/osa:4327301%09red/osa:4344351%09red/osa:4346723%09red/osa:4326547%09red/osa:4343045%09red/osa:4341967%09red/osa:4325748%09red/osa:4341824%09red/osa:4325200%09red/osa:4348230%09red/osa:4347800%09red/osa:4345415%09red
Glycolysis / Gluconeogenesis	KEGG PATHWAY	osa00010	31	120	0.313164	0.962891	OS03G0189400|OS01G0191700|OS01G0742500|OS11G0150100|OS11G0210600|OS06G0136600|OS12G0169600|OS03G0818100|OS04G0404800|OS09G0509200|OS10G0167300|OS09G0440300|OS06G0608700|OS10G0204300|OS03G0267300|OS08G0120600|OS03G0255500|OS02G0525900|OS11G0210500|OS10G0189100|OS01G0328700|OS09G0327400|OS12G0145700|OS05G0482700|OS11G0210300|OS06G0270900|OS03G0754200|OS04G0458300|OS10G0159800|OS05G0496200|OS04G0658…	osa:4331893|osa:4327301|osa:4326547|osa:4349782|osa:4350055|osa:4340042|osa:4349897|osa:4334577|osa:4329518|osa:4347531|osa:4348176|osa:4347172|osa:4341496|osa:4348268|osa:4332364|osa:4344545|osa:4332293|osa:4329518|osa:4350054|osa:4348230|osa:4326980|osa:4346747|osa:4351493|osa:4339133|osa:4350053|osa:4340725|osa:4334145|osa:4336037|osa:4348152|osa:4341792|osa:4337265|	4331893|4327301|4326547|4349782|4350055|4340042|4349897|4334577|4329518|4347531|4348176|4347172|4341496|4348268|4332364|4344545|4332293|4329518|4350054|4348230|4326980|4346747|4351493|4339133|4350053|4340725|4334145|4336037|4348152|4341792|4337265|	http://www.genome.jp/kegg-bin/show_pathway?osa00010/osa:4344545%09red/osa:4336037%09red/osa:4339133%09red/osa:4348268%09red/osa:4334577%09red/osa:4340725%09red/osa:4326980%09red/osa:4331893%09red/osa:4334145%09red/osa:4332293%09red/osa:4326547%09red/osa:4348152%09red/osa:4341496%09red/osa:4348176%09red/osa:4348230%09red/osa:4350053%09red/osa:4332364%09red/osa:4350055%09red/osa:4350054%09red/osa:4…
Glutathione metabolism	KEGG PATHWAY	osa00480	21	79	0.315569	0.962891	OS10G0530500|OS04G0457500|OS03G0163300|OS04G0556300|OS01G0369700|OS03G0785900|OS08G0522400|OS07G0694700|OS10G0530400|OS03G0135300|OS02G0664000|OS12G0528400|OS03G0283100|OS10G0529300|OS10G0527800|OS09G0467200|OS07G0468100|OS12G0263000|OS01G0654500|OS01G0151500|OS02G0600400	osa:4349203|osa:4324526|osa:4331719|osa:4336627|osa:4325704|osa:4334347|osa:4346078|osa:4344397|osa:4349202|osa:4331535|osa:4330235|osa:4351008|osa:4332455|osa:4349192|osa:4349185|osa:4347319|osa:4343183|osa:4351923|osa:4324176|osa:4324525|osa:4329889|	4349203|4324526|4331719|4336627|4325704|4334347|4346078|4344397|4349202|4331535|4330235|4351008|4332455|4349192|4349185|4347319|4343183|4351923|4324176|4324525|4329889|	http://www.genome.jp/kegg-bin/show_pathway?osa00480/osa:4346078%09red/osa:4336627%09red/osa:4330235%09red/osa:4347319%09red/osa:4351008%09red/osa:4331535%09red/osa:4343183%09red/osa:4349192%09red/osa:4332455%09red/osa:4325704%09red/osa:4344397%09red/osa:4349185%09red/osa:4349202%09red/osa:4334347%09red/osa:4351923%09red/osa:4324176%09red/osa:4324526%09red/osa:4349203%09red/osa:4331719%09red/osa:4…
Riboflavin metabolism	KEGG PATHWAY	osa00740	3	8	0.339992	0.964296	OS03G0117200|OS09G0553300|OS02G0572400	osa:4331409|osa:4347801|osa:4329733|	4331409|4347801|4329733|	http://www.genome.jp/kegg-bin/show_pathway?osa00740/osa:4331409%09red/osa:4329733%09red/osa:4347801%09red
Cyanoamino acid metabolism	KEGG PATHWAY	osa00460	10	36	0.355015	0.964296	OS01G0874900|OS04G0457500|OS01G0897600|OS01G0930800|OS01G0764900|OS04G0513400|OS01G0508000|OS04G0474900|OS01G0151500|OS02G0635000	osa:4324773|osa:4324526|osa:4332041|osa:4326948|osa:4326894|osa:4336388|osa:4324050|osa:4336146|osa:4324525|osa:4330076|	4324773|4324526|4332041|4326948|4326894|4336388|4324050|4336146|4324525|4330076|	http://www.genome.jp/kegg-bin/show_pathway?osa00460/osa:4326894%09red/osa:4336388%09red/osa:4326948%09red/osa:4332041%09red/osa:4324773%09red/osa:4324050%09red/osa:4330076%09red/osa:4324526%09red/osa:4336146%09red/osa:4324525%09red
Histidine metabolism	KEGG PATHWAY	osa00340	5	16	0.355296	0.964296	OS09G0440300|OS01G0232700|OS02G0709200|OS06G0270900|OS02G0541325	osa:4347172|osa:4324282|osa:4330482|osa:4340725|osa:4329593|	4347172|4324282|4330482|4340725|4329593|	http://www.genome.jp/kegg-bin/show_pathway?osa00340/osa:4347172%09red/osa:4324282%09red/osa:4330482%09red/osa:4340725%09red/osa:4329593%09red
Glycerolipid metabolism	KEGG PATHWAY	osa00561	12	45	0.376237	0.964296	OS05G0462301|OS12G0576900|OS01G0682500|OS10G0577900|OS06G0270900|OS04G0647800|OS09G0423600|OS09G0440300|OS02G0802700|OS10G0492900|OS05G0387200|OS05G0457800	osa:4350917|osa:4352615|osa:4324401|osa:4349502|osa:4340725|osa:4337206|osa:4345212|osa:4347172|osa:4331045|osa:4348988|osa:4338660|osa:4338997|	4350917|4352615|4324401|4349502|4340725|4337206|4345212|4347172|4331045|4348988|4338660|4338997|	http://www.genome.jp/kegg-bin/show_pathway?osa00561/osa:4348988%09red/osa:4338660%09red/osa:4338997%09red/osa:4347172%09red/osa:4337206%09red/osa:4345212%09red/osa:4324401%09red/osa:4331045%09red/osa:4352615%09red/osa:4349502%09red/osa:4340725%09red/osa:4350917%09red
Ascorbate and aldarate metabolism	KEGG PATHWAY	osa00053	10	37	0.382257	0.964296	OS06G0701200|OS07G0694700|OS08G0557600|OS08G0522400|OS12G0443500|OS09G0440300|OS12G0443600|OS10G0417600|OS12G0190000|OS06G0270900	osa:4341967|osa:4344397|osa:4346299|osa:4346078|osa:4352146|osa:4347172|osa:4352147|osa:4348636|osa:4351698|osa:4340725|	4341967|4344397|4346299|4346078|4352146|4347172|4352147|4348636|4351698|4340725|	http://www.genome.jp/kegg-bin/show_pathway?osa00053/osa:4346078%09red/osa:4352146%09red/osa:4351698%09red/osa:4344397%09red/osa:4347172%09red/osa:4341967%09red/osa:4348636%09red/osa:4346299%09red/osa:4352147%09red/osa:4340725%09red
Sesquiterpenoid and triterpenoid biosynthesis	KEGG PATHWAY	osa00909	2	5	0.387697	0.964296	OS07G0200700|OS03G0805100	osa:4342663|osa:4334492|	4342663|4334492|	http://www.genome.jp/kegg-bin/show_pathway?osa00909/osa:4342663%09red/osa:4334492%09red
Tryptophan metabolism	KEGG PATHWAY	osa00380	6	21	0.393748	0.964296	OS06G0270900|OS04G0128900|OS02G0115700|OS07G0164900|OS09G0440300|OS02G0635000	osa:4340725|osa:4334994|osa:4328073|osa:4348072|osa:4347172|osa:4330076|	4340725|4334994|4328073|4348072|4347172|4330076|	http://www.genome.jp/kegg-bin/show_pathway?osa00380/osa:4347172%09red/osa:4334994%09red/osa:4330076%09red/osa:4348072%09red/osa:4340725%09red/osa:4328073%09red
ABC transporters	KEGG PATHWAY	osa02010	3	9	0.395874	0.964296	OS01G0723800|OS03G0280000|OS01G0695700	osa:4324720|osa:4332438|osa:9268765|	4324720|4332438|9268765|	http://www.genome.jp/kegg-bin/show_pathway?osa02010/osa:4332438%09red/osa:4324720%09red/osa:9268765%09red
Citrate cycle (TCA cycle)	KEGG PATHWAY	osa00020	13	50	0.396966	0.964296	OS01G0276100|OS07G0577700|OS04G0479200|OS01G0649100|OS01G0654500|OS03G0337900|OS03G0136900|OS10G0204300|OS01G0328700|OS03G0255500|OS07G0630800|OS09G0509200|OS02G0194100	osa:4324442|osa:4325777|osa:4336169|osa:4326249|osa:4324176|osa:4332774|osa:4331547|osa:4348268|osa:4326980|osa:4332293|osa:4343993|osa:4347531|osa:4328598|	4324442|4325777|4336169|4326249|4324176|4332774|4331547|4348268|4326980|4332293|4343993|4347531|4328598|	http://www.genome.jp/kegg-bin/show_pathway?osa00020/osa:4347531%09red/osa:4326249%09red/osa:4348268%09red/osa:4332293%09red/osa:4331547%09red/osa:4343993%09red/osa:4324176%09red/osa:4336169%09red/osa:4324442%09red/osa:4332774%09red/osa:4328598%09red/osa:4326980%09red/osa:4325777%09red
Nicotinate and nicotinamide metabolism	KEGG PATHWAY	osa00760	4	13	0.397063	0.964296	OS02G0134400|OS05G0388400|OS01G0957000|OS07G0204500	osa:4328220|osa:4325416|osa:4325416|osa:4342678|	4328220|4325416|4325416|4342678|	http://www.genome.jp/kegg-bin/show_pathway?osa00760/osa:4328220%09red/osa:4325416%09red/osa:4342678%09red
Carotenoid biosynthesis	KEGG PATHWAY	osa00906	7	26	0.424494	0.969007	OS12G0405200|OS04G0578400|OS02G0190600|OS02G0704000|OS03G0125100|OS12G0617250|OS01G0581300	osa:4352042|osa:4336753|osa:4328572|osa:4330451|osa:4331460|osa:9270250|osa:4324196|	4352042|4336753|4328572|4330451|4331460|9270250|4324196|	http://www.genome.jp/kegg-bin/show_pathway?osa00906/osa:4336753%09red/osa:4330451%09red/osa:4328572%09red/osa:9270250%09red/osa:4331460%09red/osa:4324196%09red/osa:4352042%09red
Amino sugar and nucleotide sugar metabolism	KEGG PATHWAY	osa00520	25	102	0.424696	0.969007	OS01G0742500|OS09G0553200|OS04G0618200|OS05G0595100|OS05G0580000|OS03G0208900|OS03G0211800|OS02G0678400|OS12G0128700|OS08G0206900|OS12G0131100|OS06G0701200|OS04G0636100|OS12G0443500|OS09G0298200|OS10G0189100|OS12G0443600|OS11G0600900|OS05G0387200|OS08G0345800|OS08G0374800|OS01G0814900|OS02G0605900|OS10G0417600|OS01G0660200	osa:4326547|osa:4347800|osa:4337011|osa:4346723|osa:4339718|osa:4332014|osa:4352627|osa:9267465|osa:4351401|osa:4344934|osa:4351413|osa:4341967|osa:4337139|osa:4352146|osa:4346656|osa:4348230|osa:4352147|osa:4350861|osa:4338660|osa:4345339|osa:4345415|osa:4327480|osa:4329920|osa:4348636|osa:4327172|	4326547|4347800|4337011|4346723|4339718|4332014|4352627|9267465|4351401|4344934|4351413|4341967|4337139|4352146|4346656|4348230|4352147|4350861|4338660|4345339|4345415|4327480|4329920|4348636|4327172|	http://www.genome.jp/kegg-bin/show_pathway?osa00520/osa:4338660%09red/osa:4346656%09red/osa:4344934%09red/osa:4351401%09red/osa:4327480%09red/osa:4326547%09red/osa:4332014%09red/osa:4348230%09red/osa:4337139%09red/osa:4345339%09red/osa:4346723%09red/osa:4337011%09red/osa:4341967%09red/osa:9267465%09red/osa:4352627%09red/osa:4345415%09red/osa:4352146%09red/osa:4329920%09red/osa:4351413%09red/osa:4…
Zeatin biosynthesis	KEGG PATHWAY	osa00908	4	14	0.442961	0.969007	OS09G0403300|OS04G0556550|OS04G0556500|OS04G0565200	osa:9269428|osa:4336630|osa:4336629|osa:4336681|	9269428|4336630|4336629|4336681|	http://www.genome.jp/kegg-bin/show_pathway?osa00908/osa:4336630%09red/osa:4336681%09red/osa:9269428%09red/osa:4336629%09red
Sulfur metabolism	KEGG PATHWAY	osa00920	9	35	0.443305	0.969007	OS01G0667200|OS07G0509800|OS03G0743900|OS12G0625000|OS01G0720700|OS02G0805500|OS03G0133900|OS06G0564500|OS05G0420600	osa:4326319|osa:4343348|osa:4334073|osa:4352839|osa:4324655|osa:4331065|osa:4331528|osa:4341321|osa:4338825|	4326319|4343348|4334073|4352839|4324655|4331065|4331528|4341321|4338825|	http://www.genome.jp/kegg-bin/show_pathway?osa00920/osa:4334073%09red/osa:4338825%09red/osa:4324655%09red/osa:4326319%09red/osa:4331065%09red/osa:4331528%09red/osa:4352839%09red/osa:4341321%09red/osa:4343348%09red
Thiamine metabolism	KEGG PATHWAY	osa00730	3	10	0.450386	0.969007	OS03G0679700|OS07G0529600|OS06G0142900	osa:4333719|osa:4343443|osa:4340090|	4333719|4343443|4340090|	http://www.genome.jp/kegg-bin/show_pathway?osa00730/osa:4333719%09red/osa:4343443%09red/osa:4340090%09red
Peroxisome	KEGG PATHWAY	osa04146	19	78	0.453417	0.969007	OS01G0107000|OS09G0508900|OS04G0623500|OS05G0132100|OS03G0583800|OS04G0623600|OS08G0566900|OS08G0561700|OS02G0115700|OS01G0159400|OS06G0347100|OS07G0616500|OS10G0329300|OS08G0198700|OS02G0225000|OS02G0226000|OS01G0654500|OS05G0163700|OS01G0730800	osa:9268894|osa:4347528|osa:4337048|osa:4337714|osa:4333336|osa:4337048|osa:4346360|osa:4346329|osa:4328073|osa:4324062|osa:4340976|osa:4343908|osa:4348331|osa:4334349|osa:4347528|osa:4328779|osa:4324176|osa:4337904|osa:4324427|	9268894|4347528|4337048|4337714|4333336|4337048|4346360|4346329|4328073|4324062|4340976|4343908|4348331|4334349|4347528|4328779|4324176|4337904|4324427|	http://www.genome.jp/kegg-bin/show_pathway?osa04146/osa:4337048%09red/osa:4346360%09red/osa:4347528%09red/osa:4328779%09red/osa:4346329%09red/osa:4337904%09red/osa:4340976%09red/osa:4324176%09red/osa:4348331%09red/osa:4334349%09red/osa:4343908%09red/osa:4324427%09red/osa:4337714%09red/osa:4324062%09red/osa:9268894%09red/osa:4333336%09red/osa:4328073%09red
Fructose and mannose metabolism	KEGG PATHWAY	osa00051	13	53	0.46831	0.969007	OS01G0191700|OS03G0208900|OS09G0298100|OS06G0608700|OS05G0164100|OS06G0326400|OS12G0169600|OS01G0742500|OS03G0754200|OS11G0600900|OS03G0267300|OS08G0120600|OS07G0669100	osa:4327301|osa:4332014|osa:4345338|osa:4341496|osa:4337906|osa:4340909|osa:4349897|osa:4326547|osa:4334145|osa:4350861|osa:4332364|osa:4344545|osa:4344231|	4327301|4332014|4345338|4341496|4337906|4340909|4349897|4326547|4334145|4350861|4332364|4344545|4344231|	http://www.genome.jp/kegg-bin/show_pathway?osa00051/osa:4344231%09red/osa:4344545%09red/osa:4327301%09red/osa:4345338%09red/osa:4334145%09red/osa:4341496%09red/osa:4337906%09red/osa:4349897%09red/osa:4326547%09red/osa:4332364%09red/osa:4332014%09red/osa:4340909%09red/osa:4350861%09red
Ubiquinone and other terpenoid-quinone biosynthesis	KEGG PATHWAY	osa00130	8	32	0.480717	0.969007	OS12G0615400|OS02G0168100|OS02G0302700|OS01G0662700|OS06G0658900|OS02G0467600|OS08G0448000|OS02G0701600	osa:4352791|osa:4328425|osa:4329101|osa:4327859|osa:4341663|osa:4329329|osa:4345717|osa:4330437|	4352791|4328425|4329101|4327859|4341663|4329329|4345717|4330437|	http://www.genome.jp/kegg-bin/show_pathway?osa00130/osa:4341663%09red/osa:4329101%09red/osa:4329329%09red/osa:4330437%09red/osa:4327859%09red/osa:4352791%09red/osa:4345717%09red/osa:4328425%09red
Lysine biosynthesis	KEGG PATHWAY	osa00300	4	15	0.487733	0.969007	OS09G0440300|OS02G0436400|OS03G0850400|OS01G0927900	osa:4347172|osa:4329224|osa:4334794|osa:4326958|	4347172|4329224|4334794|4326958|	http://www.genome.jp/kegg-bin/show_pathway?osa00300/osa:4334794%09red/osa:4347172%09red/osa:4326958%09red/osa:4329224%09red
Pantothenate and CoA biosynthesis	KEGG PATHWAY	osa00770	6	24	0.501521	0.969007	OS08G0176100|OS01G0652600|OS01G0807900|OS05G0558400|OS05G0573700|OS04G0389800	osa:4344795|osa:4325375|osa:4327558|osa:4339583|osa:4339677|osa:4329450|	4344795|4325375|4327558|4339583|4339677|4329450|	http://www.genome.jp/kegg-bin/show_pathway?osa00770/osa:4325375%09red/osa:4344795%09red/osa:4339583%09red/osa:4339677%09red/osa:4327558%09red/osa:4329450%09red
Phenylpropanoid biosynthesis	KEGG PATHWAY	osa00940	29	124	0.502765	0.969007	OS07G0677100|OS09G0127300|OS06G0681600|OS02G0626400|OS01G0327400|OS02G0627100|OS04G0518100|OS01G0962700|OS04G0474900|OS05G0427400|OS02G0236600|OS01G0591300|OS01G0897600|OS02G0611800|OS02G0467600|OS01G0508000|OS05G0135500|OS09G0419200|OS04G0500700|OS04G0688100|OS02G0626100|OS02G0240100|OS01G0930800|OS06G0547400|OS01G0963000|OS04G0513400|OS08G0448000|OS04G0229100|OS08G0441500	osa:4344277|osa:4346438|osa:4341861|osa:4330036|osa:4326970|osa:4330040|osa:4336413|osa:4324554|osa:4336146|osa:4338861|osa:4341249|osa:4326376|osa:4332041|osa:4329959|osa:4329329|osa:4324050|osa:4337732|osa:4347074|osa:4336306|osa:4337482|osa:4330034|osa:4328841|osa:4326948|osa:4341249|osa:4324556|osa:4336388|osa:4345717|osa:4335223|osa:4345689|	4344277|4346438|4341861|4330036|4326970|4330040|4336413|4324554|4336146|4338861|4341249|4326376|4332041|4329959|4329329|4324050|4337732|4347074|4336306|4337482|4330034|4328841|4326948|4341249|4324556|4336388|4345717|4335223|4345689|	http://www.genome.jp/kegg-bin/show_pathway?osa00940/osa:4326948%09red/osa:4324556%09red/osa:4341861%09red/osa:4329959%09red/osa:4345717%09red/osa:4330034%09red/osa:4341249%09red/osa:4337732%09red/osa:4326376%09red/osa:4336306%09red/osa:4328841%09red/osa:4336146%09red/osa:4336413%09red/osa:4336388%09red/osa:4337482%09red/osa:4338861%09red/osa:4329329%09red/osa:4346438%09red/osa:4324050%09red/osa:4…
Phenylalanine metabolism	KEGG PATHWAY	osa00360	23	98	0.504058	0.969007	OS07G0677100|OS04G0269600|OS06G0681600|OS02G0626400|OS01G0327400|OS02G0627100|OS04G0518100|OS01G0962700|OS02G0709200|OS05G0427400|OS01G0963000|OS02G0236600|OS04G0476100|OS02G0467600|OS05G0135500|OS04G0688100|OS02G0168100|OS02G0626100|OS02G0240100|OS02G0302700|OS06G0547400|OS06G0548000|OS08G0448000	osa:4344277|osa:4335335|osa:4341861|osa:4330036|osa:4326970|osa:4330040|osa:4336413|osa:4324554|osa:4330482|osa:4338861|osa:4324556|osa:4341249|osa:4336153|osa:4329329|osa:4337732|osa:4337482|osa:4328425|osa:4330034|osa:4328841|osa:4329101|osa:4341249|osa:4341252|osa:4345717|	4344277|4335335|4341861|4330036|4326970|4330040|4336413|4324554|4330482|4338861|4324556|4341249|4336153|4329329|4337732|4337482|4328425|4330034|4328841|4329101|4341249|4341252|4345717|	http://www.genome.jp/kegg-bin/show_pathway?osa00360/osa:4324556%09red/osa:4324554%09red/osa:4335335%09red/osa:4345717%09red/osa:4330034%09red/osa:4341249%09red/osa:4337732%09red/osa:4328425%09red/osa:4328841%09red/osa:4336413%09red/osa:4337482%09red/osa:4329101%09red/osa:4338861%09red/osa:4329329%09red/osa:4326970%09red/osa:4341861%09red/osa:4330036%09red/osa:4341252%09red/osa:4330040%09red/osa:4…
Cysteine and methionine metabolism	KEGG PATHWAY	osa00270	20	85	0.504861	0.969007	OS01G0323600|OS05G0149300|OS06G0548000|OS01G0649100|OS03G0133900|OS01G0293000|OS01G0720700|OS02G0302700|OS04G0669900|OS02G0611200|OS04G0498600|OS03G0850400|OS05G0149400|OS07G0630800|OS11G0484000|OS01G0927900|OS03G0727600|OS06G0564500|OS12G0625000|OS10G0419500	osa:4337733|osa:4337818|osa:4341252|osa:4326249|osa:4331528|osa:4325163|osa:4324655|osa:4329101|osa:4337347|osa:4329955|osa:4336294|osa:4334794|osa:4337818|osa:4343993|osa:4350524|osa:4326958|osa:4333976|osa:4341321|osa:4352839|osa:4348647|	4337733|4337818|4341252|4326249|4331528|4325163|4324655|4329101|4337347|4329955|4336294|4334794|4337818|4343993|4350524|4326958|4333976|4341321|4352839|4348647|	http://www.genome.jp/kegg-bin/show_pathway?osa00270/osa:4334794%09red/osa:4337818%09red/osa:4343993%09red/osa:4325163%09red/osa:4348647%09red/osa:4326249%09red/osa:4329101%09red/osa:4341252%09red/osa:4350524%09red/osa:4333976%09red/osa:4331528%09red/osa:4326958%09red/osa:4337733%09red/osa:4352839%09red/osa:4336294%09red/osa:4329955%09red/osa:4341321%09red/osa:4337347%09red/osa:4324655%09red
Isoquinoline alkaloid biosynthesis	KEGG PATHWAY	osa00950	5	20	0.514689	0.972189	OS06G0548000|OS04G0269600|OS02G0302700|OS01G0770200|OS04G0476100	osa:4341252|osa:4335335|osa:4329101|osa:4325604|osa:4336153|	4341252|4335335|4329101|4325604|4336153|	http://www.genome.jp/kegg-bin/show_pathway?osa00950/osa:4335335%09red/osa:4329101%09red/osa:4341252%09red/osa:4325604%09red/osa:4336153%09red
Terpenoid backbone biosynthesis	KEGG PATHWAY	osa00900	11	47	0.533779	0.992495	OS02G0744900|OS01G0695300|OS03G0253100|OS10G0329300|OS08G0544900|OS06G0678200|OS01G0832000|OS03G0731900|OS06G0142900|OS07G0580900|OS03G0197000	osa:4330711|osa:4324245|osa:4332275|osa:4348331|osa:4346215|osa:4341844|osa:4327435|osa:4334003|osa:4340090|osa:4343721|osa:4331944|	4330711|4324245|4332275|4348331|4346215|4341844|4327435|4334003|4340090|4343721|4331944|	http://www.genome.jp/kegg-bin/show_pathway?osa00900/osa:4340090%09red/osa:4330711%09red/osa:4343721%09red/osa:4332275%09red/osa:4348331%09red/osa:4346215%09red/osa:4331944%09red/osa:4341844%09red/osa:4327435%09red/osa:4324245%09red/osa:4334003%09red
Stilbenoid, diarylheptanoid and gingerol biosynthesis	KEGG PATHWAY	osa00945	4	17	0.572282	1	OS02G0467600|OS03G0760200|OS02G0611800|OS04G0500700	osa:4329329|osa:4334183|osa:4329959|osa:4336306|	4329329|4334183|4329959|4336306|	http://www.genome.jp/kegg-bin/show_pathway?osa00945/osa:4334183%09red/osa:4329959%09red/osa:4329329%09red/osa:4336306%09red
Glycosaminoglycan degradation	KEGG PATHWAY	osa00531	2	8	0.584279	1	OS01G0931100|OS05G0539400	osa:4326815|osa:4339457|	4326815|4339457|	http://www.genome.jp/kegg-bin/show_pathway?osa00531/osa:4326815%09red/osa:4339457%09red
Vitamin B6 metabolism	KEGG PATHWAY	osa00750	2	8	0.584279	1	OS07G0100200|OS05G0549700	osa:4342162|osa:4339521|	4342162|4339521|	http://www.genome.jp/kegg-bin/show_pathway?osa00750/osa:4342162%09red/osa:4339521%09red
Valine, leucine and isoleucine degradation	KEGG PATHWAY	osa00280	8	37	0.624275	1	OS05G0125500|OS07G0170100|OS05G0558400|OS08G0544900|OS09G0440300|OS01G0328700|OS07G0188800|OS06G0270900	osa:4337676|osa:4342508|osa:4339583|osa:4346215|osa:4347172|osa:4326980|osa:4342610|osa:4340725|	4337676|4342508|4339583|4346215|4347172|4326980|4342610|4340725|	http://www.genome.jp/kegg-bin/show_pathway?osa00280/osa:4342508%09red/osa:4339583%09red/osa:4347172%09red/osa:4346215%09red/osa:4337676%09red/osa:4342610%09red/osa:4340725%09red/osa:4326980%09red
Brassinosteroid biosynthesis	KEGG PATHWAY	osa00905	2	9	0.638565	1	OS01G0851600|OS03G0602300	osa:4324809|osa:4333399|	4324809|4333399|	http://www.genome.jp/kegg-bin/show_pathway?osa00905/osa:4324809%09red/osa:4333399%09red
Propanoate metabolism	KEGG PATHWAY	osa00640	3	14	0.642276	1	OS02G0525900|OS07G0188800|OS04G0404800	osa:4329518|osa:4342610|osa:4329518|	4329518|4342610|4329518|	http://www.genome.jp/kegg-bin/show_pathway?osa00640/osa:4342610%09red/osa:4329518%09red
Folate biosynthesis	KEGG PATHWAY	osa00790	4	19	0.648366	1	OS01G0238500|OS05G0517500|OS04G0662700|OS05G0244700	osa:4326358|osa:4339329|osa:4337297|osa:4338203|	4326358|4339329|4337297|4338203|	http://www.genome.jp/kegg-bin/show_pathway?osa00790/osa:4337297%09red/osa:4326358%09red/osa:4338203%09red/osa:4339329%09red
Fatty acid elongation	KEGG PATHWAY	osa00062	5	24	0.655108	1	OS05G0574600|OS02G0731900|OS03G0245700|OS05G0568000|OS02G0205500	osa:4339684|osa:4330627|osa:4332236|osa:4339645|osa:4328676|	4339684|4330627|4332236|4339645|4328676|	http://www.genome.jp/kegg-bin/show_pathway?osa00062/osa:4328676%09red/osa:4339645%09red/osa:4332236%09red/osa:4339684%09red/osa:4330627%09red
One carbon pool by folate	KEGG PATHWAY	osa00670	3	15	0.68214	1	OS09G0446800|OS01G0874900|OS04G0623800	osa:4347204|osa:4324773|osa:4337051|	4347204|4324773|4337051|	http://www.genome.jp/kegg-bin/show_pathway?osa00670/osa:4347204%09red/osa:4324773%09red/osa:4337051%09red
Endocytosis	KEGG PATHWAY	osa04144	22	105	0.692078	1	OS01G0840100|OS06G0604300|OS02G0806600|OS07G0563800|OS07G0223100|OS03G0701800|OS06G0308800|OS01G0781000|OS02G0437800|OS06G0609450|OS02G0833300|OS01G0813400|OS02G0822500|OS03G0854100|OS12G0244100|OS05G0460000|OS11G0703400|OS03G0276500|OS01G0265100|OS07G0223400|OS01G0286000|OS10G0524400	osa:4327388|osa:4341468|osa:9268417|osa:4343612|osa:4342746|osa:4333833|osa:4340850|osa:4327840|osa:4329228|osa:4328629|osa:4331267|osa:4327591|osa:4331188|osa:4334823|osa:4351875|osa:4339012|osa:4351205|osa:4332413|osa:4326208|osa:4342746|osa:4327915|osa:4349161|	4327388|4341468|9268417|4343612|4342746|4333833|4340850|4327840|4329228|4328629|4331267|4327591|4331188|4334823|4351875|4339012|4351205|4332413|4326208|4342746|4327915|4349161|	http://www.genome.jp/kegg-bin/show_pathway?osa04144/osa:4334823%09red/osa:4329228%09red/osa:4327388%09red/osa:4342746%09red/osa:4341468%09red/osa:9268417%09red/osa:4340850%09red/osa:4349161%09red/osa:4339012%09red/osa:4333833%09red/osa:4331267%09red/osa:4326208%09red/osa:4331188%09red/osa:4327915%09red/osa:4327840%09red/osa:4351875%09red/osa:4351205%09red/osa:4327591%09red/osa:4328629%09red/osa:4…
Glycerophospholipid metabolism	KEGG PATHWAY	osa00564	14	68	0.692486	1	OS05G0462301|OS09G0438400|OS10G0577900|OS12G0576900|OS06G0604300|OS03G0730000|OS08G0224800|OS06G0712300|OS01G0720400|OS10G0524400|OS02G0123600|OS01G0717000|OS03G0603600|OS05G0457800	osa:4350917|osa:4347160|osa:4349502|osa:4352615|osa:4341468|osa:4333995|osa:4348512|osa:4342043|osa:4324704|osa:4349161|osa:4328140|osa:4325586|osa:4333407|osa:4338997|	4350917|4347160|4349502|4352615|4341468|4333995|4348512|4342043|4324704|4349161|4328140|4325586|4333407|4338997|	http://www.genome.jp/kegg-bin/show_pathway?osa00564/osa:4328140%09red/osa:4338997%09red/osa:4349161%09red/osa:4325586%09red/osa:4333995%09red/osa:4333407%09red/osa:4324704%09red/osa:4352615%09red/osa:4347160%09red/osa:4349502%09red/osa:4342043%09red/osa:4348512%09red/osa:4341468%09red/osa:4350917%09red
C5-Branched dibasic acid metabolism	KEGG PATHWAY	osa00660	1	5	0.711664	1	OS04G0389800	osa:4329450|	4329450|	http://www.genome.jp/kegg-bin/show_pathway?osa00660/osa:4329450%09red
Pentose and glucuronate interconversions	KEGG PATHWAY	osa00040	8	41	0.721793	1	OS07G0640200|OS06G0701200|OS12G0443500|OS09G0553200|OS12G0443600|OS05G0361500|OS07G0669100|OS06G0270900	osa:4344059|osa:4341967|osa:4352146|osa:4347800|osa:4352147|osa:4338538|osa:4344231|osa:4340725|	4344059|4341967|4352146|4347800|4352147|4338538|4344231|4340725|	http://www.genome.jp/kegg-bin/show_pathway?osa00040/osa:4344231%09red/osa:4352146%09red/osa:4338538%09red/osa:4344059%09red/osa:4341967%09red/osa:4352147%09red/osa:4340725%09red/osa:4347800%09red
Starch and sucrose metabolism	KEGG PATHWAY	osa00500	30	145	0.733531	1	OS01G0742500|OS03G0758100|OS09G0553200|OS01G0851700|OS10G0553300|OS05G0580000|OS03G0386500|OS03G0211800|OS08G0445700|OS07G0420700|OS06G0160700|OS04G0636100|OS12G0443500|OS09G0298200|OS06G0675700|OS10G0189100|OS03G0141200|OS02G0661100|OS04G0513400|OS12G0443600|OS04G0474900|OS01G0508000|OS05G0361500|OS08G0345800|OS10G0565150|OS01G0930800|OS07G0627000|OS01G0897600|OS03G0736300|OS08G0409100	osa:4326547|osa:4334171|osa:4347800|osa:4324810|osa:4349333|osa:4339718|osa:4332996|osa:4352627|osa:4345706|osa:4343045|osa:4330709|osa:4337139|osa:4352146|osa:4346656|osa:4341824|osa:4348230|osa:4331577|osa:4330221|osa:4336388|osa:4352147|osa:4336146|osa:4324050|osa:4338538|osa:4345339|osa:4349417|osa:4326948|osa:4343975|osa:4332041|osa:4334029|osa:4330753|	4326547|4334171|4347800|4324810|4349333|4339718|4332996|4352627|4345706|4343045|4330709|4337139|4352146|4346656|4341824|4348230|4331577|4330221|4336388|4352147|4336146|4324050|4338538|4345339|4349417|4326948|4343975|4332041|4334029|4330753|	http://www.genome.jp/kegg-bin/show_pathway?osa00500/osa:4326948%09red/osa:4334029%09red/osa:4341824%09red/osa:4332041%09red/osa:4346656%09red/osa:4332996%09red/osa:4330221%09red/osa:4349417%09red/osa:4326547%09red/osa:4331577%09red/osa:4336146%09red/osa:4348230%09red/osa:4337139%09red/osa:4336388%09red/osa:4343045%09red/osa:4345339%09red/osa:4330709%09red/osa:4338538%09red/osa:4324050%09red/osa:4…
Glycosphingolipid biosynthesis - ganglio series	KEGG PATHWAY	osa00604	1	6	0.765658	1	OS05G0539400	osa:4339457|	4339457|	http://www.genome.jp/kegg-bin/show_pathway?osa00604/osa:4339457%09red
Fatty acid biosynthesis	KEGG PATHWAY	osa00061	7	40	0.802527	1	OS03G0423300|OS05G0132100|OS07G0616200|OS07G0170016|OS02G0644700|OS06G0143400|OS06G0596300	osa:4333144|osa:4337714|osa:4343906|osa:9270991|osa:4351056|osa:4340093|osa:4341431|	4333144|4337714|4343906|9270991|4351056|4340093|4341431|	http://www.genome.jp/kegg-bin/show_pathway?osa00061/osa:4340093%09red/osa:4337714%09red/osa:4333144%09red/osa:4351056%09red/osa:4341431%09red/osa:9270991%09red/osa:4343906%09red
Synthesis and degradation of ketone bodies	KEGG PATHWAY	osa00072	1	7	0.809545	1	OS08G0544900	osa:4346215|	4346215|	http://www.genome.jp/kegg-bin/show_pathway?osa00072/osa:4346215%09red
Fatty acid metabolism	KEGG PATHWAY	osa01212	13	72	0.828849	1	OS03G0423300|OS05G0132100|OS07G0616200|OS07G0170016|OS02G0644700|OS01G0348600|OS01G0159400|OS06G0347100|OS06G0143400|OS02G0274100|OS03G0290300|OS05G0163700|OS06G0596300	osa:4333144|osa:4337714|osa:4343906|osa:9270991|osa:4351056|osa:4326503|osa:4324062|osa:4340976|osa:4340093|osa:4328997|osa:4332500|osa:4337904|osa:4341431|	4333144|4337714|4343906|9270991|4351056|4326503|4324062|4340976|4340093|4328997|4332500|4337904|4341431|	http://www.genome.jp/kegg-bin/show_pathway?osa01212/osa:4340976%09red/osa:4340093%09red/osa:4324062%09red/osa:4328997%09red/osa:4337714%09red/osa:4333144%09red/osa:4337904%09red/osa:4351056%09red/osa:4326503%09red/osa:4341431%09red/osa:9270991%09red/osa:4332500%09red/osa:4343906%09red
Other glycan degradation	KEGG PATHWAY	osa00511	2	14	0.830101	1	OS01G0952600|OS05G0539400	osa:4325748|osa:4339457|	4325748|4339457|	http://www.genome.jp/kegg-bin/show_pathway?osa00511/osa:4339457%09red/osa:4325748%09red
Limonene and pinene degradation	KEGG PATHWAY	osa00903	2	14	0.830101	1	OS06G0270900|OS03G0760200	osa:4340725|osa:4334183|	4340725|4334183|	http://www.genome.jp/kegg-bin/show_pathway?osa00903/osa:4334183%09red/osa:4340725%09red
Glycosphingolipid biosynthesis - globo series	KEGG PATHWAY	osa00603	1	8	0.845217	1	OS10G0492900	osa:4348988|	4348988|	http://www.genome.jp/kegg-bin/show_pathway?osa00603/osa:4348988%09red
Ether lipid metabolism	KEGG PATHWAY	osa00565	3	22	0.872814	1	OS06G0604300|OS06G0712300|OS10G0524400	osa:4341468|osa:4342043|osa:4349161|	4341468|4342043|4349161|	http://www.genome.jp/kegg-bin/show_pathway?osa00565/osa:4349161%09red/osa:4341468%09red/osa:4342043%09red
Selenocompound metabolism	KEGG PATHWAY	osa00450	2	16	0.87677	1	OS06G0327300|OS03G0743900	osa:4340912|osa:4334073|	4340912|4334073|	http://www.genome.jp/kegg-bin/show_pathway?osa00450/osa:4334073%09red/osa:4340912%09red
Biosynthesis of unsaturated fatty acids	KEGG PATHWAY	osa01040	6	40	0.884709	1	OS03G0423300|OS07G0170016|OS01G0159400|OS06G0347100|OS03G0290300|OS05G0163700	osa:4333144|osa:9270991|osa:4324062|osa:4340976|osa:4332500|osa:4337904|	4333144|9270991|4324062|4340976|4332500|4337904|	http://www.genome.jp/kegg-bin/show_pathway?osa01040/osa:4337904%09red/osa:4340976%09red/osa:4324062%09red/osa:4333144%09red/osa:9270991%09red/osa:4332500%09red
Steroid biosynthesis	KEGG PATHWAY	osa00100	3	26	0.928552	1	OS07G0200700|OS03G0805100|OS11G0707600	osa:4342663|osa:4334492|osa:4351226|	4342663|4334492|4351226|	http://www.genome.jp/kegg-bin/show_pathway?osa00100/osa:4342663%09red/osa:4334492%09red/osa:4351226%09red
Spliceosome	KEGG PATHWAY	osa03040	35	196	0.934852	1	OS03G0314100|OS01G0840100|OS02G0759800|OS06G0167000|OS02G0122800|OS11G0495400|OS01G0857700|OS12G0502200|OS02G0245000|OS03G0278300|OS05G0389800|OS04G0555400|OS03G0241200|OS01G0549700|OS01G0876500|OS09G0491756|OS08G0151400|OS02G0221500|OS07G0633200|OS03G0836200|OS12G0244100|OS05G0460000|OS07G0508000|OS04G0636900|OS03G0717600|OS10G0498600|OS06G0343100|OS05G0427300|OS08G0559400|OS02G0107000|OS03G0276…	osa:4332645|osa:4327388|osa:4330796|osa:4340248|osa:4328133|osa:4338563|osa:4337198|osa:4352279|osa:4328860|osa:4332426|osa:4338675|osa:4336619|osa:4332209|osa:4326193|osa:4325082|osa:9268567|osa:4344666|osa:4328758|osa:4344009|osa:4334703|osa:4351875|osa:4339012|osa:4343339|osa:4337147|osa:4333915|osa:4349020|osa:4340964|osa:4338860|osa:4346316|osa:4328024|osa:4332413|osa:4341330|osa:4333273|osa…	4332645|4327388|4330796|4340248|4328133|4338563|4337198|4352279|4328860|4332426|4338675|4336619|4332209|4326193|4325082|9268567|4344666|4328758|4344009|4334703|4351875|4339012|4343339|4337147|4333915|4349020|4340964|4338860|4346316|4328024|4332413|4341330|4333273|4342793|4349020|	http://www.genome.jp/kegg-bin/show_pathway?osa03040/osa:4349020%09red/osa:4343339%09red/osa:4340964%09red/osa:4334703%09red/osa:4333273%09red/osa:4328133%09red/osa:4344666%09red/osa:9268567%09red/osa:4332426%09red/osa:4337147%09red/osa:4326193%09red/osa:4342793%09red/osa:4327388%09red/osa:4346316%09red/osa:4332413%09red/osa:4338563%09red/osa:4330796%09red/osa:4337198%09red/osa:4351875%09red/osa:4…
Biotin metabolism	KEGG PATHWAY	osa00780	2	20	0.936652	1	OS07G0170016|OS07G0616200	osa:9270991|osa:4343906|	9270991|4343906|	http://www.genome.jp/kegg-bin/show_pathway?osa00780/osa:9270991%09red/osa:4343906%09red
Diterpenoid biosynthesis	KEGG PATHWAY	osa00904	3	27	0.938433	1	OS04G0611800|OS04G0611700|OS06G0110000	osa:4336960|osa:4336959|osa:4339885|	4336960|4336959|4339885|	http://www.genome.jp/kegg-bin/show_pathway?osa00904/osa:4336960%09red/osa:4339885%09red/osa:4336959%09red
Purine metabolism	KEGG PATHWAY	osa00230	22	135	0.9521	1	OS12G0515600|OS10G0495600|OS04G0671100|OS04G0680400|OS08G0175600|OS07G0661000|OS01G0889200|OS11G0125900|OS09G0553300|OS07G0204500|OS10G0189100|OS08G0288200|OS03G0646800|OS12G0145700|OS03G0743900|OS01G0873200|OS03G0100040|OS01G0888500|OS12G0123500|OS04G0504000|OS07G0495000|Novel01138	osa:4352344|osa:4333571|osa:4331502|osa:4337428|osa:4344791|osa:4344179|osa:4324905|osa:4351367|osa:4347801|osa:4342678|osa:4348230|osa:4345177|osa:4333571|osa:4351493|osa:4334073|osa:4338879|osa:4328168|osa:4324899|osa:4351367|osa:4336327|osa:4343286|osa:4344789|	4352344|4333571|4331502|4337428|4344791|4344179|4324905|4351367|4347801|4342678|4348230|4345177|4333571|4351493|4334073|4338879|4328168|4324899|4351367|4336327|4343286|4344789|	http://www.genome.jp/kegg-bin/show_pathway?osa00230/osa:4344791%09red/osa:4343286%09red/osa:4342678%09red/osa:4351367%09red/osa:4338879%09red/osa:4333571%09red/osa:4334073%09red/osa:4337428%09red/osa:4336327%09red/osa:4328168%09red/osa:4352344%09red/osa:4351493%09red/osa:4344179%09red/osa:4324899%09red/osa:4331502%09red/osa:4345177%09red/osa:4348230%09red/osa:4324905%09red/osa:4344789%09red/osa:4…
Sulfur relay system	KEGG PATHWAY	osa04122	1	14	0.955422	1	OS12G0588900	osa:4352669|	4352669|	http://www.genome.jp/kegg-bin/show_pathway?osa04122/osa:4352669%09red
Phagosome	KEGG PATHWAY	osa04145	11	80	0.9669	1	OS01G0805900|OS06G0259000|OS05G0507300|OS03G0661300|OS08G0307400|OS03G0807400|OS06G0671900|OS08G0254500|OS02G0178400|OS08G0104700|OS06G0234200	osa:4327550|osa:4345628|osa:4339262|osa:4333632|osa:4345232|osa:4334509|osa:4328420|osa:4345097|osa:4328492|osa:4344440|osa:4340590|	4327550|4345628|4339262|4333632|4345232|4334509|4328420|4345097|4328492|4344440|4340590|	http://www.genome.jp/kegg-bin/show_pathway?osa04145/osa:4340590%09red/osa:4344440%09red/osa:4345097%09red/osa:4334509%09red/osa:4345232%09red/osa:4345628%09red/osa:4333632%09red/osa:4327550%09red/osa:4328420%09red/osa:4328492%09red/osa:4339262%09red
Lysine degradation	KEGG PATHWAY	osa00310	2	25	0.973309	1	OS09G0440300|OS06G0270900	osa:4347172|osa:4340725|	4347172|4340725|	http://www.genome.jp/kegg-bin/show_pathway?osa00310/osa:4347172%09red/osa:4340725%09red
Cutin, suberine and wax biosynthesis	KEGG PATHWAY	osa00073	1	17	0.976084	1	OS11G0507200	osa:4350569|	4350569|	http://www.genome.jp/kegg-bin/show_pathway?osa00073/osa:4350569%09red
Pyrimidine metabolism	KEGG PATHWAY	osa00240	16	112	0.977562	1	OS12G0123500|OS08G0248800|OS06G0327300|OS01G0807900|OS01G0951400|OS10G0495600|OS11G0125900|OS02G0778400|OS05G0573300|OS01G0889200|OS05G0455700|OS03G0646800|OS02G0708100|OS07G0204500|OS08G0175600|Novel01138	osa:4351367|osa:4345071|osa:4340912|osa:4327558|osa:4325739|osa:4333571|osa:4351367|osa:4330910|osa:4339675|osa:4324905|osa:4338981|osa:4333571|osa:4330474|osa:4342678|osa:4344791|osa:4344789|	4351367|4345071|4340912|4327558|4325739|4333571|4351367|4330910|4339675|4324905|4338981|4333571|4330474|4342678|4344791|4344789|	http://www.genome.jp/kegg-bin/show_pathway?osa00240/osa:4344791%09red/osa:4345071%09red/osa:4342678%09red/osa:4351367%09red/osa:4338981%09red/osa:4333571%09red/osa:4327558%09red/osa:4330474%09red/osa:4330910%09red/osa:4324905%09red/osa:4340912%09red/osa:4339675%09red/osa:4325739%09red/osa:4344789%09red
Regulation of autophagy	KEGG PATHWAY	osa04140	2	26	0.977623	1	OS08G0307400|OS01G0681400	osa:4345232|osa:4324394|	4345232|4324394|	http://www.genome.jp/kegg-bin/show_pathway?osa04140/osa:4324394%09red/osa:4345232%09red
Basal transcription factors	KEGG PATHWAY	osa03022	4	41	0.979052	1	OS03G0657000|OS03G0251800|OS12G0574800|OS05G0347000	osa:4333619|osa:4348225|osa:4352604|osa:4338489|	4333619|4348225|4352604|4338489|	http://www.genome.jp/kegg-bin/show_pathway?osa03022/osa:4338489%09red/osa:4352604%09red/osa:4348225%09red/osa:4333619%09red
N-Glycan biosynthesis	KEGG PATHWAY	osa00510	3	35	0.982257	1	OS02G0594900|OS03G0216600|OS02G0140101	osa:4329853|osa:4332068|osa:9269261|	4329853|4332068|9269261|	http://www.genome.jp/kegg-bin/show_pathway?osa00510/osa:4332068%09red/osa:4329853%09red/osa:9269261%09red
Protein export	KEGG PATHWAY	osa03060	6	56	0.983558	1	OS01G0958100|OS02G0115900|OS08G0254500|OS08G0480100|OS02G0178400|OS09G0453400	osa:4325387|osa:4328075|osa:4345097|osa:4345847|osa:4328492|osa:4347239|	4325387|4328075|4345097|4345847|4328492|4347239|	http://www.genome.jp/kegg-bin/show_pathway?osa03060/osa:4347239%09red/osa:4345847%09red/osa:4345097%09red/osa:4325387%09red/osa:4328075%09red/osa:4328492%09red
Glycosylphosphatidylinositol(GPI)-anchor biosynthesis	KEGG PATHWAY	osa00563	1	20	0.987171	1	OS02G0140101	osa:9269261|	9269261|	http://www.genome.jp/kegg-bin/show_pathway?osa00563/osa:9269261%09red
SNARE interactions in vesicular transport	KEGG PATHWAY	osa04130	3	38	0.989094	1	OS03G0787000|OS02G0119400|OS03G0655200	osa:4334356|osa:4328103|osa:4333608|	4334356|4328103|4333608|	http://www.genome.jp/kegg-bin/show_pathway?osa04130/osa:4334356%09red/osa:4328103%09red/osa:4333608%09red
Protein processing in endoplasmic reticulum	KEGG PATHWAY	osa04141	31	203	0.990225	1	OS05G0507300|OS03G0151800|OS06G0639100|OS01G0840100|OS01G0135900|OS06G0163400|OS09G0482100|OS03G0787300|OS02G0758000|OS01G0556400|OS07G0517100|OS03G0807400|OS12G0636000|OS06G0163500|OS02G0178400|OS02G0656500|OS02G0115900|OS12G0244100|OS06G0193000|OS03G0216600|OS05G0460000|OS11G0199200|OS08G0254500|OS06G0634600|OS02G0128000|OS03G0636600|OS04G0667800|OS04G0549600|OS03G0276500|OS10G0542200|OS03G0648…	osa:4339262|osa:4331645|osa:4341618|osa:4327388|osa:4325695|osa:4340223|osa:4347402|osa:4334359|osa:4330786|osa:4324566|osa:4343386|osa:4334509|osa:4352888|osa:4340224|osa:4328492|osa:4330201|osa:4328075|osa:4351875|osa:4340379|osa:4332068|osa:4339012|osa:4350002|osa:4345097|osa:4341597|osa:4328171|osa:4347001|osa:4337331|osa:4336584|osa:4332413|osa:4349264|osa:4333580|	4339262|4331645|4341618|4327388|4325695|4340223|4347402|4334359|4330786|4324566|4343386|4334509|4352888|4340224|4328492|4330201|4328075|4351875|4340379|4332068|4339012|4350002|4345097|4341597|4328171|4347001|4337331|4336584|4332413|4349264|4333580|	http://www.genome.jp/kegg-bin/show_pathway?osa04141/osa:4331645%09red/osa:4347001%09red/osa:4350002%09red/osa:4341597%09red/osa:4337331%09red/osa:4340379%09red/osa:4328075%09red/osa:4325695%09red/osa:4347402%09red/osa:4328171%09red/osa:4327388%09red/osa:4332068%09red/osa:4349264%09red/osa:4351875%09red/osa:4324566%09red/osa:4352888%09red/osa:4345097%09red/osa:4334509%09red/osa:4341618%09red/osa:4…
Mismatch repair	KEGG PATHWAY	osa03430	3	42	0.994377	1	OS01G0777300|OS05G0111000|OS03G0855700	osa:4327899|osa:4337594|osa:4334834|	4327899|4337594|4334834|	http://www.genome.jp/kegg-bin/show_pathway?osa03430/osa:4334834%09red/osa:4327899%09red/osa:4337594%09red
Base excision repair	KEGG PATHWAY	osa03410	3	43	0.995246	1	Novel01138|OS08G0175600|OS08G0489300	osa:4344789|osa:4344791|osa:9272626|	4344789|4344791|9272626|	http://www.genome.jp/kegg-bin/show_pathway?osa03410/osa:4344789%09red/osa:4344791%09red/osa:9272626%09red
RNA polymerase	KEGG PATHWAY	osa03020	3	44	0.995984	1	OS10G0495600|OS03G0646800|OS01G0889200	osa:4333571|osa:4333571|osa:4324905|	4333571|4333571|4324905|	http://www.genome.jp/kegg-bin/show_pathway?osa03020/osa:4333571%09red/osa:4324905%09red
Homologous recombination	KEGG PATHWAY	osa03440	4	53	0.996678	1	OS05G0111000|OS03G0855700|OS08G0175600|Novel01138	osa:4337594|osa:4334834|osa:4344791|osa:4344789|	4337594|4334834|4344791|4344789|	http://www.genome.jp/kegg-bin/show_pathway?osa03440/osa:4334834%09red/osa:4344791%09red/osa:4344789%09red/osa:4337594%09red
mRNA surveillance pathway	KEGG PATHWAY	osa03015	12	107	0.996763	1	OS07G0274800|OS02G0217600|OS03G0566800|OS04G0252200|OS08G0305300|OS07G0237100|OS05G0105900|OS01G0349400|OS01G0549700|OS03G0278300|OS04G0504800|OS06G0574500	osa:4342912|osa:4328734|osa:4333273|osa:9266269|osa:4345227|osa:4342793|osa:4337561|osa:4326473|osa:4326193|osa:4332426|osa:4336331|osa:4341364|	4342912|4328734|4333273|9266269|4345227|4342793|4337561|4326473|4326193|4332426|4336331|4341364|	http://www.genome.jp/kegg-bin/show_pathway?osa03015/osa:4326193%09red/osa:4342793%09red/osa:4337561%09red/osa:4341364%09red/osa:4342912%09red/osa:4345227%09red/osa:4333273%09red/osa:4326473%09red/osa:4328734%09red/osa:9266269%09red/osa:4336331%09red/osa:4332426%09red
DNA replication	KEGG PATHWAY	osa03030	4	54	0.997168	1	OS05G0111000|OS03G0855700|OS08G0175600|Novel01138	osa:4337594|osa:4334834|osa:4344791|osa:4344789|	4337594|4334834|4344791|4344789|	http://www.genome.jp/kegg-bin/show_pathway?osa03030/osa:4334834%09red/osa:4344791%09red/osa:4344789%09red/osa:4337594%09red
RNA transport	KEGG PATHWAY	osa03013	19	151	0.997382	1	OS06G0237502|OS03G0566800|OS12G0503200|OS12G0165900|OS02G0788400|OS01G0363900|OS01G0794500|OS03G0143851|OS10G0467600|OS03G0278300|OS05G0498400|OS03G0178000|OS07G0237100|OS05G0105900|OS04G0504800|OS01G0549700|OS02G0146600|OS02G0684300|OS04G0627900	osa:4339487|osa:4333273|osa:4339796|osa:4351597|osa:4330963|osa:4325820|osa:4324136|osa:4331593|osa:4348852|osa:4332426|osa:4339216|osa:4331813|osa:4342793|osa:4337561|osa:4336331|osa:4326193|osa:4328286|osa:4330343|osa:4337078|	4339487|4333273|4339796|4351597|4330963|4325820|4324136|4331593|4348852|4332426|4339216|4331813|4342793|4337561|4336331|4326193|4328286|4330343|4337078|	http://www.genome.jp/kegg-bin/show_pathway?osa03013/osa:4326193%09red/osa:4324136%09red/osa:4348852%09red/osa:4342793%09red/osa:4337561%09red/osa:4330343%09red/osa:4337078%09red/osa:4339796%09red/osa:4333273%09red/osa:4330963%09red/osa:4339487%09red/osa:4331593%09red/osa:4328286%09red/osa:4339216%09red/osa:4325820%09red/osa:4351597%09red/osa:4336331%09red/osa:4332426%09red/osa:4331813%09red
Ribosome biogenesis in eukaryotes	KEGG PATHWAY	osa03008	9	90	0.997515	1	OS03G0352300|OS01G0375000|OS08G0107500|OS03G0350100|OS07G0495100|OS01G0280500|OS03G0241200|OS02G0481900|OS03G0350300	osa:4332851|osa:4325442|osa:4344458|osa:4332840|osa:4343287|osa:4326910|osa:4332209|osa:4329368|osa:4332841|	4332851|4325442|4344458|4332840|4343287|4326910|4332209|4329368|4332841|	http://www.genome.jp/kegg-bin/show_pathway?osa03008/osa:4326910%09red/osa:4329368%09red/osa:4344458%09red/osa:4343287%09red/osa:4325442%09red/osa:4332209%09red/osa:4332840%09red/osa:4332841%09red/osa:4332851%09red
RNA degradation	KEGG PATHWAY	osa03018	10	99	0.998188	1	OS01G0191700|OS10G0167300|OS03G0316900|OS04G0684900|OS06G0136600|OS04G0504800|OS11G0660400|OS02G0481900|OS04G0443900|OS05G0389500	osa:4327301|osa:4348176|osa:4332655|osa:4337457|osa:4340042|osa:4336331|osa:4351059|osa:4329368|osa:4339910|osa:4338672|	4327301|4348176|4332655|4337457|4340042|4336331|4351059|4329368|4339910|4338672|	http://www.genome.jp/kegg-bin/show_pathway?osa03018/osa:4329368%09red/osa:4337457%09red/osa:4327301%09red/osa:4348176%09red/osa:4340042%09red/osa:4351059%09red/osa:4339910%09red/osa:4332655%09red/osa:4336331%09red/osa:4338672%09red
Nucleotide excision repair	KEGG PATHWAY	osa03420	5	70	0.99924	1	Novel01138|OS05G0111000|OS03G0205400|OS08G0175600|OS03G0855700	osa:4344789|osa:4337594|osa:4331991|osa:4344791|osa:4334834|	4344789|4337594|4331991|4344791|4334834|	http://www.genome.jp/kegg-bin/show_pathway?osa03420/osa:4331991%09red/osa:4334834%09red/osa:4344791%09red/osa:4344789%09red/osa:4337594%09red
Proteasome	KEGG PATHWAY	osa03050	4	64	0.999447	1	OS08G0224700|OS01G0267200|OS02G0146700|OS01G0511300	osa:4344971|osa:4324379|osa:4328287|osa:4324031|	4344971|4324379|4328287|4324031|	http://www.genome.jp/kegg-bin/show_pathway?osa03050/osa:4328287%09red/osa:4344971%09red/osa:4324031%09red/osa:4324379%09red
Oxidative phosphorylation	KEGG PATHWAY	osa00190	12	144	0.999973	1	OS02G0768600|OS10G0355800|OS02G0750100|OS08G0246400|OS04G0309100|OS03G0192400|OS02G0816800|OS07G0513000|OS03G0278900|OS07G0191200|OS03G0295500|OS07G0222800	osa:4330852|osa:3131462|osa:4330737|osa:4345059|osa:3131396|osa:4331914|osa:4331143|osa:4343366|osa:4332431|osa:4342621|osa:4332532|osa:4342743|	4330852|3131462|4330737|4345059|3131396|4331914|4331143|4343366|4332431|4342621|4332532|4342743|	http://www.genome.jp/kegg-bin/show_pathway?osa00190/osa:4331143%09red/osa:4331914%09red/osa:4345059%09red/osa:4342743%09red/osa:4332532%09red/osa:3131462%09red/osa:4343366%09red/osa:3131396%09red/osa:4330852%09red/osa:4332431%09red/osa:4342621%09red/osa:4330737%09red
Ubiquitin mediated proteolysis	KEGG PATHWAY	osa04120	8	119	0.999986	1	OS06G0164000|OS10G0456800|OS06G0193000|OS02G0771100|OS03G0356414|OS05G0557700|OS01G0972900|OS04G0667800	osa:4340227|osa:4348796|osa:4340379|osa:4330868|osa:9266295|osa:4326008|osa:4326397|osa:4337331|	4340227|4348796|4340379|4330868|9266295|4326008|4326397|4337331|	http://www.genome.jp/kegg-bin/show_pathway?osa04120/osa:4326397%09red/osa:4348796%09red/osa:4337331%09red/osa:4326008%09red/osa:4340227%09red/osa:4340379%09red/osa:4330868%09red/osa:9266295%09red
Aminoacyl-tRNA biosynthesis	KEGG PATHWAY	osa00970	3	114	1	1	OS12G0533700|OS01G0120300|OS11G0610900	osa:4352408|osa:4326033|osa:4350906|	4352408|4326033|4350906|	http://www.genome.jp/kegg-bin/show_pathway?osa00970/osa:4352408%09red/osa:4326033%09red/osa:4350906%09red
--------------------

## Sheet: down
#Term	Database	ID	Input number	Background number	P-Value	Corrected P-Value	Input	KEGG_ID/KO	Entrez_ID	Hyperlink
Photosynthesis - antenna proteins（光合作用-天线蛋白）	KEGG PATHWAY	osa00196	13	15	3.02e-06	0.000347481	OS09G0346500|OS03G0592500|OS04G0457000|OS09G0296800|OS02G0197600|OS06G0320500|OS07G0558400|OS11G0242800|OS07G0562700|OS02G0764500|OS01G0600900|OS07G0577600|OS09G0439500	osa:4346803|osa:4333359|osa:4336028|osa:4346649|osa:4328623|osa:4340892|osa:4343583|osa:4350176|osa:4343604|osa:4330828|osa:4324599|osa:4343709|osa:4347166|	4346803|4333359|4336028|4346649|4328623|4340892|4343583|4350176|4343604|4330828|4324599|4343709|4347166|	http://www.genome.jp/kegg-bin/show_pathway?osa00196/osa:4333359%09red/osa:4350176%09red/osa:4324599%09red/osa:4330828%09red/osa:4336028%09red/osa:4340892%09red/osa:4343709%09red/osa:4346803%09red/osa:4347166%09red/osa:4328623%09red/osa:4343604%09red/osa:4346649%09red/osa:4343583%09red
Photosynthesis（光合作用）	KEGG PATHWAY	osa00195	26	79	6.75e-05	0.0038784	OS12G0420400|OS03G0333400|OS07G0141400|OS07G0513000|OS03G0685000|OS07G0148900|OS06G0101600|OS12G0189400|OS07G0105600|OS03G0784700|OS05G0560000|OS07G0435300|OS03G0659200|OS02G0750100|OS01G0869800|OS08G0200300|OS03G0778100|OS01G0773700|OS03G0278900|OS07G0544800|OS10G0460900|OS09G0481200|OS01G0501800|OS04G0414700|OS08G0560900|OS08G0347500	osa:4352085|osa:4332745|osa:4342370|osa:4343366|osa:4333746|osa:4342404|osa:4339833|osa:4351694|osa:4342192|osa:4334338|osa:4339593|osa:4343070|osa:4333624|osa:4330737|osa:4324933|osa:4344899|osa:4334300|osa:4327150|osa:4332431|osa:4343515|osa:4348816|osa:4347395|osa:4324479|osa:4335799|osa:4346326|osa:4348816|	4352085|4332745|4342370|4343366|4333746|4342404|4339833|4351694|4342192|4334338|4339593|4343070|4333624|4330737|4324933|4344899|4334300|4327150|4332431|4343515|4348816|4347395|4324479|4335799|4346326|4348816|	http://www.genome.jp/kegg-bin/show_pathway?osa00195/osa:4324479%09red/osa:4343070%09red/osa:4332745%09red/osa:4342370%09red/osa:4334300%09red/osa:4348816%09red/osa:4333624%09red/osa:4335799%09red/osa:4333746%09red/osa:4344899%09red/osa:4324933%09red/osa:4342192%09red/osa:4343515%09red/osa:4343366%09red/osa:4332431%09red/osa:4339833%09red/osa:4351694%09red/osa:4327150%09red/osa:4334338%09red/osa:4…
Metabolic pathways（代谢通路）	KEGG PATHWAY	osa01100	239	1544	0.000776516	0.0297664	OS04G0610800|OS09G0346500|OS04G0457500|OS08G0424500|OS04G0269600|OS03G0829000|OS05G0455700|OS07G0529600|OS03G0438100|OS09G0553200|OS10G0320100|OS07G0562700|OS02G0173900|OS01G0508000|OS06G0681600|OS01G0889200|OS05G0580000|OS08G0175600|OS07G0661000|OS03G0592500|OS10G0204300|OS08G0154300|OS08G0307400|OS06G0604300|OS03G0784700|OS04G0389800|OS04G0623800|OS09G0446800|OS03G0367150|OS12G0291400|OS01G0927…	osa:4336951|osa:4346803|osa:4324526|osa:4345606|osa:4335335|osa:4334655|osa:4338981|osa:4343443|osa:4333201|osa:4347800|osa:4348304|osa:4343604|osa:9267109|osa:4324050|osa:4341861|osa:4324905|osa:4339718|osa:4344791|osa:4344179|osa:4333359|osa:4348268|osa:4344683|osa:4345232|osa:4341468|osa:4334338|osa:4329450|osa:4337051|osa:4347204|osa:4348304|osa:4352016|osa:4326958|osa:4334588|osa:4340090|osa…	4336951|4346803|4324526|4345606|4335335|4334655|4338981|4343443|4333201|4347800|4348304|4343604|9267109|4324050|4341861|4324905|4339718|4344791|4344179|4333359|4348268|4344683|4345232|4341468|4334338|4329450|4337051|4347204|4348304|4352016|4326958|4334588|4340090|4351966|4352615|4349004|4337818|4345059|4328006|4334316|4332275|4351056|4336153|4345177|4352839|4334349|4332745|4348152|4350055|4324525…	http://www.genome.jp/kegg-bin/show_pathway?osa01100/osa:4346332%09red/osa:4326901%09red/osa:4331528%09red/osa:4324479%09red/osa:4337347%09red/osa:4341861%09red/osa:4346438%09red/osa:4344059%09red/osa:4334349%09red/osa:4346656%09red/osa:4344683%09red/osa:4325416%09red/osa:4330034%09red/osa:4352505%09red/osa:4337714%09red/osa:9267109%09red/osa:4348152%09red/osa:4352791%09red/osa:4326503%09red/osa:4…
Biosynthesis of secondary metabolites（次级代谢物的生物合成）	KEGG PATHWAY	osa01110	128	775	0.0022367	0.0643052	OS04G0610800|OS04G0269600|OS11G0210600|OS09G0553200|OS10G0320100|OS01G0508000|OS06G0681600|OS05G0580000|OS02G0101500|OS10G0516100|OS08G0154300|OS12G0128700|OS04G0389800|OS04G0266900|OS07G0176900|OS03G0819600|OS06G0142900|OS10G0496900|OS02G0169900|OS06G0160700|OS02G0104700|OS03G0781400|OS03G0253100|OS04G0476100|OS08G0198700|OS10G0159800|OS02G0525900|OS09G0419200|OS01G0652600|OS11G0530600|OS02G0690…	osa:4336951|osa:4335335|osa:4350055|osa:4347800|osa:4348304|osa:4324050|osa:4341861|osa:4339718|osa:4327981|osa:4349114|osa:4344683|osa:4351401|osa:4329450|osa:4335330|osa:4342543|osa:4334588|osa:4340090|osa:4349004|osa:4328439|osa:4330709|osa:4328006|osa:4334316|osa:4332275|osa:4336153|osa:4334349|osa:4348152|osa:4329518|osa:4347074|osa:4325375|osa:4350636|osa:4330380|osa:4339677|osa:4324899|osa…	4336951|4335335|4350055|4347800|4348304|4324050|4341861|4339718|4327981|4349114|4344683|4351401|4329450|4335330|4342543|4334588|4340090|4349004|4328439|4330709|4328006|4334316|4332275|4336153|4334349|4348152|4329518|4347074|4325375|4350636|4330380|4339677|4324899|4343908|4328572|4330711|4342508|4326547|4347654|4341663|4341496|4342663|4348268|4330451|4324554|4332364|4334492|4339583|4352146|4342678…	http://www.genome.jp/kegg-bin/show_pathway?osa01110/osa:4326901%09red/osa:4326948%09red/osa:4341861%09red/osa:4337732%09red/osa:4346656%09red/osa:4344683%09red/osa:4330034%09red/osa:4329224%09red/osa:4348152%09red/osa:4352791%09red/osa:4336146%09red/osa:4336413%09red/osa:4348230%09red/osa:4325375%09red/osa:4338498%09red/osa:4330451%09red/osa:4330627%09red/osa:4347654%09red/osa:4337265%09red/osa:4…
Carbon fixation in photosynthetic organisms（光合固碳作用）	KEGG PATHWAY	osa00710	20	77	0.00481568	0.110761	OS03G0129300|OS12G0291400|OS06G0548000|OS06G0608700|OS12G0274700|OS03G0781400|OS12G0169600|OS08G0562100|OS10G0204300|OS03G0754200|OS04G0266900|OS03G0255500|OS04G0234600|OS05G0496200|OS07G0630800|OS03G0267300|OS07G0176900|OS04G0459500|OS02G0698000|OS12G0292400	osa:4331495|osa:4352016|osa:4341252|osa:4341496|osa:4351966|osa:4334316|osa:4349897|osa:4346332|osa:4348268|osa:4334145|osa:4335330|osa:4332293|osa:4335227|osa:4341792|osa:4343993|osa:4332364|osa:4342543|osa:4336044|osa:4330413|osa:4351966|	4331495|4352016|4341252|4341496|4351966|4334316|4349897|4346332|4348268|4334145|4335330|4332293|4335227|4341792|4343993|4332364|4342543|4336044|4330413|4351966|	http://www.genome.jp/kegg-bin/show_pathway?osa00710/osa:4335227%09red/osa:4343993%09red/osa:4352016%09red/osa:4334145%09red/osa:4341496%09red/osa:4341252%09red/osa:4349897%09red/osa:4332293%09red/osa:4334316%09red/osa:4330413%09red/osa:4336044%09red/osa:4332364%09red/osa:4348268%09red/osa:4335330%09red/osa:4341792%09red/osa:4346332%09red/osa:4351966%09red/osa:4331495%09red/osa:4342543%09red
Glyoxylate and dicarboxylate metabolism（乙醛酸和二羧酸代谢）	KEGG PATHWAY	osa00630	16	58	0.00691408	0.13252	OS01G0682500|OS10G0516100|OS04G0659100|OS04G0623600|OS04G0623500|OS02G0115700|OS02G0735200|OS01G0764900|OS02G0101500|OS06G0486800|OS08G0198700|OS07G0616500|OS07G0630800|OS12G0291400|OS12G0274700|OS12G0292400	osa:4324401|osa:4349114|osa:4337272|osa:4337048|osa:4337048|osa:4328073|osa:4330649|osa:4326894|osa:4327981|osa:4341069|osa:4334349|osa:4343908|osa:4343993|osa:4352016|osa:4351966|osa:4351966|	4324401|4349114|4337272|4337048|4337048|4328073|4330649|4326894|4327981|4341069|4334349|4343908|4343993|4352016|4351966|4351966|	http://www.genome.jp/kegg-bin/show_pathway?osa00630/osa:4326894%09red/osa:4337048%09red/osa:4343993%09red/osa:4327981%09red/osa:4352016%09red/osa:4337272%09red/osa:4324401%09red/osa:4334349%09red/osa:4328073%09red/osa:4349114%09red/osa:4343908%09red/osa:4330649%09red/osa:4351966%09red/osa:4341069%09red
Porphyrin and chlorophyll metabolism（卟啉和叶绿素代谢）	KEGG PATHWAY	osa00860	11	35	0.0109751	0.180305	OS04G0610800|OS02G0744900|OS10G0496900|OS01G0286600|OS01G0279100|OS03G0811100|OS03G0654600|OS10G0389200|OS03G0323200|OS05G0349700|OS03G0563300	osa:4336951|osa:4330711|osa:4349004|osa:4327918|osa:4326901|osa:4334537|osa:4327178|osa:4348519|osa:4332690|osa:4338498|osa:4333259|	4336951|4330711|4349004|4327918|4326901|4334537|4327178|4348519|4332690|4338498|4333259|	http://www.genome.jp/kegg-bin/show_pathway?osa00860/osa:4330711%09red/osa:4338498%09red/osa:4327178%09red/osa:4336951%09red/osa:4326901%09red/osa:4349004%09red/osa:4348519%09red/osa:4327918%09red/osa:4332690%09red/osa:4333259%09red/osa:4334537%09red
Alanine, aspartate and glutamate metabolism（丙氨酸、天冬氨酸和谷氨酸代谢）	KEGG PATHWAY	osa00250	11	41	0.0267569	0.383731	OS03G0794500|OS03G0171900|OS04G0659100|OS08G0205900|OS02G0735200|OS02G0173900|OS06G0548000|OS03G0175600|OS02G0708100|OS01G0873200|OS08G0248800	osa:4334405|osa:4331779|osa:4337272|osa:4344928|osa:4330649|osa:9267109|osa:4341252|osa:4331798|osa:4330474|osa:4338879|osa:4345071|	4334405|4331779|4337272|4344928|4330649|9267109|4341252|4331798|4330474|4338879|4345071|	http://www.genome.jp/kegg-bin/show_pathway?osa00250/osa:4345071%09red/osa:4337272%09red/osa:4341252%09red/osa:9267109%09red/osa:4331779%09red/osa:4334405%09red/osa:4344928%09red/osa:4331798%09red/osa:4338879%09red/osa:4330474%09red/osa:4330649%09red
Tropane, piperidine and pyridine alkaloid biosynthesis（托烷、哌啶和吡啶生物碱的合成)	KEGG PATHWAY	osa00960	6	16	0.0300312	0.383731	OS03G0268900|OS04G0269600|OS02G0302700|OS04G0476100|OS06G0548000|OS02G0709200	osa:4332375|osa:4335335|osa:4329101|osa:4336153|osa:4341252|osa:4330482|	4332375|4335335|4329101|4336153|4341252|4330482|	http://www.genome.jp/kegg-bin/show_pathway?osa00960/osa:4332375%09red/osa:4329101%09red/osa:4341252%09red/osa:4335335%09red/osa:4330482%09red/osa:4336153%09red
Cyanoamino acid metabolism(氨基甲酸代谢）	KEGG PATHWAY	osa00460	9	36	0.0585985	0.631933	OS04G0457500|OS01G0897600|OS01G0930800|OS01G0764900|OS04G0513400|OS01G0508000|OS04G0474900|OS01G0151500|OS02G0635000	osa:4324526|osa:4332041|osa:4326948|osa:4326894|osa:4336388|osa:4324050|osa:4336146|osa:4324525|osa:4330076|	4324526|4332041|4326948|4326894|4336388|4324050|4336146|4324525|4330076|	http://www.genome.jp/kegg-bin/show_pathway?osa00460/osa:4326894%09red/osa:4336388%09red/osa:4326948%09red/osa:4332041%09red/osa:4324050%09red/osa:4330076%09red/osa:4324526%09red/osa:4336146%09red/osa:4324525%09red
Pentose phosphate pathway（戊糖磷酸途径)	KEGG PATHWAY	osa00030	11	48	0.0606402	0.631933	OS03G0100040|OS10G0189100|OS06G0608700|OS08G0154300|OS09G0529100|OS12G0169600|OS04G0266900|OS01G0665400|OS03G0267300|OS03G0781400|OS07G0176900	osa:4328168|osa:4348230|osa:4341496|osa:4344683|osa:4347654|osa:4349897|osa:4335330|osa:4326855|osa:4332364|osa:4334316|osa:4342543|	4328168|4348230|4341496|4344683|4347654|4349897|4335330|4326855|4332364|4334316|4342543|	http://www.genome.jp/kegg-bin/show_pathway?osa00030/osa:4332364%09red/osa:4341496%09red/osa:4347654%09red/osa:4349897%09red/osa:4334316%09red/osa:4328168%09red/osa:4335330%09red/osa:4344683%09red/osa:4342543%09red/osa:4348230%09red/osa:4326855%09red
Tyrosine metabolism(酪氨酸代谢）	KEGG PATHWAY	osa00350	9	37	0.0659408	0.631933	OS03G0829000|OS04G0269600|OS11G0210600|OS02G0302700|OS04G0476100|OS06G0548000|OS10G0159800|OS02G0709200|OS01G0770200	osa:4334655|osa:4335335|osa:4350055|osa:4329101|osa:4336153|osa:4341252|osa:4348152|osa:4330482|osa:4325604|	4334655|4335335|4350055|4329101|4336153|4341252|4348152|4330482|4325604|	http://www.genome.jp/kegg-bin/show_pathway?osa00350/osa:4335335%09red/osa:4350055%09red/osa:4329101%09red/osa:4341252%09red/osa:4334655%09red/osa:4330482%09red/osa:4348152%09red/osa:4325604%09red/osa:4336153%09red
Taurine and hypotaurine metabolism（牛磺酸和亚牛磺酸代谢）	KEGG PATHWAY	osa00430	5	16	0.0775561	0.647866	OS03G0654700|OS04G0457500|OS09G0316000|OS12G0623600|OS01G0151500	osa:4333605|osa:4324526|osa:4335026|osa:4352829|osa:4324525|	4333605|4324526|4335026|4352829|4324525|	http://www.genome.jp/kegg-bin/show_pathway?osa00430/osa:4324526%09red/osa:4333605%09red/osa:4324525%09red/osa:4352829%09red/osa:4335026%09red
Nitrogen metabolism（氮代谢)	KEGG PATHWAY	osa00910	7	27	0.0788707	0.647866	OS03G0794500|OS04G0659100|OS02G0735200|OS02G0533300|OS01G0764900|OS04G0412500|OS02G0635000	osa:4334405|osa:4337272|osa:4330649|osa:4329556|osa:4326894|osa:4329556|osa:4330076|	4334405|4337272|4330649|4329556|4326894|4329556|4330076|	http://www.genome.jp/kegg-bin/show_pathway?osa00910/osa:4326894%09red/osa:4337272%09red/osa:4334405%09red/osa:4330076%09red/osa:4329556%09red/osa:4330649%09red
Peroxisome(过氧化物酶体）	KEGG PATHWAY	osa04146	15	78	0.0928368	0.690354	OS01G0107000|OS09G0508900|OS04G0623500|OS05G0132100|OS04G0623600|OS08G0566900|OS08G0561700|OS02G0115700|OS06G0347100|OS10G0329300|OS02G0225000|OS08G0198700|OS07G0616500|OS02G0226000|OS01G0730800	osa:9268894|osa:4347528|osa:4337048|osa:4337714|osa:4337048|osa:4346360|osa:4346329|osa:4328073|osa:4340976|osa:4348331|osa:4347528|osa:4334349|osa:4343908|osa:4328779|osa:4324427|	9268894|4347528|4337048|4337714|4337048|4346360|4346329|4328073|4340976|4348331|4347528|4334349|4343908|4328779|4324427|	http://www.genome.jp/kegg-bin/show_pathway?osa04146/osa:4337048%09red/osa:4346360%09red/osa:4347528%09red/osa:4328779%09red/osa:4346329%09red/osa:4340976%09red/osa:4348331%09red/osa:4334349%09red/osa:4343908%09red/osa:4324427%09red/osa:4337714%09red/osa:9268894%09red/osa:4328073%09red
Flavonoid biosynthesis（类黄酮的生物合成）	KEGG PATHWAY	osa00941	5	18	0.106709	0.690354	OS03G0367150|OS10G0320100|OS03G0819600|OS03G0367101|OS11G0530600	osa:4348304|osa:4348304|osa:4334588|osa:4348304|osa:4350636|	4348304|4348304|4334588|4348304|4350636|	http://www.genome.jp/kegg-bin/show_pathway?osa00941/osa:4348304%09red/osa:4334588%09red/osa:4350636%09red
Pantothenate and CoA biosynthesis（泛酸盐和辅酶A的生物合成）	KEGG PATHWAY	osa00770	6	24	0.111646	0.690354	OS08G0176100|OS01G0652600|OS01G0807900|OS05G0558400|OS05G0573700|OS04G0389800	osa:4344795|osa:4325375|osa:4327558|osa:4339583|osa:4339677|osa:4329450|	4344795|4325375|4327558|4339583|4339677|4329450|	http://www.genome.jp/kegg-bin/show_pathway?osa00770/osa:4325375%09red/osa:4344795%09red/osa:4339583%09red/osa:4339677%09red/osa:4327558%09red/osa:4329450%09red
Glycine, serine and threonine metabolism（甘氨酸、丝氨酸和苏氨酸代谢）	KEGG PATHWAY	osa00260	11	55	0.114812	0.690354	OS03G0171900|OS01G0682500|OS08G0424500|OS10G0516100|OS04G0269600|OS11G0150100|OS04G0476100|OS04G0623800|OS02G0101500|OS05G0549700|OS01G0927900	osa:4331779|osa:4324401|osa:4345606|osa:4349114|osa:4335335|osa:4349782|osa:4336153|osa:4337051|osa:4327981|osa:4339521|osa:4326958|	4331779|4324401|4345606|4349114|4335335|4349782|4336153|4337051|4327981|4339521|4326958|	http://www.genome.jp/kegg-bin/show_pathway?osa00260/osa:4335335%09red/osa:4327981%09red/osa:4345606%09red/osa:4324401%09red/osa:4349782%09red/osa:4337051%09red/osa:4331779%09red/osa:4349114%09red/osa:4339521%09red/osa:4326958%09red/osa:4336153%09red
alpha-Linolenic acid metabolism（亚麻酸代谢）	KEGG PATHWAY	osa00592	8	37	0.124344	0.690354	OS03G0438100|OS02G0194700|OS05G0304600|OS03G0179900|OS01G0348600|Novel01272|OS06G0347100|OS12G0559200	osa:4333201|osa:4328603|osa:4338358|osa:4331824|osa:4326503|osa:4329684|osa:4340976|osa:4352505|	4333201|4328603|4338358|4331824|4326503|4329684|4340976|4352505|	http://www.genome.jp/kegg-bin/show_pathway?osa00592/osa:4331824%09red/osa:4352505%09red/osa:4340976%09red/osa:4328603%09red/osa:4329684%09red/osa:4338358%09red/osa:4326503%09red/osa:4333201%09red
Valine, leucine and isoleucine biosynthesis（缬氨酸、亮氨酸和异亮氨酸代谢）	KEGG PATHWAY	osa00290	4	14	0.134364	0.690354	OS05G0573700|OS01G0652600|OS05G0558400|OS04G0389800	osa:4339677|osa:4325375|osa:4339583|osa:4329450|	4339677|4325375|4339583|4329450|	http://www.genome.jp/kegg-bin/show_pathway?osa00290/osa:4339583%09red/osa:4329450%09red/osa:4325375%09red/osa:4339677%09red
Isoquinoline alkaloid biosynthesis（ 吲哚联啶生物碱合成）	KEGG PATHWAY	osa00950	5	20	0.14042	0.690354	OS06G0548000|OS04G0269600|OS02G0302700|OS01G0770200|OS04G0476100	osa:4341252|osa:4335335|osa:4329101|osa:4325604|osa:4336153|	4341252|4335335|4329101|4325604|4336153|	http://www.genome.jp/kegg-bin/show_pathway?osa00950/osa:4335335%09red/osa:4329101%09red/osa:4341252%09red/osa:4325604%09red/osa:4336153%09red
Carbon metabolism（碳代谢）	KEGG PATHWAY	osa01200	35	225	0.142115	0.690354	OS01G0742500|OS11G0150100|OS01G0764900|OS09G0529100|OS12G0169600|OS07G0188800|OS04G0234600|OS03G0129300|OS06G0564500|OS06G0608700|OS03G0133900|OS08G0154300|OS10G0204300|OS04G0266900|OS04G0623800|OS09G0446800|OS03G0267300|OS04G0459500|OS01G0939700|OS12G0292400|OS02G0525900|OS03G0781400|OS03G0754200|OS12G0625000|OS12G0274700|OS12G0291400|OS07G0176900|OS03G0100040|OS06G0486800|OS03G0255500|OS06G0548…	osa:4326547|osa:4349782|osa:4326894|osa:4347654|osa:4349897|osa:4342610|osa:4335227|osa:4331495|osa:4341321|osa:4341496|osa:4331528|osa:4344683|osa:4348268|osa:4335330|osa:4337051|osa:4347204|osa:4332364|osa:4336044|osa:4326513|osa:4351966|osa:4329518|osa:4334316|osa:4334145|osa:4352839|osa:4351966|osa:4352016|osa:4342543|osa:4328168|osa:4341069|osa:4332293|osa:4341252|osa:4341792|osa:4343993|osa…	4326547|4349782|4326894|4347654|4349897|4342610|4335227|4331495|4341321|4341496|4331528|4344683|4348268|4335330|4337051|4347204|4332364|4336044|4326513|4351966|4329518|4334316|4334145|4352839|4351966|4352016|4342543|4328168|4341069|4332293|4341252|4341792|4343993|4330413|4346332|	http://www.genome.jp/kegg-bin/show_pathway?osa01200/osa:4326513%09red/osa:4331528%09red/osa:4341496%09red/osa:4348268%09red/osa:4352839%09red/osa:4335330%09red/osa:4344683%09red/osa:4341069%09red/osa:4352016%09red/osa:4334145%09red/osa:4346332%09red/osa:4332293%09red/osa:4326547%09red/osa:4336044%09red/osa:4342610%09red/osa:4341321%09red/osa:4326894%09red/osa:4332364%09red/osa:4330413%09red/osa:4…
Glutathione metabolism（谷胱甘肽代谢）	KEGG PATHWAY	osa00480	14	79	0.153701	0.690354	OS10G0530500|OS04G0457500|OS12G0528400|OS10G0530400|OS10G0529300|OS03G0785900|OS08G0522400|OS03G0135300|OS07G0694700|OS03G0163300|OS03G0283100|OS07G0468100|OS12G0263000|OS01G0151500	osa:4349203|osa:4324526|osa:4351008|osa:4349202|osa:4349192|osa:4334347|osa:4346078|osa:4331535|osa:4344397|osa:4331719|osa:4332455|osa:4343183|osa:4351923|osa:4324525|	4349203|4324526|4351008|4349202|4349192|4334347|4346078|4331535|4344397|4331719|4332455|4343183|4351923|4324525|	http://www.genome.jp/kegg-bin/show_pathway?osa00480/osa:4346078%09red/osa:4334347%09red/osa:4331719%09red/osa:4351008%09red/osa:4331535%09red/osa:4343183%09red/osa:4349192%09red/osa:4332455%09red/osa:4344397%09red/osa:4349202%09red/osa:4351923%09red/osa:4324526%09red/osa:4349203%09red/osa:4324525%09red
Linoleic acid metabolism（亚油酸代谢)	KEGG PATHWAY	osa00591	4	15	0.155969	0.690354	OS02G0194700|OS05G0304600|OS03G0179900|OS12G0559200	osa:4328603|osa:4338358|osa:4331824|osa:4352505|	4328603|4338358|4331824|4352505|	http://www.genome.jp/kegg-bin/show_pathway?osa00591/osa:4328603%09red/osa:4338358%09red/osa:4331824%09red/osa:4352505%09red
Fructose and mannose metabolism(果糖和甘露糖代谢）	KEGG PATHWAY	osa00051	10	53	0.162172	0.690354	OS03G0208900|OS09G0298100|OS06G0608700|OS05G0164100|OS06G0326400|OS03G0754200|OS01G0742500|OS12G0169600|OS03G0267300|OS07G0669100	osa:4332014|osa:4345338|osa:4341496|osa:4337906|osa:4340909|osa:4334145|osa:4326547|osa:4349897|osa:4332364|osa:4344231|	4332014|4345338|4341496|4337906|4340909|4334145|4326547|4349897|4332364|4344231|	http://www.genome.jp/kegg-bin/show_pathway?osa00051/osa:4344231%09red/osa:4332364%09red/osa:4345338%09red/osa:4334145%09red/osa:4341496%09red/osa:4337906%09red/osa:4349897%09red/osa:4326547%09red/osa:4340909%09red/osa:4332014%09red
Terpenoid backbone biosynthesis（萜类化合物的合成）	KEGG PATHWAY	osa00900	9	47	0.169471	0.690354	OS02G0744900|OS01G0695300|OS03G0253100|OS10G0329300|OS01G0832000|OS03G0731900|OS06G0142900|OS07G0580900|OS03G0197000	osa:4330711|osa:4324245|osa:4332275|osa:4348331|osa:4327435|osa:4334003|osa:4340090|osa:4343721|osa:4331944|	4330711|4324245|4332275|4348331|4327435|4334003|4340090|4343721|4331944|	http://www.genome.jp/kegg-bin/show_pathway?osa00900/osa:4340090%09red/osa:4330711%09red/osa:4343721%09red/osa:4332275%09red/osa:4348331%09red/osa:4331944%09red/osa:4327435%09red/osa:4324245%09red/osa:4334003%09red
Thiamine metabolism（硫胺素的代谢）	KEGG PATHWAY	osa00730	3	10	0.171404	0.690354	OS03G0679700|OS07G0529600|OS06G0142900	osa:4333719|osa:4343443|osa:4340090|	4333719|4343443|4340090|	http://www.genome.jp/kegg-bin/show_pathway?osa00730/osa:4340090%09red/osa:4343443%09red/osa:4333719%09red
Galactose metabolism（半乳糖代谢）	KEGG PATHWAY	osa00052	10	54	0.174208	0.690354	OS05G0539400|OS01G0742500|OS09G0553200|OS06G0675700|OS10G0189100|OS04G0458300|OS01G0952600|OS07G0420700|OS10G0492900|OS06G0701200	osa:4339457|osa:4326547|osa:4347800|osa:4341824|osa:4348230|osa:4336037|osa:4325748|osa:4343045|osa:4348988|osa:4341967|	4339457|4326547|4347800|4341824|4348230|4336037|4325748|4343045|4348988|4341967|	http://www.genome.jp/kegg-bin/show_pathway?osa00052/osa:4348988%09red/osa:4339457%09red/osa:4336037%09red/osa:4326547%09red/osa:4343045%09red/osa:4341967%09red/osa:4325748%09red/osa:4341824%09red/osa:4348230%09red/osa:4347800%09red
Pentose and glucuronate interconversions（戊糖和葡萄糖醛酸酯交互作用）	KEGG PATHWAY	osa00040	8	41	0.176952	0.690354	OS07G0640200|OS06G0270900|OS12G0443500|OS09G0553200|OS12G0443600|OS05G0361500|OS07G0669100|OS06G0701200	osa:4344059|osa:4340725|osa:4352146|osa:4347800|osa:4352147|osa:4338538|osa:4344231|osa:4341967|	4344059|4340725|4352146|4347800|4352147|4338538|4344231|4341967|	http://www.genome.jp/kegg-bin/show_pathway?osa00040/osa:4344231%09red/osa:4352146%09red/osa:4338538%09red/osa:4344059%09red/osa:4341967%09red/osa:4352147%09red/osa:4340725%09red/osa:4347800%09red
Sesquiterpenoid and triterpenoid biosynthesis（倍半萜和三萜类化合物的合成）	KEGG PATHWAY	osa00909	2	5	0.180092	0.690354	OS07G0200700|OS03G0805100	osa:4342663|osa:4334492|	4342663|4334492|	http://www.genome.jp/kegg-bin/show_pathway?osa00909/osa:4342663%09red/osa:4334492%09red
Starch and sucrose metabolism（淀粉和蔗糖代谢）	KEGG PATHWAY	osa00500	22	145	0.239152	0.887178	OS01G0742500|OS07G0627000|OS09G0553200|OS01G0851700|OS05G0580000|OS03G0211800|OS07G0420700|OS06G0160700|OS12G0443500|OS09G0298200|OS06G0675700|OS10G0189100|OS01G0897600|OS12G0443600|OS04G0474900|OS01G0508000|OS05G0361500|OS08G0345800|OS01G0930800|OS03G0758100|OS04G0513400|OS03G0736300	osa:4326547|osa:4343975|osa:4347800|osa:4324810|osa:4339718|osa:4352627|osa:4343045|osa:4330709|osa:4352146|osa:4346656|osa:4341824|osa:4348230|osa:4332041|osa:4352147|osa:4336146|osa:4324050|osa:4338538|osa:4345339|osa:4326948|osa:4334171|osa:4336388|osa:4334029|	4326547|4343975|4347800|4324810|4339718|4352627|4343045|4330709|4352146|4346656|4341824|4348230|4332041|4352147|4336146|4324050|4338538|4345339|4326948|4334171|4336388|4334029|	http://www.genome.jp/kegg-bin/show_pathway?osa00500/osa:4326948%09red/osa:4334029%09red/osa:4341824%09red/osa:4339718%09red/osa:4346656%09red/osa:4326547%09red/osa:4336146%09red/osa:4348230%09red/osa:4336388%09red/osa:4343045%09red/osa:4345339%09red/osa:4330709%09red/osa:4338538%09red/osa:4324050%09red/osa:4352627%09red/osa:4352146%09red/osa:4324810%09red/osa:4334171%09red/osa:4343975%09red/osa:4…
beta-Alanine metabolism（丙氨酸代谢）	KEGG PATHWAY	osa00410	6	32	0.247909	0.890925	OS06G0270900|OS04G0269600|OS01G0807900|OS04G0476100|OS07G0188800|OS01G0710200	osa:4340725|osa:4335335|osa:4327558|osa:4336153|osa:4342610|osa:4327828|	4340725|4335335|4327558|4336153|4342610|4327828|	http://www.genome.jp/kegg-bin/show_pathway?osa00410/osa:4327828%09red/osa:4335335%09red/osa:4327558%09red/osa:4342610%09red/osa:4340725%09red/osa:4336153%09red
Biosynthesis of amino acids（氨基酸生物合成）	KEGG PATHWAY	osa01230	30	208	0.271153	0.944926	OS04G0659100|OS11G0150100|OS02G0735200|OS12G0169600|OS06G0564500|OS06G0608700|OS01G0293000|OS08G0154300|OS02G0436400|OS04G0266900|OS04G0389800|OS06G0708832|OS02G0709200|OS01G0927900|OS01G0232700|OS03G0781400|OS05G0558400|OS03G0754200|OS12G0625000|OS05G0549700|OS03G0133900|OS07G0176900|OS03G0718000|OS01G0652600|OS03G0100040|OS02G0690800|OS02G0302700|OS05G0573700|OS06G0548000|OS05G0496200	osa:4337272|osa:4349782|osa:4330649|osa:4349897|osa:4341321|osa:4341496|osa:4325163|osa:4344683|osa:4329224|osa:4335330|osa:4329450|osa:4342026|osa:4330482|osa:4326958|osa:4324282|osa:4334316|osa:4339583|osa:4334145|osa:4352839|osa:4339521|osa:4331528|osa:4342543|osa:4333918|osa:4325375|osa:4328168|osa:4330380|osa:4329101|osa:4339677|osa:4341252|osa:4341792|	4337272|4349782|4330649|4349897|4341321|4341496|4325163|4344683|4329224|4335330|4329450|4342026|4330482|4326958|4324282|4334316|4339583|4334145|4352839|4339521|4331528|4342543|4333918|4325375|4328168|4330380|4329101|4339677|4341252|4341792|	http://www.genome.jp/kegg-bin/show_pathway?osa01230/osa:4324282%09red/osa:4331528%09red/osa:4341496%09red/osa:4339677%09red/osa:4352839%09red/osa:4335330%09red/osa:4344683%09red/osa:4334145%09red/osa:4339583%09red/osa:4342026%09red/osa:4329224%09red/osa:4337272%09red/osa:4341321%09red/osa:4330649%09red/osa:4325375%09red/osa:4325163%09red/osa:4339521%09red/osa:4329101%09red/osa:4328168%09red/osa:4…
Cysteine and methionine metabolism（半胱氨酸和蛋氨酸的代谢）	KEGG PATHWAY	osa00270	13	85	0.30083	0.959828	OS05G0149300|OS06G0548000|OS03G0133900|OS02G0302700|OS04G0669900|OS12G0625000|OS05G0149400|OS07G0630800|OS11G0484000|OS01G0927900|OS01G0293000|OS06G0564500|OS10G0419500	osa:4337818|osa:4341252|osa:4331528|osa:4329101|osa:4337347|osa:4352839|osa:4337818|osa:4343993|osa:4350524|osa:4326958|osa:4325163|osa:4341321|osa:4348647|	4337818|4341252|4331528|4329101|4337347|4352839|4337818|4343993|4350524|4326958|4325163|4341321|4348647|	http://www.genome.jp/kegg-bin/show_pathway?osa00270/osa:4337818%09red/osa:4343993%09red/osa:4325163%09red/osa:4348647%09red/osa:4331528%09red/osa:4329101%09red/osa:4341252%09red/osa:4350524%09red/osa:4337347%09red/osa:4352839%09red/osa:4341321%09red/osa:4326958%09red
Tryptophan metabolism（酪氨酸代谢）	KEGG PATHWAY	osa00380	4	21	0.304845	0.959828	OS07G0164900|OS02G0115700|OS06G0270900|OS02G0635000	osa:4348072|osa:4328073|osa:4340725|osa:4330076|	4348072|4328073|4340725|4330076|	http://www.genome.jp/kegg-bin/show_pathway?osa00380/osa:4340725%09red/osa:4330076%09red/osa:4348072%09red/osa:4328073%09red
Sulfur metabolism（硫代谢）	KEGG PATHWAY	osa00920	6	35	0.307987	0.959828	OS01G0667200|OS03G0743900|OS12G0625000|OS02G0805500|OS03G0133900|OS06G0564500	osa:4326319|osa:4334073|osa:4352839|osa:4331065|osa:4331528|osa:4341321|	4326319|4334073|4352839|4331065|4331528|4341321|	http://www.genome.jp/kegg-bin/show_pathway?osa00920/osa:4334073%09red/osa:4326319%09red/osa:4331065%09red/osa:4331528%09red/osa:4352839%09red/osa:4341321%09red
Glycosaminoglycan degradation（糖胺聚糖的降解）	KEGG PATHWAY	osa00531	2	8	0.310508	0.959828	OS01G0931100|OS05G0539400	osa:4326815|osa:4339457|	4326815|4339457|	http://www.genome.jp/kegg-bin/show_pathway?osa00531/osa:4326815%09red/osa:4339457%09red
Amino sugar and nucleotide sugar metabolism(氨基糖和核苷酸糖的代谢）	KEGG PATHWAY	osa00520	15	102	0.328851	0.959828	OS08G0345800|OS03G0208900|OS06G0701200|OS10G0189100|OS03G0211800|OS12G0443500|OS09G0553200|OS02G0678400|OS01G0742500|OS12G0128700|OS12G0443600|OS08G0206900|OS05G0387200|OS09G0298200|OS05G0580000	osa:4345339|osa:4332014|osa:4341967|osa:4348230|osa:4352627|osa:4352146|osa:4347800|osa:9267465|osa:4326547|osa:4351401|osa:4352147|osa:4344934|osa:4338660|osa:4346656|osa:4339718|	4345339|4332014|4341967|4348230|4352627|4352146|4347800|9267465|4326547|4351401|4352147|4344934|4338660|4346656|4339718|	http://www.genome.jp/kegg-bin/show_pathway?osa00520/osa:4352627%09red/osa:4344934%09red/osa:4345339%09red/osa:4351401%09red/osa:4352146%09red/osa:4338660%09red/osa:4326547%09red/osa:4341967%09red/osa:4332014%09red/osa:4346656%09red/osa:9267465%09red/osa:4352147%09red/osa:4339718%09red/osa:4348230%09red/osa:4347800%09red
Sphingolipid metabolism（鞘酯类代谢）	KEGG PATHWAY	osa00600	4	22	0.331396	0.959828	OS01G0952600|OS05G0539400|OS10G0492900|OS01G0928800	osa:4325748|osa:4339457|osa:4348988|osa:4326966|	4325748|4339457|4348988|4326966|	http://www.genome.jp/kegg-bin/show_pathway?osa00600/osa:4348988%09red/osa:4339457%09red/osa:4325748%09red/osa:4326966%09red
Ascorbate and aldarate metabolism（抗坏血酸和月桂酸代谢)	KEGG PATHWAY	osa00053	6	37	0.349325	0.959828	OS06G0270900|OS07G0694700|OS08G0522400|OS12G0443500|OS12G0443600|OS06G0701200	osa:4340725|osa:4344397|osa:4346078|osa:4352146|osa:4352147|osa:4341967|	4340725|4344397|4346078|4352146|4352147|4341967|	http://www.genome.jp/kegg-bin/show_pathway?osa00053/osa:4346078%09red/osa:4352146%09red/osa:4344397%09red/osa:4341967%09red/osa:4352147%09red/osa:4340725%09red
ABC transporters(abc转运蛋白）	KEGG PATHWAY	osa02010	2	9	0.353593	0.959828	OS01G0723800|OS01G0695700	osa:4324720|osa:9268765|	4324720|9268765|	http://www.genome.jp/kegg-bin/show_pathway?osa02010/osa:4324720%09red/osa:9268765%09red
Histidine metabolism（组蛋白代谢）	KEGG PATHWAY	osa00340	3	16	0.35963	0.959828	OS02G0709200|OS01G0232700|OS06G0270900	osa:4330482|osa:4324282|osa:4340725|	4330482|4324282|4340725|	http://www.genome.jp/kegg-bin/show_pathway?osa00340/osa:4324282%09red/osa:4330482%09red/osa:4340725%09red
Glycolysis / Gluconeogenesis（糖酵解和糖再生）	KEGG PATHWAY	osa00010	17	120	0.364352	0.959828	OS02G0525900|OS06G0270900|OS10G0189100|OS06G0608700|OS10G0204300|OS11G0150100|OS11G0210600|OS12G0169600|OS01G0742500|OS03G0754200|OS09G0327400|OS04G0458300|OS05G0496200|OS10G0159800|OS03G0267300|OS04G0658000|OS03G0255500	osa:4329518|osa:4340725|osa:4348230|osa:4341496|osa:4348268|osa:4349782|osa:4350055|osa:4349897|osa:4326547|osa:4334145|osa:4346747|osa:4336037|osa:4341792|osa:4348152|osa:4332364|osa:4337265|osa:4332293|	4329518|4340725|4348230|4341496|4348268|4349782|4350055|4349897|4326547|4334145|4346747|4336037|4341792|4348152|4332364|4337265|4332293|	http://www.genome.jp/kegg-bin/show_pathway?osa00010/osa:4329518%09red/osa:4332364%09red/osa:4336037%09red/osa:4334145%09red/osa:4341496%09red/osa:4348268%09red/osa:4349897%09red/osa:4346747%09red/osa:4349782%09red/osa:4337265%09red/osa:4326547%09red/osa:4348152%09red/osa:4341792%09red/osa:4332293%09red/osa:4350055%09red/osa:4340725%09red/osa:4348230%09red
2-Oxocarboxylic acid metabolism（2-氧代羧酸代谢）	KEGG PATHWAY	osa01210	7	46	0.382334	0.959828	OS01G0652600|OS02G0690800|OS05G0558400|OS05G0573700|OS04G0389800|OS06G0548000|OS01G0927900	osa:4325375|osa:4330380|osa:4339583|osa:4339677|osa:4329450|osa:4341252|osa:4326958|	4325375|4330380|4339583|4339677|4329450|4341252|4326958|	http://www.genome.jp/kegg-bin/show_pathway?osa01210/osa:4325375%09red/osa:4339583%09red/osa:4341252%09red/osa:4330380%09red/osa:4329450%09red/osa:4339677%09red/osa:4326958%09red
Degradation of aromatic compounds（芳香族化合物的降解）	KEGG PATHWAY	osa01220	2	10	0.395683	0.959828	OS10G0159800|OS11G0210600	osa:4348152|osa:4350055|	4348152|4350055|	http://www.genome.jp/kegg-bin/show_pathway?osa01220/osa:4348152%09red/osa:4350055%09red
Arachidonic acid metabolism（花生四烯酸的代谢）	KEGG PATHWAY	osa00590	2	10	0.395683	0.959828	OS03G0819100|OS01G0151500	osa:4334583|osa:4324525|	4334583|4324525|	http://www.genome.jp/kegg-bin/show_pathway?osa00590/osa:4324525%09red/osa:4334583%09red
Arginine and proline metabolism（精氨酸和脯胺酸代谢）	KEGG PATHWAY	osa00330	9	62	0.399877	0.959828	OS03G0794500|OS06G0270900|OS04G0659100|OS02G0104700|OS02G0690800|OS02G0735200|OS05G0513900|OS06G0548000|OS01G0710200	osa:4334405|osa:4340725|osa:4337272|osa:4328006|osa:4330380|osa:4330649|osa:4339305|osa:4341252|osa:4327828|	4334405|4340725|4337272|4328006|4330380|4330649|4339305|4341252|4327828|	http://www.genome.jp/kegg-bin/show_pathway?osa00330/osa:4328006%09red/osa:4327828%09red/osa:4339305%09red/osa:4337272%09red/osa:4341252%09red/osa:4330380%09red/osa:4334405%09red/osa:4340725%09red/osa:4330649%09red
Ubiquinone and other terpenoid-quinone biosynthesis（辅酶Q和其他萜醌类化合物的合成）	KEGG PATHWAY	osa00130	5	32	0.400624	0.959828	OS12G0615400|OS06G0658900|OS02G0302700|OS02G0701600|OS01G0662700	osa:4352791|osa:4341663|osa:4329101|osa:4330437|osa:4327859|	4352791|4341663|4329101|4330437|4327859|	http://www.genome.jp/kegg-bin/show_pathway?osa00130/osa:4327859%09red/osa:4330437%09red/osa:4329101%09red/osa:4341663%09red/osa:4352791%09red
Fatty acid degradation（脂肪酸的降解）	KEGG PATHWAY	osa00071	6	41	0.432767	0.999999	OS05G0132100|OS11G0210600|OS01G0348600|OS06G0347100|OS10G0159800|OS06G0270900	osa:4337714|osa:4350055|osa:4326503|osa:4340976|osa:4348152|osa:4340725|	4337714|4350055|4326503|4340976|4348152|4340725|	http://www.genome.jp/kegg-bin/show_pathway?osa00071/osa:4350055%09red/osa:4337714%09red/osa:4348152%09red/osa:4340976%09red/osa:4326503%09red/osa:4340725%09red
Butanoate metabolism（丁酸甲酯的代谢）	KEGG PATHWAY	osa00650	3	20	0.484164	0.999999	OS08G0205900|OS02G0173900|OS04G0389800	osa:4344928|osa:9267109|osa:4329450|	4344928|9267109|4329450|	http://www.genome.jp/kegg-bin/show_pathway?osa00650/osa:4344928%09red/osa:4329450%09red/osa:9267109%09red
C5-Branched dibasic acid metabolism（C5分支的二元酸代谢）	KEGG PATHWAY	osa00660	1	5	0.509709	0.999999	OS04G0389800	osa:4329450|	4329450|	http://www.genome.jp/kegg-bin/show_pathway?osa00660/osa:4329450%09red
Nicotinate and nicotinamide metabolism（烟酸和烟酰胺代谢）	KEGG PATHWAY	osa00760	2	13	0.513214	0.999999	OS07G0204500|OS05G0388400	osa:4342678|osa:4325416|	4342678|4325416|	http://www.genome.jp/kegg-bin/show_pathway?osa00760/osa:4325416%09red/osa:4342678%09red
Glycerolipid metabolism（甘油磷脂的代谢）	KEGG PATHWAY	osa00561	6	45	0.514218	0.999999	OS12G0576900|OS01G0682500|OS10G0577900|OS06G0270900|OS05G0387200|OS10G0492900	osa:4352615|osa:4324401|osa:4349502|osa:4340725|osa:4338660|osa:4348988|	4352615|4324401|4349502|4340725|4338660|4348988|	http://www.genome.jp/kegg-bin/show_pathway?osa00561/osa:4348988%09red/osa:4338660%09red/osa:4324401%09red/osa:4352615%09red/osa:4349502%09red/osa:4340725%09red
Pyruvate metabolism（丙酮酸代谢）	KEGG PATHWAY	osa00620	10	77	0.515474	0.999999	OS02G0525900|OS06G0270900|OS11G0591550|OS10G0204300|OS03G0332400|OS04G0671700|OS08G0191700|OS03G0255500|OS07G0630800|OS08G0562100	osa:4329518|osa:4340725|osa:4350819|osa:4348268|osa:4332736|osa:4337361|osa:4344858|osa:4332293|osa:4343993|osa:4346332|	4329518|4340725|4350819|4348268|4332736|4337361|4344858|4332293|4343993|4346332|	http://www.genome.jp/kegg-bin/show_pathway?osa00620/osa:4343993%09red/osa:4329518%09red/osa:4344858%09red/osa:4346332%09red/osa:4348268%09red/osa:4332293%09red/osa:4337361%09red/osa:4332736%09red/osa:4350819%09red/osa:4340725%09red
Other glycan degradation（其他多糖的降解）	KEGG PATHWAY	osa00511	2	14	0.548914	0.999999	OS01G0952600|OS05G0539400	osa:4325748|osa:4339457|	4325748|4339457|	http://www.genome.jp/kegg-bin/show_pathway?osa00511/osa:4339457%09red/osa:4325748%09red
Propanoate metabolism（丙酮代谢）	KEGG PATHWAY	osa00640	2	14	0.548914	0.999999	OS02G0525900|OS07G0188800	osa:4329518|osa:4342610|	4329518|4342610|	http://www.genome.jp/kegg-bin/show_pathway?osa00640/osa:4342610%09red/osa:4329518%09red
Glycosphingolipid biosynthesis - ganglio series（神经鞘酯类合成）	KEGG PATHWAY	osa00604	1	6	0.564645	0.999999	OS05G0539400	osa:4339457|	4339457|	http://www.genome.jp/kegg-bin/show_pathway?osa00604/osa:4339457%09red
One carbon pool by folate（叶酸等一碳化合物）	KEGG PATHWAY	osa00670	2	15	0.582731	0.999999	OS09G0446800|OS04G0623800	osa:4347204|osa:4337051|	4347204|4337051|	http://www.genome.jp/kegg-bin/show_pathway?osa00670/osa:4347204%09red/osa:4337051%09red
Lysine biosynthesis（赖氨酸的生物合成）	KEGG PATHWAY	osa00300	2	15	0.582731	0.999999	OS02G0436400|OS01G0927900	osa:4329224|osa:4326958|	4329224|4326958|	http://www.genome.jp/kegg-bin/show_pathway?osa00300/osa:4326958%09red/osa:4329224%09red
Phenylpropanoid biosynthesis（苯丙素的生物合成）	KEGG PATHWAY	osa00940	15	124	0.601247	0.999999	OS02G0236600|OS09G0127300|OS02G0626100|OS01G0897600|OS01G0930800|OS04G0518100|OS04G0513400|OS08G0441500|OS01G0962700|OS01G0508000|OS04G0474900|OS06G0681600|OS05G0135500|OS04G0229100|OS09G0419200	osa:4341249|osa:4346438|osa:4330034|osa:4332041|osa:4326948|osa:4336413|osa:4336388|osa:4345689|osa:4324554|osa:4324050|osa:4336146|osa:4341861|osa:4337732|osa:4335223|osa:4347074|	4341249|4346438|4330034|4332041|4326948|4336413|4336388|4345689|4324554|4324050|4336146|4341861|4337732|4335223|4347074|	http://www.genome.jp/kegg-bin/show_pathway?osa00940/osa:4336388%09red/osa:4326948%09red/osa:4335223%09red/osa:4330034%09red/osa:4341249%09red/osa:4337732%09red/osa:4345689%09red/osa:4341861%09red/osa:4324554%09red/osa:4324050%09red/osa:4346438%09red/osa:4347074%09red/osa:4336146%09red/osa:4336413%09red/osa:4332041%09red
Phenylalanine, tyrosine and tryptophan biosynthesis（半丙氨酸、酪氨酸和丝氨酸的生物合成）	KEGG PATHWAY	osa00400	5	42	0.617372	0.999999	OS03G0718000|OS02G0709200|OS02G0302700|OS06G0548000|OS06G0708832	osa:4333918|osa:4330482|osa:4329101|osa:4341252|osa:4342026|	4333918|4330482|4329101|4341252|4342026|	http://www.genome.jp/kegg-bin/show_pathway?osa00400/osa:4329101%09red/osa:4341252%09red/osa:4330482%09red/osa:4333918%09red/osa:4342026%09red
Circadian rhythm - plant（昼夜节律）	KEGG PATHWAY	osa04712	3	25	0.621238	0.999999	OS03G0719800|OS07G0695100|OS11G0530600	osa:4333930|osa:4344399|osa:4350636|	4333930|4344399|4350636|	http://www.genome.jp/kegg-bin/show_pathway?osa04712/osa:4333930%09red/osa:4344399%09red/osa:4350636%09red
Purine metabolism（嘌呤代谢）	KEGG PATHWAY	osa00230	16	135	0.63211	0.999999	OS03G0100040|Novel01138|OS01G0889200|OS07G0204500|OS01G0873200|OS10G0189100|OS11G0125900|OS08G0288200|OS04G0680400|OS01G0888500|OS07G0495000|OS12G0123500|OS04G0504000|OS03G0743900|OS08G0175600|OS07G0661000	osa:4328168|osa:4344789|osa:4324905|osa:4342678|osa:4338879|osa:4348230|osa:4351367|osa:4345177|osa:4337428|osa:4324899|osa:4343286|osa:4351367|osa:4336327|osa:4334073|osa:4344791|osa:4344179|	4328168|4344789|4324905|4342678|4338879|4348230|4351367|4345177|4337428|4324899|4343286|4351367|4336327|4334073|4344791|4344179|	http://www.genome.jp/kegg-bin/show_pathway?osa00230/osa:4344791%09red/osa:4343286%09red/osa:4342678%09red/osa:4351367%09red/osa:4338879%09red/osa:4334073%09red/osa:4337428%09red/osa:4328168%09red/osa:4344179%09red/osa:4324899%09red/osa:4336327%09red/osa:4345177%09red/osa:4348230%09red/osa:4324905%09red/osa:4344789%09red
Carotenoid biosynthesis（类胡萝卜素合成）	KEGG PATHWAY	osa00906	3	26	0.645476	0.999999	OS02G0704000|OS01G0581300|OS02G0190600	osa:4330451|osa:4324196|osa:4328572|	4330451|4324196|4328572|	http://www.genome.jp/kegg-bin/show_pathway?osa00906/osa:4328572%09red/osa:4324196%09red/osa:4330451%09red
Steroid biosynthesis（类固醇的生物合成）	KEGG PATHWAY	osa00100	3	26	0.645476	0.999999	OS07G0200700|OS03G0805100|OS11G0707600	osa:4342663|osa:4334492|osa:4351226|	4342663|4334492|4351226|	http://www.genome.jp/kegg-bin/show_pathway?osa00100/osa:4342663%09red/osa:4334492%09red/osa:4351226%09red
Riboflavin metabolism（核黄素代谢）	KEGG PATHWAY	osa00740	1	8	0.656754	0.999999	OS03G0117200	osa:4331409|	4331409|	http://www.genome.jp/kegg-bin/show_pathway?osa00740/osa:4331409%09red
Vitamin B6 metabolism（维生素B6代谢）	KEGG PATHWAY	osa00750	1	8	0.656754	0.999999	OS05G0549700	osa:4339521|	4339521|	http://www.genome.jp/kegg-bin/show_pathway?osa00750/osa:4339521%09red
Glycosphingolipid biosynthesis - globo series（球状鞘酯类生物合成）	KEGG PATHWAY	osa00603	1	8	0.656754	0.999999	OS10G0492900	osa:4348988|	4348988|	http://www.genome.jp/kegg-bin/show_pathway?osa00603/osa:4348988%09red
Diterpenoid biosynthesis（二萜类化合物的合成）	KEGG PATHWAY	osa00904	3	27	0.668593	0.999999	OS04G0611800|OS04G0611700|OS06G0110000	osa:4336960|osa:4336959|osa:4339885|	4336960|4336959|4339885|	http://www.genome.jp/kegg-bin/show_pathway?osa00904/osa:4336960%09red/osa:4339885%09red/osa:4336959%09red
Phenylalanine metabolism（苯丙氨酸代谢）	KEGG PATHWAY	osa00360	11	98	0.688566	0.999999	OS02G0236600|OS06G0548000|OS02G0626100|OS04G0269600|OS02G0302700|OS04G0476100|OS04G0518100|OS01G0962700|OS02G0709200|OS06G0681600|OS05G0135500	osa:4341249|osa:4341252|osa:4330034|osa:4335335|osa:4329101|osa:4336153|osa:4336413|osa:4324554|osa:4330482|osa:4341861|osa:4337732|	4341249|4341252|4330034|4335335|4329101|4336153|4336413|4324554|4330482|4341861|4337732|	http://www.genome.jp/kegg-bin/show_pathway?osa00360/osa:4330034%09red/osa:4341249%09red/osa:4337732%09red/osa:4329101%09red/osa:4341252%09red/osa:4341861%09red/osa:4335335%09red/osa:4330482%09red/osa:4336413%09red/osa:4324554%09red/osa:4336153%09red
Valine, leucine and isoleucine degradation（缬氨酸、亮氨酸和异亮氨酸降解）	KEGG PATHWAY	osa00280	4	37	0.688858	0.999999	OS07G0188800|OS05G0558400|OS07G0170100|OS06G0270900	osa:4342610|osa:4339583|osa:4342508|osa:4340725|	4342610|4339583|4342508|4340725|	http://www.genome.jp/kegg-bin/show_pathway?osa00280/osa:4342508%09red/osa:4339583%09red/osa:4340725%09red/osa:4342610%09red
Brassinosteroid biosynthesis（油柴素甾醇类生物合成）	KEGG PATHWAY	osa00905	1	9	0.695226	0.999999	OS01G0851600	osa:4324809|	4324809|	http://www.genome.jp/kegg-bin/show_pathway?osa00905/osa:4324809%09red
Folate biosynthesis（叶酸的生物合成）	KEGG PATHWAY	osa00790	2	19	0.699045	0.999999	OS01G0238500|OS05G0517500	osa:4326358|osa:4339329|	4326358|4339329|	http://www.genome.jp/kegg-bin/show_pathway?osa00790/osa:4326358%09red/osa:4339329%09red
Inositol phosphate metabolism（肌醇磷脂代谢）	KEGG PATHWAY	osa00562	5	47	0.706587	0.999999	OS07G0188800|OS05G0127200|OS03G0754200|OS08G0307400|OS02G0169900	osa:4342610|osa:4337686|osa:4334145|osa:4345232|osa:4328439|	4342610|4337686|4334145|4345232|4328439|	http://www.genome.jp/kegg-bin/show_pathway?osa00562/osa:4334145%09red/osa:4342610%09red/osa:4337686%09red/osa:4328439%09red/osa:4345232%09red
Biotin metabolism（生物素代谢）	KEGG PATHWAY	osa00780	2	20	0.723554	0.999999	OS07G0170016|OS07G0616200	osa:9270991|osa:4343906|	9270991|4343906|	http://www.genome.jp/kegg-bin/show_pathway?osa00780/osa:9270991%09red/osa:4343906%09red
Fatty acid biosynthesis（脂肪酸合成）	KEGG PATHWAY	osa00061	4	40	0.74168	0.999999	OS07G0170016|OS02G0644700|OS05G0132100|OS07G0616200	osa:9270991|osa:4351056|osa:4337714|osa:4343906|	9270991|4351056|4337714|4343906|	http://www.genome.jp/kegg-bin/show_pathway?osa00061/osa:4351056%09red/osa:9270991%09red/osa:4343906%09red/osa:4337714%09red
Phagosome（吞噬体）	KEGG PATHWAY	osa04145	8	80	0.783431	0.999999	OS01G0805900|OS05G0507300|OS03G0661300|OS08G0307400|OS03G0807400|OS06G0671900|OS08G0254500|OS06G0234200	osa:4327550|osa:4339262|osa:4333632|osa:4345232|osa:4334509|osa:4328420|osa:4345097|osa:4340590|	4327550|4339262|4333632|4345232|4334509|4328420|4345097|4340590|	http://www.genome.jp/kegg-bin/show_pathway?osa04145/osa:4340590%09red/osa:4328420%09red/osa:4345097%09red/osa:4334509%09red/osa:4345232%09red/osa:4333632%09red/osa:4327550%09red/osa:4339262%09red
Phosphatidylinositol signaling system（磷脂酰肌醇信号系统）	KEGG PATHWAY	osa04070	4	44	0.801122	0.999999	OS05G0127200|OS12G0576900|OS08G0307400|OS02G0169900	osa:4337686|osa:4352615|osa:4345232|osa:4328439|	4337686|4352615|4345232|4328439|	http://www.genome.jp/kegg-bin/show_pathway?osa04070/osa:4337686%09red/osa:4352615%09red/osa:4328439%09red/osa:4345232%09red
Fatty acid elongation（脂肪酸延长）	KEGG PATHWAY	osa00062	2	24	0.805267	0.999999	OS02G0731900|OS03G0245700	osa:4330627|osa:4332236|	4330627|4332236|	http://www.genome.jp/kegg-bin/show_pathway?osa00062/osa:4332236%09red/osa:4330627%09red
Pyrimidine metabolism（嘧啶代谢）	KEGG PATHWAY	osa00240	11	112	0.82615	0.999999	OS01G0807900|Novel01138|OS07G0204500|OS01G0951400|OS11G0125900|OS01G0889200|OS05G0455700|OS02G0708100|OS12G0123500|OS08G0175600|OS08G0248800	osa:4327558|osa:4344789|osa:4342678|osa:4325739|osa:4351367|osa:4324905|osa:4338981|osa:4330474|osa:4351367|osa:4344791|osa:4345071|	4327558|4344789|4342678|4325739|4351367|4324905|4338981|4330474|4351367|4344791|4345071|	http://www.genome.jp/kegg-bin/show_pathway?osa00240/osa:4344791%09red/osa:4345071%09red/osa:4342678%09red/osa:4351367%09red/osa:4344789%09red/osa:4338981%09red/osa:4330474%09red/osa:4327558%09red/osa:4324905%09red/osa:4325739%09red
Limonene and pinene degradation（柠檬烯、蒎烯降解）	KEGG PATHWAY	osa00903	1	14	0.831826	0.999999	OS06G0270900	osa:4340725|	4340725|	http://www.genome.jp/kegg-bin/show_pathway?osa00903/osa:4340725%09red
Zeatin biosynthesis（玉米素生物合成）	KEGG PATHWAY	osa00908	1	14	0.831826	0.999999	OS09G0403300	osa:9269428|	9269428|	http://www.genome.jp/kegg-bin/show_pathway?osa00908/osa:9269428%09red
Regulation of autophagy（自噬体调节）	KEGG PATHWAY	osa04140	2	26	0.837461	0.999999	OS08G0307400|OS01G0681400	osa:4345232|osa:4324394|	4345232|4324394|	http://www.genome.jp/kegg-bin/show_pathway?osa04140/osa:4324394%09red/osa:4345232%09red
Selenocompound metabolism（硒元素代谢）	KEGG PATHWAY	osa00450	1	16	0.867434	0.999999	OS03G0743900	osa:4334073|	4334073|	http://www.genome.jp/kegg-bin/show_pathway?osa00450/osa:4334073%09red
Cutin, suberine and wax biosynthesis（角质、木质和蜡化的生物合成）	KEGG PATHWAY	osa00073	1	17	0.882304	0.999999	OS11G0507200	osa:4350569|	4350569|	http://www.genome.jp/kegg-bin/show_pathway?osa00073/osa:4350569%09red
Fatty acid metabolism（脂肪酸代谢)	KEGG PATHWAY	osa01212	6	72	0.8829	0.999999	OS05G0132100|OS07G0616200|OS07G0170016|OS02G0644700|OS01G0348600|OS06G0347100	osa:4337714|osa:4343906|osa:9270991|osa:4351056|osa:4326503|osa:4340976|	4337714|4343906|9270991|4351056|4326503|4340976|	http://www.genome.jp/kegg-bin/show_pathway?osa01212/osa:4326503%09red/osa:4340976%09red/osa:4337714%09red/osa:4351056%09red/osa:9270991%09red/osa:4343906%09red
Base excision repair(碱基切除修复)	KEGG PATHWAY	osa03410	3	43	0.901898	0.999999	Novel01138|OS08G0175600|OS08G0489300	osa:4344789|osa:4344791|osa:9272626|	4344789|4344791|9272626|	http://www.genome.jp/kegg-bin/show_pathway?osa03410/osa:4344789%09red/osa:4344791%09red/osa:9272626%09red
Glycosylphosphatidylinositol(GPI)-anchor biosynthesis(磷脂酰肌醇锚定系统生物合成）	KEGG PATHWAY	osa00563	1	20	0.917641	0.999999	OS02G0140101	osa:9269261|	9269261|	http://www.genome.jp/kegg-bin/show_pathway?osa00563/osa:9269261%09red
Ribosome（核糖体）	KEGG PATHWAY	osa03010	34	343	0.930142	0.999999	OS02G0822600|OS05G0243200|OS01G0924000|OS05G0388500|OS03G0452300|OS03G0122200|OS03G0315800|OS03G0196800|OS03G0125000|OS03G0769100|OS01G0678600|OS02G0754300|OS01G0662300|OS03G0815400|OS02G0137200|OS03G0356300|OS03G0843400|OS03G0828100|OS05G0101400|OS02G0259600|OS01G0633000|OS01G0805000|OS03G0284400|OS06G0647100|OS03G0704000|OS02G0677800|OS05G0535800|OS01G0589000|OS02G0652600|OS03G0219900|OS05G0541…	osa:4331189|osa:4338198|osa:4327257|osa:4338667|osa:4333233|osa:4331442|osa:4332652|osa:4331942|osa:4331459|osa:4334247|osa:4325273|osa:4330763|osa:4339648|osa:4334555|osa:4328236|osa:4332868|osa:4334749|osa:4334651|osa:4337526|osa:4328932|osa:4326593|osa:4327541|osa:4332466|osa:4341664|osa:4333848|osa:4344524|osa:4339443|osa:4324446|osa:9272428|osa:4332089|osa:4327674|osa:4337506|osa:4325555|osa…	4331189|4338198|4327257|4338667|4333233|4331442|4332652|4331942|4331459|4334247|4325273|4330763|4339648|4334555|4328236|4332868|4334749|4334651|4337526|4328932|4326593|4327541|4332466|4341664|4333848|4344524|4339443|4324446|9272428|4332089|4327674|4337506|4325555|4332348|	http://www.genome.jp/kegg-bin/show_pathway?osa03010/osa:4338667%09red/osa:4327541%09red/osa:4332089%09red/osa:4327257%09red/osa:4334555%09red/osa:4325555%09red/osa:4332466%09red/osa:4344524%09red/osa:4334247%09red/osa:4334749%09red/osa:4326593%09red/osa:4341664%09red/osa:4328236%09red/osa:4331189%09red/osa:4332348%09red/osa:4330763%09red/osa:4331459%09red/osa:4327674%09red/osa:4332652%09red/osa:4…
Ether lipid metabolism（醚酯类代谢）	KEGG PATHWAY	osa00565	1	22	0.935089	0.999999	OS06G0604300	osa:4341468|	4341468|	http://www.genome.jp/kegg-bin/show_pathway?osa00565/osa:4341468%09red
Citrate cycle (TCA cycle)（柠檬酸循环）	KEGG PATHWAY	osa00020	3	50	0.945795	0.999999	OS07G0630800|OS03G0255500|OS10G0204300	osa:4343993|osa:4332293|osa:4348268|	4343993|4332293|4348268|	http://www.genome.jp/kegg-bin/show_pathway?osa00020/osa:4332293%09red/osa:4343993%09red/osa:4348268%09red
Lysine degradation（赖氨酸降解）	KEGG PATHWAY	osa00310	1	25	0.954586	0.999999	OS06G0270900	osa:4340725|	4340725|	http://www.genome.jp/kegg-bin/show_pathway?osa00310/osa:4340725%09red
Biosynthesis of unsaturated fatty acids（不饱和脂肪酸的生物合成）	KEGG PATHWAY	osa01040	2	40	0.957366	0.999999	OS06G0347100|OS07G0170016	osa:4340976|osa:9270991|	4340976|9270991|	http://www.genome.jp/kegg-bin/show_pathway?osa01040/osa:9270991%09red/osa:4340976%09red
Homologous recombination（同源重组）	KEGG PATHWAY	osa03440	3	53	0.958312	0.999999	OS03G0855700|OS08G0175600|Novel01138	osa:4334834|osa:4344791|osa:4344789|	4334834|4344791|4344789|	http://www.genome.jp/kegg-bin/show_pathway?osa03440/osa:4334834%09red/osa:4344791%09red/osa:4344789%09red
DNA replication（DNA复制）	KEGG PATHWAY	osa03030	3	54	0.961843	0.999999	OS03G0855700|OS08G0175600|Novel01138	osa:4334834|osa:4344791|osa:4344789|	4334834|4344791|4344789|	http://www.genome.jp/kegg-bin/show_pathway?osa03030/osa:4334834%09red/osa:4344791%09red/osa:4344789%09red
Plant hormone signal transduction（植物激素信号转导）	KEGG PATHWAY	osa04075	15	184	0.967235	0.999999	OS01G0952500|OS11G0143300|OS01G0882200|OS06G0335500|OS06G0211200|OS05G0230700|OS09G0439200|OS06G0614100|OS12G0139400|OS12G0626200|OS05G0521300|OS08G0508700|OS01G0231000|OS10G0573400|OS04G0432000	osa:4325747|osa:4349747|osa:4340708|osa:4340939|osa:4340462|osa:4325890|osa:4347164|osa:4341530|osa:4351462|osa:4352844|osa:4326166|osa:4345992|osa:4325890|osa:4349472|osa:4335877|	4325747|4349747|4340708|4340939|4340462|4325890|4347164|4341530|4351462|4352844|4326166|4345992|4325890|4349472|4335877|	http://www.genome.jp/kegg-bin/show_pathway?osa04075/osa:4335877%09red/osa:4341530%09red/osa:4345992%09red/osa:4340462%09red/osa:4349747%09red/osa:4326166%09red/osa:4352844%09red/osa:4325890%09red/osa:4340708%09red/osa:4349472%09red/osa:4351462%09red/osa:4340939%09red/osa:4325747%09red/osa:4347164%09red
Glycerophospholipid metabolism（甘油磷脂的代谢)	KEGG PATHWAY	osa00564	4	68	0.967514	0.999999	OS06G0604300|OS12G0576900|OS10G0577900|OS03G0603600	osa:4341468|osa:4352615|osa:4349502|osa:4333407|	4341468|4352615|4349502|4333407|	http://www.genome.jp/kegg-bin/show_pathway?osa00564/osa:4341468%09red/osa:4352615%09red/osa:4333407%09red/osa:4349502%09red
Endocytosis(内吞作用）	KEGG PATHWAY	osa04144	7	105	0.973802	0.999999	OS01G0840100|OS06G0604300|OS02G0437800|OS05G0460000|OS01G0265100|OS06G0609450|OS01G0286000	osa:4327388|osa:4341468|osa:4329228|osa:4339012|osa:4326208|osa:4328629|osa:4327915|	4327388|4341468|4329228|4339012|4326208|4328629|4327915|	http://www.genome.jp/kegg-bin/show_pathway?osa04144/osa:4329228%09red/osa:4327388%09red/osa:4341468%09red/osa:4339012%09red/osa:4327915%09red/osa:4328629%09red/osa:4326208%09red
N-Glycan biosynthesis（N-聚糖生物合成）	KEGG PATHWAY	osa00510	1	35	0.986205	0.999999	OS02G0140101	osa:9269261|	9269261|	http://www.genome.jp/kegg-bin/show_pathway?osa00510/osa:9269261%09red
Nucleotide excision repair（核酸切除修复）	KEGG PATHWAY	osa03420	3	70	0.991246	0.999999	OS03G0855700|OS08G0175600|Novel01138	osa:4334834|osa:4344791|osa:4344789|	4334834|4344791|4344789|	http://www.genome.jp/kegg-bin/show_pathway?osa03420/osa:4334834%09red/osa:4344791%09red/osa:4344789%09red
Protein export（蛋白输出）	KEGG PATHWAY	osa03060	2	56	0.991652	0.999999	OS01G0958100|OS08G0254500	osa:4325387|osa:4345097|	4325387|4345097|	http://www.genome.jp/kegg-bin/show_pathway?osa03060/osa:4345097%09red/osa:4325387%09red
Oxidative phosphorylation（氧化磷酸化）	KEGG PATHWAY	osa00190	9	144	0.991902	0.999999	OS02G0768600|OS02G0750100|OS08G0246400|OS03G0192400|OS02G0816800|OS07G0513000|OS03G0278900|OS03G0295500|OS07G0222800	osa:4330852|osa:4330737|osa:4345059|osa:4331914|osa:4331143|osa:4343366|osa:4332431|osa:4332532|osa:4342743|	4330852|4330737|4345059|4331914|4331143|4343366|4332431|4332532|4342743|	http://www.genome.jp/kegg-bin/show_pathway?osa00190/osa:4331143%09red/osa:4331914%09red/osa:4345059%09red/osa:4342743%09red/osa:4332532%09red/osa:4343366%09red/osa:4330852%09red/osa:4332431%09red/osa:4330737%09red
Basal transcription factors（基底转录因子）	KEGG PATHWAY	osa03022	1	41	0.993255	0.999999	OS05G0347000	osa:4338489|	4338489|	http://www.genome.jp/kegg-bin/show_pathway?osa03022/osa:4338489%09red
Mismatch repair（错配修复）	KEGG PATHWAY	osa03430	1	42	0.994014	0.999999	OS03G0855700	osa:4334834|	4334834|	http://www.genome.jp/kegg-bin/show_pathway?osa03430/osa:4334834%09red
Plant-pathogen interaction（植物病原体相互作用）	KEGG PATHWAY	osa04626	6	115	0.99492	0.999999	OS08G0499300|OS06G0191300|OS02G0104700|OS03G0128700|OS09G0511000|OS01G0547000	osa:4345940|osa:4340367|osa:4328006|osa:4331490|osa:4346173|osa:4326180|	4345940|4340367|4328006|4331490|4346173|4326180|	http://www.genome.jp/kegg-bin/show_pathway?osa04626/osa:4346173%09red/osa:4328006%09red/osa:4326180%09red/osa:4340367%09red/osa:4331490%09red/osa:4345940%09red
RNA polymerase（RNA聚合酶）	KEGG PATHWAY	osa03020	1	44	0.995285	0.999999	OS01G0889200	osa:4324905|	4324905|	http://www.genome.jp/kegg-bin/show_pathway?osa03020/osa:4324905%09red
RNA degradation（RNA降解）	KEGG PATHWAY	osa03018	4	99	0.99788	0.999999	OS04G0443900|OS11G0660400|OS05G0389500|OS02G0481900	osa:4339910|osa:4351059|osa:4338672|osa:4329368|	4339910|4351059|4338672|4329368|	http://www.genome.jp/kegg-bin/show_pathway?osa03018/osa:4339910%09red/osa:4329368%09red/osa:4338672%09red/osa:4351059%09red
Proteasome（蛋白酶体）	KEGG PATHWAY	osa03050	1	64	0.999568	0.999999	OS01G0511300	osa:4324031|	4324031|	http://www.genome.jp/kegg-bin/show_pathway?osa03050/osa:4324031%09red
Protein processing in endoplasmic reticulum（内质网的蛋白加工）	KEGG PATHWAY	osa04141	10	203	0.999768	0.999999	OS04G0549600|OS05G0507300|OS07G0517100|OS01G0840100|OS05G0460000|OS01G0135900|OS03G0807400|OS12G0636000|OS08G0254500|OS02G0128000	osa:4336584|osa:4339262|osa:4343386|osa:4327388|osa:4339012|osa:4325695|osa:4334509|osa:4352888|osa:4345097|osa:4328171|	4336584|4339262|4343386|4327388|4339012|4325695|4334509|4352888|4345097|4328171|	http://www.genome.jp/kegg-bin/show_pathway?osa04141/osa:4328171%09red/osa:4327388%09red/osa:4352888%09red/osa:4336584%09red/osa:4339012%09red/osa:4345097%09red/osa:4334509%09red/osa:4339262%09red/osa:4325695%09red/osa:4343386%09red
mRNA surveillance pathway（mRNA监测途径）	KEGG PATHWAY	osa03015	3	107	0.999779	0.999999	OS07G0237100|OS05G0105900|OS04G0252200	osa:4342793|osa:4337561|osa:9266269|	4342793|4337561|9266269|	http://www.genome.jp/kegg-bin/show_pathway?osa03015/osa:9266269%09red/osa:4342793%09red/osa:4337561%09red
Aminoacyl-tRNA biosynthesis（氨酰-tRNA的生物合成）	KEGG PATHWAY	osa00970	3	114	0.999893	0.999999	OS12G0533700|OS01G0120300|OS11G0610900	osa:4352408|osa:4326033|osa:4350906|	4352408|4326033|4350906|	http://www.genome.jp/kegg-bin/show_pathway?osa00970/osa:4352408%09red/osa:4326033%09red/osa:4350906%09red
Ribosome biogenesis in eukaryotes（真核生物的核糖体合成）	KEGG PATHWAY	osa03008	1	90	0.999981	0.999999	OS02G0481900	osa:4329368|	4329368|	http://www.genome.jp/kegg-bin/show_pathway?osa03008/osa:4329368%09red
RNA transport（RNA运输）	KEGG PATHWAY	osa03013	4	151	0.999987	0.999999	OS07G0237100|OS06G0237502|OS05G0105900|OS03G0143851	osa:4342793|osa:4339487|osa:4337561|osa:4331593|	4342793|4339487|4337561|4331593|	http://www.genome.jp/kegg-bin/show_pathway?osa03013/osa:4339487%09red/osa:4331593%09red/osa:4342793%09red/osa:4337561%09red
Spliceosome（剪切体)	KEGG PATHWAY	osa03040	6	196	0.999997	0.999999	OS07G0633200|OS01G0840100|OS05G0460000|OS07G0237100|OS01G0876500|OS09G0491756	osa:4344009|osa:4327388|osa:4339012|osa:4342793|osa:4325082|osa:9268567|	4344009|4327388|4339012|4342793|4325082|9268567|	http://www.genome.jp/kegg-bin/show_pathway?osa03040/osa:4342793%09red/osa:4327388%09red/osa:4325082%09red/osa:4339012%09red/osa:9268567%09red/osa:4344009%09red
Ubiquitin mediated proteolysis(泛素介导的蛋白降解）	KEGG PATHWAY	osa04120	1	119	0.999999	0.999999	OS05G0557700	osa:4326008|	4326008|	http://www.genome.jp/kegg-bin/show_pathway?osa04120/osa:4326008%09red
--------------------
#Term	Database	ID	Input number	Background number	P-Value	Corrected P-Value	Input	KEGG_ID/KO	Entrez_ID	Hyperlink
--------------------
#Term	Database	ID	Input number	Background number	P-Value	Corrected P-Value	Input	KEGG_ID/KO	Entrez_ID	Hyperlink
--------------------

## Sheet: up
#Term	Database	ID	Input number	Background number	P-Value	Corrected P-Value	Input	KEGG_ID/KO	Entrez_ID	Hyperlink
Plant hormone signal transduction	KEGG PATHWAY	osa04075	39	184	3.02121e-05	0.00296079	OS09G0325700|OS03G0180900|OS02G0551100|OS01G0867300|OS03G0390200|OS01G0718300|OS03G0268600|OS03G0742900|OS01G0846300|OS10G0392400|OS05G0572700|OS10G0391400|OS09G0439200|OS01G0306400|OS05G0537400|OS07G0685700|OS05G0178600|OS03G0181100|OS03G0402800|OS06G0605900|OS02G0796500|OS02G0805100|OS01G0583100|OS02G0643800|OS01G0869900|OS06G0166500|OS05G0563400|OS02G0766700|OS03G0224200|OS01G0859300|OS04G0167…	osa:4346736|osa:4331833|osa:4329630|osa:4325078|osa:4333017|osa:4324691|osa:4332374|osa:4334069|osa:4327465|osa:4348533|osa:4339671|osa:4348531|osa:4347164|osa:4340708|osa:4339454|osa:4344331|osa:4337971|osa:4331834|osa:4333065|osa:4328647|osa:4331008|osa:4331061|osa:4339797|osa:4330132|osa:4324934|osa:4340245|osa:9268260|osa:4330838|osa:4332111|osa:4325061|osa:9268838|osa:4345807|osa:4334864|osa…	4346736|4331833|4329630|4325078|4333017|4324691|4332374|4334069|4327465|4348533|4339671|4348531|4347164|4340708|4339454|4344331|4337971|4331834|4333065|4328647|4331008|4331061|4339797|4330132|4324934|4340245|9268260|4330838|4332111|4325061|9268838|4345807|4334864|4342573|4337372|4331518|4324182|4339588|9268838|	http://www.genome.jp/kegg-bin/show_pathway?osa04075/osa:4339454%09red/osa:4330838%09red/osa:4331834%09red/osa:4348533%09red/osa:4331833%09red/osa:4348531%09red/osa:4333017%09red/osa:4325078%09red/osa:4339797%09red/osa:4334069%09red/osa:4347164%09red/osa:4342573%09red/osa:4324182%09red/osa:4346736%09red/osa:4339588%09red/osa:4328647%09red/osa:4329630%09red/osa:9268260%09red/osa:4340708%09red/osa:4…
Butanoate metabolism	KEGG PATHWAY	osa00650	10	20	0.000172444	0.00844978	OS08G0465800|OS01G0110400|OS04G0614600|OS08G0544900|OS03G0720300|OS09G0521400|OS02G0608550|OS03G0236200|OS01G0269000|OS02G0608600	osa:4345787|osa:4326136|osa:4336983|osa:4346215|osa:4333932|osa:4347614|osa:4329938|osa:4332184|osa:4326266|osa:4329938|	4345787|4326136|4336983|4346215|4333932|4347614|4329938|4332184|4326266|4329938|	http://www.genome.jp/kegg-bin/show_pathway?osa00650/osa:4326136%09red/osa:4326266%09red/osa:4345787%09red/osa:4346215%09red/osa:4336983%09red/osa:4329938%09red/osa:4332184%09red/osa:4347614%09red/osa:4333932%09red
Phenylpropanoid biosynthesis	KEGG PATHWAY	osa00940	25	124	0.00143976	0.0438268	OS09G0127300|OS03G0703000|OS09G0511700|Novel00068|OS01G0591000|OS02G0626400|OS01G0327400|OS02G0627100|OS04G0474900|OS01G0543100|OS05G0427400|OS11G0112400|OS05G0320700|OS02G0187800|OS04G0513400|OS08G0441500|OS10G0109600|OS01G0508000|OS05G0135500|OS04G0688100|OS02G0626100|OS06G0547400|OS02G0177600|OS12G0112000|OS02G0611800	osa:4346438|osa:4333841|osa:4347547|osa:4324557|osa:4326375|osa:4330036|osa:4326970|osa:4330040|osa:4336146|osa:4326874|osa:4338861|osa:4351300|osa:4338409|osa:4328552|osa:4336388|osa:4345689|osa:4347963|osa:4324050|osa:4337732|osa:4337482|osa:4330034|osa:4341249|osa:4328485|osa:4351300|osa:4329959|	4346438|4333841|4347547|4324557|4326375|4330036|4326970|4330040|4336146|4326874|4338861|4351300|4338409|4328552|4336388|4345689|4347963|4324050|4337732|4337482|4330034|4341249|4328485|4351300|4329959|	http://www.genome.jp/kegg-bin/show_pathway?osa00940/osa:4324557%09red/osa:4347963%09red/osa:4329959%09red/osa:4351300%09red/osa:4347547%09red/osa:4330034%09red/osa:4341249%09red/osa:4337732%09red/osa:4326375%09red/osa:4328552%09red/osa:4336146%09red/osa:4328485%09red/osa:4336388%09red/osa:4337482%09red/osa:4338861%09red/osa:4326874%09red/osa:4346438%09red/osa:4324050%09red/osa:4326970%09red/osa:4…
Biosynthesis of secondary metabolites	KEGG PATHWAY	osa01110	103	775	0.00178885	0.0438268	OS03G0703000|OS09G0511700|OS03G0720300|OS10G0159800|OS02G0626400|OS05G0580000|OS05G0402700|OS05G0438600|OS04G0266900|OS01G0543100|OS02G0528300|OS01G0269000|OS04G0476100|OS02G0141300|OS02G0187800|OS02G0611800|OS01G0508000|OS07G0695800|OS09G0451000|OS06G0547400|OS03G0727600|OS12G0112000|OS03G0645900|OS09G0127300|OS01G0227100|OS06G0105400|OS08G0544900|OS05G0595100|OS06G0727200|OS02G0771600|OS12G0632…	osa:4333841|osa:4347547|osa:4333932|osa:4348152|osa:4330036|osa:4339718|osa:4338737|osa:4338912|osa:4335330|osa:4326874|osa:4329532|osa:4326266|osa:4336153|osa:4328266|osa:4328552|osa:4329959|osa:4324050|osa:4344403|osa:4347224|osa:4341249|osa:4333976|osa:4351300|osa:4333566|osa:4346438|osa:4327178|osa:4339859|osa:4346215|osa:4346723|osa:4342124|osa:4330873|osa:4352871|osa:4336263|osa:4329938|osa…	4333841|4347547|4333932|4348152|4330036|4339718|4338737|4338912|4335330|4326874|4329532|4326266|4336153|4328266|4328552|4329959|4324050|4344403|4347224|4341249|4333976|4351300|4333566|4346438|4327178|4339859|4346215|4346723|4342124|4330873|4352871|4336263|4329938|4331460|4327289|4336169|4334492|4352146|4332095|4338409|4334968|4337732|4330034|4348304|4331547|4347614|4351850|4345689|4347963|4325621…	http://www.genome.jp/kegg-bin/show_pathway?osa01110/osa:4347963%09red/osa:4329959%09red/osa:4340640%09red/osa:4337415%09red/osa:4347547%09red/osa:4330034%09red/osa:4330036%09red/osa:4327289%09red/osa:4336146%09red/osa:4347813%09red/osa:4325621%09red/osa:4329369%09red/osa:4349224%09red/osa:4330627%09red/osa:4326874%09red/osa:4333554%09red/osa:4326970%09red/osa:4338097%09red/osa:4339859%09red/osa:4…
Alanine, aspartate and glutamate metabolism	KEGG PATHWAY	osa00250	11	41	0.00532844	0.0870312	OS08G0465800|OS04G0543900|OS05G0475475|OS04G0614600|OS01G0760600|OS10G0390500|OS01G0682001|OS03G0720300|OS03G0291500|OS03G0236200|OS03G0712800	osa:4345787|osa:4330164|osa:4339095|osa:4336983|osa:4325621|osa:4348524|osa:4324398|osa:4333932|osa:4340706|osa:4332184|osa:4333896|	4345787|4330164|4339095|4336983|4325621|4348524|4324398|4333932|4340706|4332184|4333896|	http://www.genome.jp/kegg-bin/show_pathway?osa00250/osa:4348524%09red/osa:4339095%09red/osa:4340706%09red/osa:4330164%09red/osa:4345787%09red/osa:4324398%09red/osa:4336983%09red/osa:4332184%09red/osa:4333896%09red/osa:4325621%09red/osa:4333932%09red
Fatty acid degradation	KEGG PATHWAY	osa00071	11	41	0.00532844	0.0870312	OS02G0817700|OS01G0110400|OS11G0186200|OS11G0605500|OS09G0440300|OS06G0354500|OS02G0274100|OS10G0159800|OS01G0681200|OS01G0159400|OS05G0163700	osa:4331150|osa:4326136|osa:4349966|osa:4340986|osa:4347172|osa:4340986|osa:4328997|osa:4348152|osa:4324393|osa:4324062|osa:4337904|	4331150|4326136|4349966|4340986|4347172|4340986|4328997|4348152|4324393|4324062|4337904|	http://www.genome.jp/kegg-bin/show_pathway?osa00071/osa:4326136%09red/osa:4340986%09red/osa:4324393%09red/osa:4328997%09red/osa:4347172%09red/osa:4349966%09red/osa:4331150%09red/osa:4337904%09red/osa:4348152%09red/osa:4324062%09red
Phenylalanine metabolism	KEGG PATHWAY	osa00360	19	98	0.00730232	0.102232	OS04G0688100|OS05G0427400|OS02G0168100|OS02G0626100|OS11G0112400|OS01G0760600|OS01G0327400|OS02G0627100|OS05G0320700|OS04G0476100|OS02G0302200|Novel00068|OS06G0547400|OS12G0112000|OS10G0109600|OS02G0626400|OS05G0135500|OS01G0543100|OS02G0177600	osa:4337482|osa:4338861|osa:4328425|osa:4330034|osa:4351300|osa:4325621|osa:4326970|osa:4330040|osa:4338409|osa:4336153|osa:4329098|osa:4324557|osa:4341249|osa:4351300|osa:4347963|osa:4330036|osa:4337732|osa:4326874|osa:4328485|	4337482|4338861|4328425|4330034|4351300|4325621|4326970|4330040|4338409|4336153|4329098|4324557|4341249|4351300|4347963|4330036|4337732|4326874|4328485|	http://www.genome.jp/kegg-bin/show_pathway?osa00360/osa:4337482%09red/osa:4330034%09red/osa:4341249%09red/osa:4330036%09red/osa:4328425%09red/osa:4338861%09red/osa:4324557%09red/osa:4326874%09red/osa:4330040%09red/osa:4326970%09red/osa:4347963%09red/osa:4351300%09red/osa:4337732%09red/osa:4338409%09red/osa:4325621%09red/osa:4328485%09red/osa:4329098%09red/osa:4336153%09red
beta-Alanine metabolism	KEGG PATHWAY	osa00410	9	32	0.00880352	0.107843	OS07G0485100|OS04G0623300|OS02G0736400|OS08G0465800|OS11G0186200|OS04G0476100|OS03G0720300|OS09G0440300|OS03G0236200	osa:4343249|osa:4337046|osa:4330657|osa:4345787|osa:4349966|osa:4336153|osa:4333932|osa:4347172|osa:4332184|	4343249|4337046|4330657|4345787|4349966|4336153|4333932|4347172|4332184|	http://www.genome.jp/kegg-bin/show_pathway?osa00410/osa:4347172%09red/osa:4345787%09red/osa:4349966%09red/osa:4337046%09red/osa:4332184%09red/osa:4330657%09red/osa:4336153%09red/osa:4343249%09red/osa:4333932%09red
Synthesis and degradation of ketone bodies	KEGG PATHWAY	osa00072	4	7	0.0124254	0.135299	OS01G0110400|OS09G0521400|OS08G0544900|OS01G0269000	osa:4326136|osa:4347614|osa:4346215|osa:4326266|	4326136|4347614|4346215|4326266|	http://www.genome.jp/kegg-bin/show_pathway?osa00072/osa:4326136%09red/osa:4347614%09red/osa:4346215%09red/osa:4326266%09red
alpha-Linolenic acid metabolism	KEGG PATHWAY	osa00592	9	37	0.0185705	0.165446	OS03G0438100|OS02G0817700|OS11G0605500|OS02G0218700|OS01G0159400|OS06G0354500|OS02G0274100|OS12G0448900|OS05G0163700	osa:4333201|osa:4331150|osa:4340986|osa:4328742|osa:4324062|osa:4340986|osa:4328997|osa:4352160|osa:4337904|	4333201|4331150|4340986|4328742|4324062|4340986|4328997|4352160|4337904|	http://www.genome.jp/kegg-bin/show_pathway?osa00592/osa:4340986%09red/osa:4328997%09red/osa:4331150%09red/osa:4337904%09red/osa:4324062%09red/osa:4328742%09red/osa:4333201%09red/osa:4352160%09red
Valine, leucine and isoleucine degradation	KEGG PATHWAY	osa00280	9	37	0.0185705	0.165446	OS05G0125500|OS02G0817700|OS01G0110400|OS08G0544900|OS11G0186200|OS01G0269000|OS09G0440300|OS09G0521400|OS01G0314100	osa:4337676|osa:4331150|osa:4326136|osa:4346215|osa:4349966|osa:4326266|osa:4347172|osa:4347614|osa:4327289|	4337676|4331150|4326136|4346215|4349966|4326266|4347172|4347614|4327289|	http://www.genome.jp/kegg-bin/show_pathway?osa00280/osa:4326136%09red/osa:4347172%09red/osa:4326266%09red/osa:4331150%09red/osa:4327289%09red/osa:4349966%09red/osa:4346215%09red/osa:4347614%09red/osa:4337676%09red
Taurine and hypotaurine metabolism	KEGG PATHWAY	osa00430	5	16	0.0339401	0.277178	OS03G0720300|OS03G0654700|OS08G0465800|OS03G0236200|OS01G0151500	osa:4333932|osa:4333605|osa:4345787|osa:4332184|osa:4324525|	4333932|4333605|4345787|4332184|4324525|	http://www.genome.jp/kegg-bin/show_pathway?osa00430/osa:4333605%09red/osa:4324525%09red/osa:4345787%09red/osa:4332184%09red/osa:4333932%09red
Galactose metabolism	KEGG PATHWAY	osa00052	10	54	0.0555549	0.401054	OS07G0679300|OS03G0316200|OS02G0106100|OS07G0209100|OS01G0170051|OS05G0595100|OS04G0469500|OS01G0952600|OS07G0687900|OS10G0492900	osa:4344290|osa:4332654|osa:4328018|osa:4342703|osa:4325200|osa:4346723|osa:4336113|osa:4325748|osa:4344351|osa:4348988|	4344290|4332654|4328018|4342703|4325200|4346723|4336113|4325748|4344351|4348988|	http://www.genome.jp/kegg-bin/show_pathway?osa00052/osa:4348988%09red/osa:4336113%09red/osa:4325200%09red/osa:4344290%09red/osa:4346723%09red/osa:4342703%09red/osa:4328018%09red/osa:4325748%09red/osa:4332654%09red/osa:4344351%09red
Arginine and proline metabolism	KEGG PATHWAY	osa00330	11	62	0.0575001	0.401054	OS04G0543900|OS05G0455500|OS04G0106300|OS01G0760600|OS11G0186200|OS09G0440300|OS03G0761900|OS02G0482400|OS03G0643300|OS03G0712800|OS04G0623300	osa:4330164|osa:4338979|osa:4334912|osa:4325621|osa:4349966|osa:4347172|osa:4334196|osa:4329369|osa:4333554|osa:4333896|osa:4337046|	4330164|4338979|4334912|4325621|4349966|4347172|4334196|4329369|4333554|4333896|4337046|	http://www.genome.jp/kegg-bin/show_pathway?osa00330/osa:4334196%09red/osa:4329369%09red/osa:4338979%09red/osa:4347172%09red/osa:4333554%09red/osa:4330164%09red/osa:4349966%09red/osa:4337046%09red/osa:4334912%09red/osa:4333896%09red/osa:4325621%09red
Starch and sucrose metabolism	KEGG PATHWAY	osa00500	21	145	0.0637452	0.401054	OS06G0713800|OS03G0386500|OS02G0528300|OS03G0703000|OS03G0340500|OS08G0445700|OS09G0511700|OS04G0513400|OS12G0443500|OS05G0361500|OS07G0627000|OS02G0106100|OS03G0141200|OS08G0301500|OS01G0508000|OS04G0474900|OS10G0521000|OS03G0736300|OS10G0553300|OS05G0580000|OS10G0465700	osa:4342055|osa:4332996|osa:4329532|osa:4333841|osa:4332788|osa:4345706|osa:4347547|osa:4336388|osa:4352146|osa:4338538|osa:4343975|osa:4328018|osa:4331577|osa:4345220|osa:4324050|osa:4336146|osa:4349141|osa:4334029|osa:4349333|osa:4339718|osa:4348838|	4342055|4332996|4329532|4333841|4332788|4345706|4347547|4336388|4352146|4338538|4343975|4328018|4331577|4345220|4324050|4336146|4349141|4334029|4349333|4339718|4348838|	http://www.genome.jp/kegg-bin/show_pathway?osa00500/osa:4347547%09red/osa:4336388%09red/osa:4339718%09red/osa:4329532%09red/osa:4336146%09red/osa:4349333%09red/osa:4349141%09red/osa:4348838%09red/osa:4343975%09red/osa:4338538%09red/osa:4324050%09red/osa:4352146%09red/osa:4328018%09red/osa:4334029%09red/osa:4333841%09red/osa:4345706%09red/osa:4332788%09red/osa:4331577%09red/osa:4345220%09red/osa:4…
Zeatin biosynthesis	KEGG PATHWAY	osa00908	4	14	0.0700451	0.401054	OS01G0940000|OS01G0775400|OS01G0197700|OS04G0565200	osa:4326515|osa:4327887|osa:4327887|osa:4336681|	4326515|4327887|4327887|4336681|	http://www.genome.jp/kegg-bin/show_pathway?osa00908/osa:4326515%09red/osa:4327887%09red/osa:4336681%09red
Citrate cycle (TCA cycle)	KEGG PATHWAY	osa00020	9	50	0.0760394	0.401054	OS07G0695800|OS04G0479200|OS02G0232400|OS06G0105400|OS03G0136900|OS12G0632700|OS04G0119400|OS08G0191150|OS06G0246500	osa:4344403|osa:4336169|osa:4328812|osa:4339859|osa:4331547|osa:4352871|osa:4334968|osa:4331547|osa:4340640|	4344403|4336169|4328812|4339859|4331547|4352871|4334968|4331547|4340640|	http://www.genome.jp/kegg-bin/show_pathway?osa00020/osa:4328812%09red/osa:4339859%09red/osa:4352871%09red/osa:4334968%09red/osa:4344403%09red/osa:4331547%09red/osa:4336169%09red/osa:4340640%09red
Tryptophan metabolism	KEGG PATHWAY	osa00380	5	21	0.0761105	0.401054	OS01G0110400|OS09G0440300|OS07G0695800|OS06G0727200|OS11G0186200	osa:4326136|osa:4347172|osa:4344403|osa:4342124|osa:4349966|	4326136|4347172|4344403|4342124|4349966|	http://www.genome.jp/kegg-bin/show_pathway?osa00380/osa:4344403%09red/osa:4326136%09red/osa:4342124%09red/osa:4347172%09red/osa:4349966%09red
Glyoxylate and dicarboxylate metabolism	KEGG PATHWAY	osa00630	10	58	0.0777555	0.401054	OS04G0486950|OS06G0727200|OS02G0232400|OS01G0110400|OS03G0136900|OS12G0632700|OS06G0486800|OS08G0191150|OS07G0529000|OS03G0712800	osa:9268154|osa:4342124|osa:4328812|osa:4326136|osa:4331547|osa:4352871|osa:4341069|osa:4331547|osa:4343441|osa:4333896|	9268154|4342124|4328812|4326136|4331547|4352871|4341069|4331547|4343441|4333896|	http://www.genome.jp/kegg-bin/show_pathway?osa00630/osa:4328812%09red/osa:4326136%09red/osa:4352871%09red/osa:4331547%09red/osa:4343441%09red/osa:4333896%09red/osa:4342124%09red/osa:9268154%09red/osa:4341069%09red
Cyanoamino acid metabolism	KEGG PATHWAY	osa00460	7	36	0.0838116	0.410677	OS03G0703000|OS09G0511700|OS04G0165700|OS04G0513400|OS01G0508000|OS04G0474900|OS01G0151500	osa:4333841|osa:4347547|osa:4335048|osa:4336388|osa:4324050|osa:4336146|osa:4324525|	4333841|4347547|4335048|4336388|4324050|4336146|4324525|	http://www.genome.jp/kegg-bin/show_pathway?osa00460/osa:4347547%09red/osa:4336388%09red/osa:4335048%09red/osa:4324050%09red/osa:4333841%09red/osa:4336146%09red/osa:4324525%09red
Tyrosine metabolism	KEGG PATHWAY	osa00350	7	37	0.0924082	0.426259	OS02G0302200|OS02G0196800|OS01G0760600|OS04G0476100|OS06G0103300|OS10G0159800|OS02G0168100	osa:4329098|osa:4328618|osa:4325621|osa:4336153|osa:4339844|osa:4348152|osa:4328425|	4329098|4328618|4325621|4336153|4339844|4348152|4328425|	http://www.genome.jp/kegg-bin/show_pathway?osa00350/osa:4328425%09red/osa:4339844%09red/osa:4348152%09red/osa:4328618%09red/osa:4325621%09red/osa:4329098%09red/osa:4336153%09red
Glycerolipid metabolism	KEGG PATHWAY	osa00561	8	45	0.0956908	0.426259	OS07G0679300|OS11G0679700|OS11G0186200|OS05G0462400|OS09G0440300|OS05G0457800|OS06G0326700|OS10G0492900	osa:4344290|osa:4351119|osa:4349966|osa:4339026|osa:4347172|osa:4338997|osa:4340911|osa:4348988|	4344290|4351119|4349966|4339026|4347172|4338997|4340911|4348988|	http://www.genome.jp/kegg-bin/show_pathway?osa00561/osa:4348988%09red/osa:4338997%09red/osa:4339026%09red/osa:4347172%09red/osa:4349966%09red/osa:4351119%09red/osa:4344290%09red/osa:4340911%09red
2-Oxocarboxylic acid metabolism	KEGG PATHWAY	osa01210	8	46	0.104054	0.44336	OS04G0479200|OS02G0232400|OS01G0760600|OS10G0390500|OS03G0136900|OS02G0608550|OS08G0191150|OS02G0608600	osa:4336169|osa:4328812|osa:4325621|osa:4348524|osa:4331547|osa:4329938|osa:4331547|osa:4329938|	4336169|4328812|4325621|4348524|4331547|4329938|4331547|4329938|	http://www.genome.jp/kegg-bin/show_pathway?osa01210/osa:4328812%09red/osa:4348524%09red/osa:4331547%09red/osa:4329938%09red/osa:4336169%09red/osa:4325621%09red
C5-Branched dibasic acid metabolism	KEGG PATHWAY	osa00660	2	5	0.123398	0.503875	OS02G0608550|OS02G0608600	osa:4329938|osa:4329938|	4329938|4329938|	http://www.genome.jp/kegg-bin/show_pathway?osa00660/osa:4329938%09red
Carotenoid biosynthesis	KEGG PATHWAY	osa00906	5	26	0.137197	0.537811	OS03G0645900|OS10G0533500|OS07G0154100|OS09G0555500|OS03G0125100	osa:4333566|osa:4349224|osa:4342424|osa:4347813|osa:4331460|	4333566|4349224|4342424|4347813|4331460|	http://www.genome.jp/kegg-bin/show_pathway?osa00906/osa:4349224%09red/osa:4347813%09red/osa:4342424%09red/osa:4333566%09red/osa:4331460%09red
Porphyrin and chlorophyll metabolism	KEGG PATHWAY	osa00860	6	35	0.153962	0.58032	OS01G0227100|OS10G0389300|OS03G0654600|OS10G0389200|OS03G0146400|OS04G0678700	osa:4327178|osa:4348519|osa:4327178|osa:4348519|osa:4331611|osa:4337415|	4327178|4348519|4327178|4348519|4331611|4337415|	http://www.genome.jp/kegg-bin/show_pathway?osa00860/osa:4348519%09red/osa:4337415%09red/osa:4327178%09red/osa:4331611%09red
Metabolic pathways	KEGG PATHWAY	osa01100	163	1544	0.166223	0.603326	OS03G0703000|OS09G0511700|OS03G0438100|OS03G0720300|OS01G0508000|OS02G0626400|OS05G0580000|OS05G0402700|OS03G0386500|OS05G0438600|OS06G0354500|OS01G0543100|OS03G0761900|OS04G0486950|OS02G0528300|OS01G0269000|OS05G0361500|OS02G0141300|OS02G0187800|OS02G0611800|OS10G0159800|OS01G0151500|OS05G0455500|OS11G0216900|OS07G0485100|OS06G0713800|OS05G0475475|OS03G0340500|OS04G0165700|OS09G0451000|OS02G0218…	osa:4333841|osa:4347547|osa:4333201|osa:4333932|osa:4324050|osa:4330036|osa:4339718|osa:4338737|osa:4332996|osa:4338912|osa:4340986|osa:4326874|osa:4334196|osa:9268154|osa:4329532|osa:4326266|osa:4338538|osa:4328266|osa:4328552|osa:4329959|osa:4348152|osa:4324525|osa:4338979|osa:4350083|osa:4343249|osa:4342055|osa:4339095|osa:4332788|osa:4335048|osa:4347224|osa:4328742|osa:4341249|osa:4348838|osa…	4333841|4347547|4333201|4333932|4324050|4330036|4339718|4338737|4332996|4338912|4340986|4326874|4334196|9268154|4329532|4326266|4338538|4328266|4328552|4329959|4348152|4324525|4338979|4350083|4343249|4342055|4339095|4332788|4335048|4347224|4328742|4341249|4348838|4331143|4324393|4325586|4333976|4351300|4333566|4346438|4327178|4337676|4339859|4346215|4346723|4325748|4341535|4330873|4330657|4328618…	http://www.genome.jp/kegg-bin/show_pathway?osa01100/osa:4339095%09red/osa:4347963%09red/osa:4334577%09red/osa:4345220%09red/osa:4329959%09red/osa:4340640%09red/osa:4337415%09red/osa:4343249%09red/osa:4347547%09red/osa:4328742%09red/osa:4330034%09red/osa:4330036%09red/osa:4328425%09red/osa:4327289%09red/osa:4341535%09red/osa:4336146%09red/osa:4347813%09red/osa:4325621%09red/osa:4344403%09red/osa:4…
Fatty acid metabolism	KEGG PATHWAY	osa01212	10	72	0.192452	0.657576	OS03G0423300|OS02G0817700|OS01G0110400|OS11G0605500|OS06G0143400|OS06G0354500|OS02G0274100|OS01G0681200|OS01G0159400|OS05G0163700	osa:4333144|osa:4331150|osa:4326136|osa:4340986|osa:4340093|osa:4340986|osa:4328997|osa:4324393|osa:4324062|osa:4337904|	4333144|4331150|4326136|4340986|4340093|4340986|4328997|4324393|4324062|4337904|	http://www.genome.jp/kegg-bin/show_pathway?osa01212/osa:4326136%09red/osa:4340093%09red/osa:4340986%09red/osa:4324393%09red/osa:4328997%09red/osa:4331150%09red/osa:4337904%09red/osa:4333144%09red/osa:4324062%09red
Sphingolipid metabolism	KEGG PATHWAY	osa00600	4	22	0.197182	0.657576	OS01G0952600|OS07G0679300|OS01G0100900|OS10G0492900	osa:4325748|osa:4344290|osa:4326459|osa:4348988|	4325748|4344290|4326459|4348988|	http://www.genome.jp/kegg-bin/show_pathway?osa00600/osa:4348988%09red/osa:4344290%09red/osa:4325748%09red/osa:4326459%09red
Glycosphingolipid biosynthesis - globo series	KEGG PATHWAY	osa00603	2	8	0.222131	0.657576	OS07G0679300|OS10G0492900	osa:4344290|osa:4348988|	4344290|4348988|	http://www.genome.jp/kegg-bin/show_pathway?osa00603/osa:4348988%09red/osa:4344290%09red
Biosynthesis of unsaturated fatty acids	KEGG PATHWAY	osa01040	6	40	0.223358	0.657576	OS03G0423300|OS02G0817700|OS01G0159400|OS06G0354500|OS05G0163700|OS11G0605500	osa:4333144|osa:4331150|osa:4324062|osa:4340986|osa:4337904|osa:4340986|	4333144|4331150|4324062|4340986|4337904|4340986|	http://www.genome.jp/kegg-bin/show_pathway?osa01040/osa:4333144%09red/osa:4337904%09red/osa:4340986%09red/osa:4331150%09red/osa:4324062%09red
Pantothenate and CoA biosynthesis	KEGG PATHWAY	osa00770	4	24	0.236025	0.657576	OS02G0736400|OS07G0485100|OS02G0608550|OS02G0608600	osa:4330657|osa:4343249|osa:4329938|osa:4329938|	4330657|4343249|4329938|4329938|	http://www.genome.jp/kegg-bin/show_pathway?osa00770/osa:4329938%09red/osa:4343249%09red/osa:4330657%09red
Carbon metabolism	KEGG PATHWAY	osa01200	26	225	0.236799	0.657576	OS06G0105400|OS01G0760600|OS10G0390500|OS12G0145700|OS06G0617800|OS06G0246500|OS05G0402700|OS02G0232400|OS05G0438600|OS01G0110400|OS12G0632700|OS03G0815200|OS04G0469500|OS08G0191150|OS04G0266900|OS07G0529000|OS01G0939700|OS04G0486950|OS04G0479200|OS04G0119400|OS04G0650800|OS01G0743500|OS07G0695800|OS04G0165700|OS03G0136900|OS06G0486800	osa:4339859|osa:4325621|osa:4348524|osa:4351493|osa:4341535|osa:4340640|osa:4338737|osa:4328812|osa:4338912|osa:4326136|osa:4352871|osa:4334554|osa:4336113|osa:4331547|osa:4335330|osa:4343441|osa:4326513|osa:9268154|osa:4336169|osa:4334968|osa:4337230|osa:4326552|osa:4344403|osa:4335048|osa:4331547|osa:4341069|	4339859|4325621|4348524|4351493|4341535|4340640|4338737|4328812|4338912|4326136|4352871|4334554|4336113|4331547|4335330|4343441|4326513|9268154|4336169|4334968|4337230|4326552|4344403|4335048|4331547|4341069|	http://www.genome.jp/kegg-bin/show_pathway?osa01200/osa:4328812%09red/osa:4336113%09red/osa:4337230%09red/osa:4338912%09red/osa:4334554%09red/osa:4344403%09red/osa:4343441%09red/osa:4335330%09red/osa:4340640%09red/osa:4341069%09red/osa:4326513%09red/osa:4341535%09red/osa:4352871%09red/osa:4336169%09red/osa:4325621%09red/osa:4348524%09red/osa:4326136%09red/osa:4338737%09red/osa:4334968%09red/osa:4…
Histidine metabolism	KEGG PATHWAY	osa00340	3	16	0.236902	0.657576	OS09G0440300|OS02G0541325|OS11G0186200	osa:4347172|osa:4329593|osa:4349966|	4347172|4329593|4349966|	http://www.genome.jp/kegg-bin/show_pathway?osa00340/osa:4347172%09red/osa:4349966%09red/osa:4329593%09red
Tropane, piperidine and pyridine alkaloid biosynthesis	KEGG PATHWAY	osa00960	3	16	0.236902	0.657576	OS02G0302200|OS01G0760600|OS04G0476100	osa:4329098|osa:4325621|osa:4336153|	4329098|4325621|4336153|	http://www.genome.jp/kegg-bin/show_pathway?osa00960/osa:4325621%09red/osa:4329098%09red/osa:4336153%09red
Pyruvate metabolism	KEGG PATHWAY	osa00620	10	77	0.245534	0.657576	OS04G0486950|OS01G0110400|OS06G0105400|OS11G0186200|OS09G0440300|OS12G0632700|OS04G0119400|OS12G0145700|OS06G0246500|OS01G0743500	osa:9268154|osa:4326136|osa:4339859|osa:4349966|osa:4347172|osa:4352871|osa:4334968|osa:4351493|osa:4340640|osa:4326552|	9268154|4326136|4339859|4349966|4347172|4352871|4334968|4351493|4340640|4326552|	http://www.genome.jp/kegg-bin/show_pathway?osa00620/osa:4339859%09red/osa:4326136%09red/osa:4347172%09red/osa:4334968%09red/osa:4349966%09red/osa:4352871%09red/osa:4326552%09red/osa:4351493%09red/osa:4340640%09red/osa:9268154%09red
Lysine degradation	KEGG PATHWAY	osa00310	4	25	0.256085	0.657576	OS01G0110400|OS09G0440300|OS07G0695800|OS11G0186200	osa:4326136|osa:4347172|osa:4344403|osa:4349966|	4326136|4347172|4344403|4349966|	http://www.genome.jp/kegg-bin/show_pathway?osa00310/osa:4344403%09red/osa:4326136%09red/osa:4347172%09red/osa:4349966%09red
Cutin, suberine and wax biosynthesis	KEGG PATHWAY	osa00073	3	17	0.261688	0.657576	OS11G0507200|OS04G0511200|OS02G0621300	osa:4350569|osa:4336376|osa:4330012|	4350569|4336376|4330012|	http://www.genome.jp/kegg-bin/show_pathway?osa00073/osa:4350569%09red/osa:4330012%09red/osa:4336376%09red
Stilbenoid, diarylheptanoid and gingerol biosynthesis	KEGG PATHWAY	osa00945	3	17	0.261688	0.657576	OS10G0166600|OS05G0320700|OS02G0611800	osa:4348172|osa:4338409|osa:4329959|	4348172|4338409|4329959|	http://www.genome.jp/kegg-bin/show_pathway?osa00945/osa:4338409%09red/osa:4348172%09red/osa:4329959%09red
Flavonoid biosynthesis	KEGG PATHWAY	osa00941	3	18	0.286777	0.677116	OS03G0367101|OS02G0611800|OS05G0320700	osa:4348304|osa:4329959|osa:4338409|	4348304|4329959|4338409|	http://www.genome.jp/kegg-bin/show_pathway?osa00941/osa:4338409%09red/osa:4348304%09red/osa:4329959%09red
Degradation of aromatic compounds	KEGG PATHWAY	osa01220	2	10	0.290818	0.677116	OS10G0159800|OS05G0320700	osa:4348152|osa:4338409|	4348152|4338409|	http://www.genome.jp/kegg-bin/show_pathway?osa01220/osa:4338409%09red/osa:4348152%09red
Arachidonic acid metabolism	KEGG PATHWAY	osa00590	2	10	0.290818	0.677116	OS06G0185900|OS01G0151500	osa:4336627|osa:4324525|	4336627|4324525|	http://www.genome.jp/kegg-bin/show_pathway?osa00590/osa:4336627%09red/osa:4324525%09red
Nitrogen metabolism	KEGG PATHWAY	osa00910	4	27	0.297102	0.677116	OS08G0470200|OS04G0543900|OS03G0712800|OS01G0682001	osa:4345604|osa:4330164|osa:4333896|osa:4324398|	4345604|4330164|4333896|4324398|	http://www.genome.jp/kegg-bin/show_pathway?osa00910/osa:4333896%09red/osa:4330164%09red/osa:4324398%09red/osa:4345604%09red
Terpenoid backbone biosynthesis	KEGG PATHWAY	osa00900	6	47	0.333187	0.722401	OS01G0110400|OS08G0544900|OS08G0512700|OS09G0492700|OS05G0408900|OS09G0521400	osa:4326136|osa:4346215|osa:4346017|osa:4347443|osa:4338768|osa:4347614|	4326136|4346215|4346017|4347443|4338768|4347614|	http://www.genome.jp/kegg-bin/show_pathway?osa00900/osa:4326136%09red/osa:4346215%09red/osa:4338768%09red/osa:4347614%09red/osa:4346017%09red/osa:4347443%09red
Isoquinoline alkaloid biosynthesis	KEGG PATHWAY	osa00950	3	20	0.33735	0.722401	OS02G0302200|OS01G0760600|OS04G0476100	osa:4329098|osa:4325621|osa:4336153|	4329098|4325621|4336153|	http://www.genome.jp/kegg-bin/show_pathway?osa00950/osa:4325621%09red/osa:4329098%09red/osa:4336153%09red
Cysteine and methionine metabolism	KEGG PATHWAY	osa00270	10	85	0.339086	0.722401	OS11G0216900|OS02G0771600|OS01G0580500|OS09G0451000|OS01G0760600|OS04G0165700|OS02G0302200|OS03G0221200|OS12G0632700|OS03G0727600	osa:4350083|osa:4330873|osa:4324194|osa:4347224|osa:4325621|osa:4335048|osa:4329098|osa:4332095|osa:4352871|osa:4333976|	4350083|4330873|4324194|4347224|4325621|4335048|4329098|4332095|4352871|4333976|	http://www.genome.jp/kegg-bin/show_pathway?osa00270/osa:4350083%09red/osa:4352871%09red/osa:4347224%09red/osa:4332095%09red/osa:4335048%09red/osa:4333976%09red/osa:4325621%09red/osa:4329098%09red/osa:4330873%09red/osa:4324194%09red
Peroxisome	KEGG PATHWAY	osa04146	9	78	0.371354	0.774312	OS06G0727200|OS02G0817700|OS01G0269000|OS11G0605500|OS06G0354500|OS03G0429800|OS01G0681200|OS01G0159400|OS05G0163700	osa:4342124|osa:4331150|osa:4326266|osa:4340986|osa:4340986|osa:4333171|osa:4324393|osa:4324062|osa:4337904|	4342124|4331150|4326266|4340986|4340986|4333171|4324393|4324062|4337904|	http://www.genome.jp/kegg-bin/show_pathway?osa04146/osa:4340986%09red/osa:4324393%09red/osa:4337904%09red/osa:4326266%09red/osa:4331150%09red/osa:4333171%09red/osa:4324062%09red/osa:4342124%09red
Ether lipid metabolism	KEGG PATHWAY	osa00565	3	22	0.387703	0.787145	OS01G0172400|OS09G0543100|OS01G0955000	osa:4327647|osa:4347745|osa:4325407|	4327647|4347745|4325407|	http://www.genome.jp/kegg-bin/show_pathway?osa00565/osa:4347745%09red/osa:4327647%09red/osa:4325407%09red
Biosynthesis of amino acids	KEGG PATHWAY	osa01230	22	208	0.396446	0.787145	OS04G0106300|OS01G0760600|OS10G0390500|OS06G0617800|OS05G0402700|OS02G0232400|OS02G0302200|OS09G0440300|OS04G0266900|OS02G0608550|OS04G0469500|OS08G0191150|OS04G0479200|OS01G0682001|OS12G0145700|OS03G0712800|OS05G0455500|OS04G0650800|OS03G0389601|OS04G0165700|OS03G0136900|OS02G0608600	osa:4334912|osa:4325621|osa:4348524|osa:4341535|osa:4338737|osa:4328812|osa:4329098|osa:4347172|osa:4335330|osa:4329938|osa:4336113|osa:4331547|osa:4336169|osa:4324398|osa:4351493|osa:4333896|osa:4338979|osa:4337230|osa:4333014|osa:4335048|osa:4331547|osa:4329938|	4334912|4325621|4348524|4341535|4338737|4328812|4329098|4347172|4335330|4329938|4336113|4331547|4336169|4324398|4351493|4333896|4338979|4337230|4333014|4335048|4331547|4329938|	http://www.genome.jp/kegg-bin/show_pathway?osa01230/osa:4328812%09red/osa:4348524%09red/osa:4336113%09red/osa:4338737%09red/osa:4337230%09red/osa:4347172%09red/osa:4333014%09red/osa:4341535%09red/osa:4335330%09red/osa:4335048%09red/osa:4331547%09red/osa:4329938%09red/osa:4334912%09red/osa:4351493%09red/osa:4333896%09red/osa:4336169%09red/osa:4324398%09red/osa:4325621%09red/osa:4329098%09red/osa:4…
Ubiquinone and other terpenoid-quinone biosynthesis	KEGG PATHWAY	osa00130	4	32	0.401605	0.787145	OS02G0302200|OS02G0168100|OS02G0177600|OS05G0320700	osa:4329098|osa:4328425|osa:4328485|osa:4338409|	4329098|4328425|4328485|4338409|	http://www.genome.jp/kegg-bin/show_pathway?osa00130/osa:4338409%09red/osa:4328425%09red/osa:4328485%09red/osa:4329098%09red
Valine, leucine and isoleucine biosynthesis	KEGG PATHWAY	osa00290	2	14	0.424056	0.793215	OS02G0608550|OS02G0608600	osa:4329938|osa:4329938|	4329938|4329938|	http://www.genome.jp/kegg-bin/show_pathway?osa00290/osa:4329938%09red
Limonene and pinene degradation	KEGG PATHWAY	osa00903	2	14	0.424056	0.793215	OS10G0166600|OS11G0186200	osa:4348172|osa:4349966|	4348172|4349966|	http://www.genome.jp/kegg-bin/show_pathway?osa00903/osa:4349966%09red/osa:4348172%09red
Sesquiterpenoid and triterpenoid biosynthesis	KEGG PATHWAY	osa00909	1	5	0.428986	0.793215	OS03G0805100	osa:4334492|	4334492|	http://www.genome.jp/kegg-bin/show_pathway?osa00909/osa:4334492%09red
Fatty acid elongation	KEGG PATHWAY	osa00062	3	24	0.437078	0.793215	OS01G0529800|OS03G0245700|OS04G0116800	osa:4330627|osa:4332236|osa:4330627|	4330627|4332236|4330627|	http://www.genome.jp/kegg-bin/show_pathway?osa00062/osa:4332236%09red/osa:4330627%09red
Endocytosis	KEGG PATHWAY	osa04144	11	105	0.461562	0.822419	OS09G0543100|OS06G0247800|OS01G0840100|OS03G0276500|OS05G0460000|OS05G0516600|OS11G0703900|OS02G0806600|OS01G0172400|OS03G0277300|OS01G0661500	osa:4347745|osa:4340644|osa:4327388|osa:4332413|osa:4339012|osa:4339322|osa:4351208|osa:9268417|osa:4327647|osa:4339012|osa:4327852|	4347745|4340644|4327388|4332413|4339012|4339322|4351208|9268417|4327647|4339012|4327852|	http://www.genome.jp/kegg-bin/show_pathway?osa04144/osa:4327388%09red/osa:4347745%09red/osa:9268417%09red/osa:4339322%09red/osa:4339012%09red/osa:4327647%09red/osa:4351208%09red/osa:4327852%09red/osa:4340644%09red/osa:4332413%09red
Steroid biosynthesis	KEGG PATHWAY	osa00100	3	26	0.484871	0.84344	OS03G0805100|OS11G0525200|OS05G0211100	osa:4334492|osa:4350614|osa:4338097|	4334492|4350614|4338097|	http://www.genome.jp/kegg-bin/show_pathway?osa00100/osa:4338097%09red/osa:4350614%09red/osa:4334492%09red
Inositol phosphate metabolism	KEGG PATHWAY	osa00562	5	47	0.499177	0.84344	OS06G0259000|OS04G0691900|OS03G0818100|OS02G0466400|OS01G0955000	osa:4345628|osa:4337509|osa:4334577|osa:4329322|osa:4325407|	4345628|4337509|4334577|4329322|4325407|	http://www.genome.jp/kegg-bin/show_pathway?osa00562/osa:4345628%09red/osa:4337509%09red/osa:4334577%09red/osa:4325407%09red/osa:4329322%09red
Ascorbate and aldarate metabolism	KEGG PATHWAY	osa00053	4	37	0.50305	0.84344	OS09G0440300|OS08G0557600|OS12G0443500|OS11G0186200	osa:4347172|osa:4346299|osa:4352146|osa:4349966|	4347172|4346299|4352146|4349966|	http://www.genome.jp/kegg-bin/show_pathway?osa00053/osa:4347172%09red/osa:4346299%09red/osa:4352146%09red/osa:4349966%09red
Glycerophospholipid metabolism	KEGG PATHWAY	osa00564	7	68	0.507785	0.84344	OS09G0543100|OS11G0679700|OS05G0462400|OS01G0955000|OS01G0172400|OS01G0717000|OS05G0457800	osa:4347745|osa:4351119|osa:4339026|osa:4325407|osa:4327647|osa:4325586|osa:4338997|	4347745|4351119|4339026|4325407|4327647|4325586|4338997|	http://www.genome.jp/kegg-bin/show_pathway?osa00564/osa:4325586%09red/osa:4339026%09red/osa:4347745%09red/osa:4351119%09red/osa:4327647%09red/osa:4325407%09red/osa:4338997%09red
Pentose phosphate pathway	KEGG PATHWAY	osa00030	5	48	0.516468	0.843565	OS06G0617800|OS05G0438600|OS05G0402700|OS04G0266900|OS04G0469500	osa:4341535|osa:4338912|osa:4338737|osa:4335330|osa:4336113|	4341535|4338912|4338737|4335330|4336113|	http://www.genome.jp/kegg-bin/show_pathway?osa00030/osa:4338912%09red/osa:4336113%09red/osa:4338737%09red/osa:4341535%09red/osa:4335330%09red
Glycosaminoglycan degradation	KEGG PATHWAY	osa00531	1	8	0.56857	0.91344	OS01G0931100	osa:4326815|	4326815|	http://www.genome.jp/kegg-bin/show_pathway?osa00531/osa:4326815%09red
Pentose and glucuronate interconversions	KEGG PATHWAY	osa00040	4	41	0.5784	0.914246	OS12G0443500|OS08G0545200|OS11G0186200|OS05G0361500	osa:4352146|osa:4346217|osa:4349966|osa:4338538|	4352146|4346217|4349966|4338538|	http://www.genome.jp/kegg-bin/show_pathway?osa00040/osa:4352146%09red/osa:4338538%09red/osa:4349966%09red/osa:4346217%09red
ABC transporters	KEGG PATHWAY	osa02010	1	9	0.607063	0.936368	OS02G0693700	osa:4330390|	4330390|	http://www.genome.jp/kegg-bin/show_pathway?osa02010/osa:4330390%09red
Glycolysis / Gluconeogenesis	KEGG PATHWAY	osa00010	11	120	0.628005	0.936368	OS05G0402700|OS04G0119400|OS05G0438600|OS06G0105400|OS11G0186200|OS09G0440300|OS03G0818100|OS10G0159800|OS04G0469500|OS12G0145700|OS06G0246500	osa:4338737|osa:4334968|osa:4338912|osa:4339859|osa:4349966|osa:4347172|osa:4334577|osa:4348152|osa:4336113|osa:4351493|osa:4340640|	4338737|4334968|4338912|4339859|4349966|4347172|4334577|4348152|4336113|4351493|4340640|	http://www.genome.jp/kegg-bin/show_pathway?osa00010/osa:4334577%09red/osa:4339859%09red/osa:4336113%09red/osa:4338737%09red/osa:4338912%09red/osa:4334968%09red/osa:4349966%09red/osa:4347172%09red/osa:4348152%09red/osa:4351493%09red/osa:4340640%09red
Glycine, serine and threonine metabolism	KEGG PATHWAY	osa00260	5	55	0.629289	0.936368	OS09G0440300|OS04G0464200|OS04G0650800|OS05G0475475|OS04G0476100	osa:4347172|osa:4336081|osa:4337230|osa:4339095|osa:4336153|	4347172|4336081|4337230|4339095|4336153|	http://www.genome.jp/kegg-bin/show_pathway?osa00260/osa:4347172%09red/osa:4339095%09red/osa:4336081%09red/osa:4337230%09red/osa:4336153%09red
Carbon fixation in photosynthetic organisms	KEGG PATHWAY	osa00710	7	77	0.630616	0.936368	OS05G0402700|OS05G0438600|OS01G0760600|OS10G0390500|OS12G0632700|OS04G0266900|OS01G0743500	osa:4338737|osa:4338912|osa:4325621|osa:4348524|osa:4352871|osa:4335330|osa:4326552|	4338737|4338912|4325621|4348524|4352871|4335330|4326552|	http://www.genome.jp/kegg-bin/show_pathway?osa00710/osa:4348524%09red/osa:4338737%09red/osa:4338912%09red/osa:4352871%09red/osa:4326552%09red/osa:4335330%09red/osa:4325621%09red
Thiamine metabolism	KEGG PATHWAY	osa00730	1	10	0.642126	0.939229	OS05G0408900	osa:4338768|	4338768|	http://www.genome.jp/kegg-bin/show_pathway?osa00730/osa:4338768%09red
Fatty acid biosynthesis	KEGG PATHWAY	osa00061	3	40	0.750555	1	OS01G0681200|OS06G0143400|OS03G0423300	osa:4324393|osa:4340093|osa:4333144|	4324393|4340093|4333144|	http://www.genome.jp/kegg-bin/show_pathway?osa00061/osa:4333144%09red/osa:4340093%09red/osa:4324393%09red
Other glycan degradation	KEGG PATHWAY	osa00511	1	14	0.753783	1	OS01G0952600	osa:4325748|	4325748|	http://www.genome.jp/kegg-bin/show_pathway?osa00511/osa:4325748%09red
Propanoate metabolism	KEGG PATHWAY	osa00640	1	14	0.753783	1	OS01G0110400	osa:4326136|	4326136|	http://www.genome.jp/kegg-bin/show_pathway?osa00640/osa:4326136%09red
Fructose and mannose metabolism	KEGG PATHWAY	osa00051	4	53	0.760112	1	OS05G0438600|OS05G0402700|OS08G0545200|OS04G0469500	osa:4338912|osa:4338737|osa:4346217|osa:4336113|	4338912|4338737|4346217|4336113|	http://www.genome.jp/kegg-bin/show_pathway?osa00051/osa:4338912%09red/osa:4336113%09red/osa:4338737%09red/osa:4346217%09red
One carbon pool by folate	KEGG PATHWAY	osa00670	1	15	0.775765	1	OS03G0815200	osa:4334554|	4334554|	http://www.genome.jp/kegg-bin/show_pathway?osa00670/osa:4334554%09red
Lysine biosynthesis	KEGG PATHWAY	osa00300	1	15	0.775765	1	OS09G0440300	osa:4347172|	4347172|	http://www.genome.jp/kegg-bin/show_pathway?osa00300/osa:4347172%09red
Phenylalanine, tyrosine and tryptophan biosynthesis	KEGG PATHWAY	osa00400	3	42	0.777778	1	OS02G0302200|OS01G0760600|OS03G0389601	osa:4329098|osa:4325621|osa:4333014|	4329098|4325621|4333014|	http://www.genome.jp/kegg-bin/show_pathway?osa00400/osa:4333014%09red/osa:4325621%09red/osa:4329098%09red
Phosphatidylinositol signaling system	KEGG PATHWAY	osa04070	3	44	0.802509	1	OS06G0259000|OS04G0691900|OS02G0466400	osa:4345628|osa:4337509|osa:4329322|	4345628|4337509|4329322|	http://www.genome.jp/kegg-bin/show_pathway?osa04070/osa:4345628%09red/osa:4337509%09red/osa:4329322%09red
Sulfur metabolism	KEGG PATHWAY	osa00920	2	35	0.854485	1	OS01G0667200|OS04G0165700	osa:4326319|osa:4335048|	4326319|4335048|	http://www.genome.jp/kegg-bin/show_pathway?osa00920/osa:4326319%09red/osa:4335048%09red
N-Glycan biosynthesis	KEGG PATHWAY	osa00510	2	35	0.854485	1	OS03G0216600|OS03G0288700	osa:4332068|osa:4332492|	4332068|4332492|	http://www.genome.jp/kegg-bin/show_pathway?osa00510/osa:4332068%09red/osa:4332492%09red
Amino sugar and nucleotide sugar metabolism	KEGG PATHWAY	osa00520	7	102	0.864398	1	OS05G0595100|OS12G0443500|OS07G0139400|OS04G0618200|OS04G0493400|OS02G0141300|OS05G0580000	osa:4346723|osa:4352146|osa:4342364|osa:4337011|osa:4336263|osa:4328266|osa:4339718|	4346723|4352146|4342364|4337011|4336263|4328266|4339718|	http://www.genome.jp/kegg-bin/show_pathway?osa00520/osa:4339718%09red/osa:4342364%09red/osa:4346723%09red/osa:4352146%09red/osa:4337011%09red/osa:4328266%09red/osa:4336263%09red
Glutathione metabolism	KEGG PATHWAY	osa00480	5	79	0.879807	1	OS10G0528100|OS11G0588300|OS06G0185900|OS01G0151500|OS02G0482400	osa:4349187|osa:4350808|osa:4336627|osa:4324525|osa:4329369|	4349187|4350808|4336627|4324525|4329369|	http://www.genome.jp/kegg-bin/show_pathway?osa00480/osa:4336627%09red/osa:4329369%09red/osa:4324525%09red/osa:4350808%09red/osa:4349187%09red
Phagosome	KEGG PATHWAY	osa04145	5	80	0.885993	1	OS05G0516600|OS06G0259000|OS04G0691900|OS12G0168900|OS06G0568200	osa:4339322|osa:4345628|osa:4337509|osa:4351612|osa:4341339|	4339322|4345628|4337509|4351612|4341339|	http://www.genome.jp/kegg-bin/show_pathway?osa04145/osa:4345628%09red/osa:4337509%09red/osa:4351612%09red/osa:4341339%09red/osa:4339322%09red
Circadian rhythm - plant	KEGG PATHWAY	osa04712	1	25	0.912034	1	OS01G0182600	osa:4325329|	4325329|	http://www.genome.jp/kegg-bin/show_pathway?osa04712/osa:4325329%09red
Regulation of autophagy	KEGG PATHWAY	osa04140	1	26	0.919896	1	OS01G0614900	osa:4326644|	4326644|	http://www.genome.jp/kegg-bin/show_pathway?osa04140/osa:4326644%09red
Protein processing in endoplasmic reticulum	KEGG PATHWAY	osa04141	14	203	0.925941	1	OS02G0656500|OS03G0427900|OS07G0625400|OS10G0442532|OS03G0266300|OS03G0276500|OS01G0840100|OS03G0216600|OS05G0460000|OS12G0514500|OS05G0103100|OS11G0703900|OS03G0648400|OS03G0277300	osa:4330201|osa:4333165|osa:4343962|osa:4331645|osa:4332357|osa:4332413|osa:4327388|osa:4332068|osa:4339012|osa:4352339|osa:4337538|osa:4351208|osa:4333580|osa:4339012|	4330201|4333165|4343962|4331645|4332357|4332413|4327388|4332068|4339012|4352339|4337538|4351208|4333580|4339012|	http://www.genome.jp/kegg-bin/show_pathway?osa04141/osa:4331645%09red/osa:4327388%09red/osa:4332068%09red/osa:4343962%09red/osa:4333580%09red/osa:4339012%09red/osa:4333165%09red/osa:4351208%09red/osa:4332357%09red/osa:4352339%09red/osa:4337538%09red/osa:4332413%09red/osa:4330201%09red
Plant-pathogen interaction	KEGG PATHWAY	osa04626	7	115	0.926939	1	OS04G0492800|OS05G0380900|OS12G0514500|OS08G0558100|OS01G0135700|OS02G0787300|OS02G0513000	osa:4336258|osa:4338633|osa:4352339|osa:4346304|osa:4325693|osa:4330957|osa:4329463|	4336258|4338633|4352339|4346304|4325693|4330957|4329463|	http://www.genome.jp/kegg-bin/show_pathway?osa04626/osa:4346304%09red/osa:4338633%09red/osa:4330957%09red/osa:4336258%09red/osa:4329463%09red/osa:4325693%09red/osa:4352339%09red
Diterpenoid biosynthesis	KEGG PATHWAY	osa00904	1	27	0.927057	1	OS01G0757200	osa:4325145|	4325145|	http://www.genome.jp/kegg-bin/show_pathway?osa00904/osa:4325145%09red
Purine metabolism	KEGG PATHWAY	osa00230	8	135	0.947792	1	OS12G0597500|OS08G0436100|OS08G0326600|OS03G0429800|OS12G0236400|OS04G0671100|OS12G0145700|OS06G0617800	osa:4352706|osa:4345665|osa:4345281|osa:4333171|osa:4351850|osa:4331502|osa:4351493|osa:4341535|	4352706|4345665|4345281|4333171|4351850|4331502|4351493|4341535|	http://www.genome.jp/kegg-bin/show_pathway?osa00230/osa:4345665%09red/osa:4341535%09red/osa:4333171%09red/osa:4351493%09red/osa:4351850%09red/osa:4345281%09red/osa:4331502%09red/osa:4352706%09red
Ubiquitin mediated proteolysis	KEGG PATHWAY	osa04120	6	119	0.971881	1	OS03G0427900|OS07G0625400|OS10G0456800|OS05G0463900|OS05G0425700|OS03G0348900	osa:4333165|osa:4343962|osa:4348796|osa:4339037|osa:4338850|osa:4332833|	4333165|4343962|4348796|4339037|4338850|4332833|	http://www.genome.jp/kegg-bin/show_pathway?osa04120/osa:4348796%09red/osa:4338850%09red/osa:4339037%09red/osa:4343962%09red/osa:4333165%09red/osa:4332833%09red
Basal transcription factors	KEGG PATHWAY	osa03022	1	41	0.980359	1	OS09G0534800	osa:4347689|	4347689|	http://www.genome.jp/kegg-bin/show_pathway?osa03022/osa:4347689%09red
Pyrimidine metabolism	KEGG PATHWAY	osa00240	5	112	0.982451	1	OS02G0736400|OS07G0485100|OS01G0935600|OS05G0573300|OS08G0436100	osa:4330657|osa:4343249|osa:4326794|osa:4339675|osa:4345665|	4330657|4343249|4326794|4339675|4345665|	http://www.genome.jp/kegg-bin/show_pathway?osa00240/osa:4339675%09red/osa:4345665%09red/osa:4343249%09red/osa:4330657%09red/osa:4326794%09red
Proteasome	KEGG PATHWAY	osa03050	2	64	0.984519	1	OS02G0205300|OS07G0614100	osa:4328674|osa:4343891|	4328674|4343891|	http://www.genome.jp/kegg-bin/show_pathway?osa03050/osa:4328674%09red/osa:4343891%09red
RNA degradation	KEGG PATHWAY	osa03018	4	99	0.985252	1	OS01G0769000|OS04G0469500|OS02G0517300|OS10G0462900	osa:4325594|osa:4336113|osa:4329480|osa:4348824|	4325594|4336113|4329480|4348824|	http://www.genome.jp/kegg-bin/show_pathway?osa03018/osa:4348824%09red/osa:4336113%09red/osa:4325594%09red/osa:4329480%09red
Protein export	KEGG PATHWAY	osa03060	1	56	0.995195	1	OS05G0509500	osa:4339274|	4339274|	http://www.genome.jp/kegg-bin/show_pathway?osa03060/osa:4339274%09red
Spliceosome	KEGG PATHWAY	osa03040	7	196	0.999406	1	OS07G0633200|OS03G0276500|OS01G0840100|OS06G0566100|OS05G0460000|OS11G0703900|OS03G0277300	osa:4344009|osa:4332413|osa:4327388|osa:4341330|osa:4339012|osa:4351208|osa:4339012|	4344009|4332413|4327388|4341330|4339012|4351208|4339012|	http://www.genome.jp/kegg-bin/show_pathway?osa03040/osa:4327388%09red/osa:4339012%09red/osa:4341330%09red/osa:4344009%09red/osa:4351208%09red/osa:4332413%09red
Photosynthesis	KEGG PATHWAY	osa00195	1	79	0.999448	1	OS07G0147900	osa:4342399|	4342399|	http://www.genome.jp/kegg-bin/show_pathway?osa00195/osa:4342399%09red
mRNA surveillance pathway	KEGG PATHWAY	osa03015	2	107	0.999577	1	OS07G0124600|OS05G0373900	osa:4342307|osa:4338603|	4342307|4338603|	http://www.genome.jp/kegg-bin/show_pathway?osa03015/osa:4342307%09red/osa:4338603%09red
RNA transport	KEGG PATHWAY	osa03013	4	151	0.999663	1	OS07G0555200|OS10G0467600|OS06G0701100|OS02G0122300	osa:4343565|osa:4348852|osa:4341966|osa:4328129|	4343565|4348852|4341966|4328129|	http://www.genome.jp/kegg-bin/show_pathway?osa03013/osa:4343565%09red/osa:4341966%09red/osa:4348852%09red/osa:4328129%09red
Oxidative phosphorylation	KEGG PATHWAY	osa00190	3	144	0.999881	1	OS02G0800500|OS12G0168900|OS06G0568200	osa:4331143|osa:4351612|osa:4341339|	4331143|4351612|4341339|	http://www.genome.jp/kegg-bin/show_pathway?osa00190/osa:4331143%09red/osa:4351612%09red/osa:4341339%09red
Ribosome	KEGG PATHWAY	osa03010	1	343	1	1	OS02G0103700	osa:4327999|	4327999|	http://www.genome.jp/kegg-bin/show_pathway?osa03010/osa:4327999%09red
--------------------
#Term	Database	ID	Input number	Background number	P-Value	Corrected P-Value	Input	KEGG_ID/KO	Entrez_ID	Hyperlink
--------------------
#Term	Database	ID	Input number	Background number	P-Value	Corrected P-Value	Input	KEGG_ID/KO	Entrez_ID	Hyperlink
--------------------
