# Supplementary material for: Comprehensive Evaluation and Analysis of the Mechanism of Cold Tolerance Based on the Transcriptome of Weedy Rice Seedlings
Source: Rice (N Y). 2020 Feb 13;13:12. doi: 10.1186/s12284-019-0363-1 (PMC7018935; doi:10.1186/s12284-019-0363-1)
Supplement: Supplementary file 10 — Additional file 10: Table S10. The name for 133 weedy rice samples and the control. [file 12284_2019_363_MOESM10_ESM.xlsx]

## Sheet: Sheet1
Table S10 The name for 133 weedy rice samples and the control.
Number	Num
1	WR1
2	WR2
3	WR3
4	WR4
5	WR5
6	WR6
7	WR7
8	WR8
9	WR9
10	WR10
11	WR11
12	WR12
13	WR13
14	WR15
15	WR16
16	WR17
17	WR18
18	WR19
19	WR20
20	WR21
21	WR22
22	WR23
23	WR24
24	WR25
25	WR26
26	WR27
27	WR28
28	WR29
29	WR30
30	WR31
31	WR32
32	WR33
33	WR94
34	WR95
35	WR96
36	WR97
37	WR98
38	WR99
39	WR100
40	WR101
41	WR102
42	WR143
43	WR144
44	WR145
45	WR146
46	WR147
47	WR149
48	WR150
49	WR151
50	WR152
51	WR153
52	WR154
53	WR155
54	WR156
55	WR157
56	WR158
57	WR159
58	WR160
59	WR161
60	WR162
61	WR163
62	WR164
63	WR165
64	WR166
65	WR167
66	WR168
67	WR169
68	WR170
69	WR171
70	WR172
71	WR233
72	WR234
73	WR235
74	WR236
75	WR237
76	WR238
77	WR239
78	WR240
79	WR241
80	WR242
81	WR243
82	WR244
83	WR245
84	WR246
85	WR247
86	WR248
87	WR249
88	WR250
89	WR251
90	WR252
91	WR253
92	WR254
93	WR255
94	WR298
95	WR299
96	WR300
97	WR301
98	WR302
99	WR303
100	WR304
101	WR305
102	WR306
103	WR307
104	WR393
105	WR394
106	WR395
107	WR396
108	WR397
109	WR398
110	WR399
111	WR400
112	WR401
113	WR402
114	WR403
115	WR404
116	WR405
117	WR406
118	WR407
119	WR408
120	WR409
121	WR410
122	WR411
123	WR412
124	WR413
125	WR414
126	WR415
127	WR416
128	WR417
129	WR418
130	WR419
131	WR420
132	WR421
133	WR422
134	Kongyu131
